# Supplementary material for: Human SETMAR is a DNA sequence-specific histone-methylase with a broad effect on the transcriptome
Source: Nucleic Acids Res. 2018 Oct 17;47(1):122–33. doi: 10.1093/nar/gky937 (PMC6326780; doi:10.1093/nar/gky937)
Supplement: Supplementary Data [file gky937_supplemental_files.zip]

Archive with 5 entries (5 files):
- Supplementary_Table_1_ITRs_Genes_with_ITRs_ChIP_peaks.xlsx
- Supplementary_Table_2_RNAseq_DE_Genes_SMF_SMN.xlsx
- Supplementary_Table_3_GO_KEGG_Enrichment_SMF_SMN.xlsx
- Supplementary_Table_4_Primers_List.xlsx
- V29 SETMAR Supplementary Figures Final.pdf
