# Supplementary material for: Human SETMAR is a DNA sequence-specific histone-methylase with a broad effect on the transcriptome
Source: Nucleic Acids Res. 2018 Oct 17;47(1):122–33. doi: 10.1093/nar/gky937 (PMC6326780; doi:10.1093/nar/gky937)
Supplement: Supplementary Data [file gky937_supplemental_files.zip › Supplementary_Table_1_ITRs_Genes_with_ITRs_ChIP_peaks.xlsx]

## Sheet: Coordinates ITR
Chromosome	ITR Start	ITR End	Sequence	Strand
chr1	4892439	4892467	TAGGTTGGTGCAGAAGTAAATTCGGTTTT	+
chr1	4952188	4952217	TTAGGTTGGTGCAAAAGTAGTTGTGGTTTT	-
chr1	5402680	5402708	TAGGTTGGTGCAAAAGTAATTGCGATTTT	+
chr1	5476937	5476966	TTAGGTTGGTGCAAAAGTAATTGCTGTTTT	-
chr1	5875936	5875964	TAGGTTGGTGCAAAAGTAATTGCGGTTTT	+
chr1	5875985	5876014	TTAGATTGGTGCAAAAGTAATTGCGGTTTT	-
chr1	7922473	7922502	TTAGGTTGGTGCAAAATTAATTGCGGTTTT	+
chr1	7965517	7965546	TTAGGTTGGTGCAAAAGTAATTGCGGTTTT	+
chr1	7965566	7965588	GGTGCAAAAGTAATTGCAGTTTT	-
chr1	8032635	8032664	TTAGGTTGATGTAAAAGTAATTGTGGTTTT	+
chr1	8169331	8169351	TTGGTGCAAAGGTAATTGCGG	-
chr1	11926282	11926310	TAGGTTGGTGCAAAAGTCATTGTGGTTTT	+
chr1	11967804	11967826	GGTGCAAAAGTAATTGCGGTTTT	-
chr1	13969357	13969384	TAGGTTGGTGCAAACGTAATTGCGGTTT	+
chr1	14019493	14019522	TTAGGCTGGTGCAAAAGTAATTGTGGTTTT	+
chr1	14461592	14461619	AGGTTGGTGCAAAAGTAATTGCAGTTTT	-
chr1	16607004	16607033	TTAGGTTGGTGCAAAAGTAATTGCGGTTTT	-
chr1	17476605	17476634	TTAGGCTGGTGCAAAAGTAATTGCAGTTTT	+
chr1	17476654	17476683	TTAGGTTGGTGCAAAAATAATTGCGGTTTT	-
chr1	18833410	18833438	TAGGTTGGTGTAAAAGTAATTGTGGTTTT	-
chr1	18916588	18916617	TTAGGTTGGCGCAAAAGTAATCGCGGTTTT	+
chr1	18916670	18916699	TTAGTTTGATGCAAAAGTAATCGCGGTTTT	-
chr1	20111710	20111739	TTAGGTTGGTGCAAAAGTAACTGTGGTTTT	+
chr1	20534086	20534113	AGGTTGGTGCAAAAGTAATCGCGGTTTT	+
chr1	20534135	20534163	TAGGTTGGTCCAAAAGTAATCGTGGTTTT	-
chr1	23075320	23075349	TTAGGTTGGTGCAAAAGTAATTGTGGTTTT	+
chr1	23596758	23596786	TAGGTTGGTGCAAAAGTAATTTCGGTTTT	-
chr1	23707324	23707353	TTAGGTTGCTGCAAAAGTAATTGTGGTTTT	-
chr1	23781194	23781223	TTAGGTTGGTGCAAAAGTAATTGCTGTTTT	+
chr1	23824582	23824611	TTAGGTTGGTGCAAAAGTAATTGCGGTTTT	-
chr1	24606268	24606291	GTTGGTGCAAAAGTAATTGCGGTT	+
chr1	25547174	25547203	TTAGGTTGGTGCAAAAGTAATTGCAGTTTT	-
chr1	26983108	26983135	AGGTTGGTGCAAAAGCGATTGCAGTTTT	+
chr1	26983156	26983185	TTAGGTTGGTGCAAAAATAATTGCAGTTTT	-
chr1	27403005	27403034	TTAGGTTGGTGCAAAAGCAATTGTGGTTTT	+
chr1	27499664	27499692	TTAGGTTGGTGCAAAAGTTATTGCGGTTT	+
chr1	29288901	29288929	TAGGTTGATGCAAAAGTAACTGCGGTTTT	-
chr1	29295118	29295147	TTAGGTTGATGCAAAAGTAATTGCAGTTTT	+
chr1	29580142	29580168	GGTTAGTGCAAAAGTAATTGCAGTTTT	-
chr1	30357768	30357793	TTAGGTTGGTGCAAAAGTAATTGCGG	+
chr1	30559395	30559420	GTTGGTGCAAAAGTTATTGCGGTTTT	-
chr1	31683106	31683130	TTGGTGCAAAAGTAATTGTGGTTTT	+
chr1	34569312	34569339	TTAGGTTGGTGCAAAGGTAATTCCGGTT	+
chr1	34641470	34641498	TAGGTTGGTACAAAAGTAATTGTGGTTTT	+
chr1	34641519	34641548	TTAGGTTGGTGCAAAAGTAATTGCGGTTTT	-
chr1	35244166	35244195	TTAGGTTGGTGCAAAAGTAACTGCGGTTTT	+
chr1	35244216	35244239	TGGTGCAAAAGTAATTGTGGTTTT	-
chr1	35255733	35255762	TTAGTTTGGTGCAAAAGTAATTGTGGTTTT	-
chr1	35272759	35272788	TTAGGTTGGTGCAAAAGTAGTTGCAGTTTT	-
chr1	35884918	35884947	TTAGGTTGGTGCAAAAATAATTGCAGTTTT	+
chr1	36486853	36486881	TTAGGTTGGTGCAAAAGTAATTGCGGTTT	-
chr1	37329576	37329604	TAGGTTAGTGCAAAAGTCATTGTGGTTTT	+
chr1	38293461	38293490	TTAGGTTGGTGCAAAAGTATTTGCGGTTTT	+
chr1	38587653	38587682	TTAGGTTGGTGCAAAAGTAATTGCAGTTTT	-
chr1	38840161	38840190	TTAGGTTGGTGCAAAAGTAATTGTGGTTTT	-
chr1	39173460	39173489	TTAGGTTGGTGTGAAAGTAATTGCGGTTTT	-
chr1	39362167	39362196	TTAGGTTGGTGCAAAAGTAATTGCGGTTTT	+
chr1	39362216	39362245	TTAGGTTGATGCAAAAATAATTGCAGTTTT	-
chr1	40486824	40486849	TTAGGTTGGTGCAAAAGTTATTGCGG	+
chr1	40745007	40745035	TTAGGTTGGTGCAAAAGTAATTGCAGTTT	+
chr1	40746574	40746603	TTAGGTTGGTGCAAAAGTAATTGCGGTTTT	-
chr1	42224814	42224843	TTAGGTTGGTGCAAAAGTAATTGCGGTTTT	+
chr1	42224864	42224893	TTAGGTTGGTGCAAAAGTAATTGCAGTTTT	-
chr1	42590937	42590965	TAGGTTGGGGCAAAAGTGATTGCAGTTTT	+
chr1	44181834	44181860	GGTTGGTGCAAAAATAATTGTGGTTTT	-
chr1	44312142	44312168	GGTTGGTGCAAAAGTAATTGGGGTTTT	+
chr1	45378753	45378777	TTGGTGCAAAAGCAATTGCGGTTTT	+
chr1	45378811	45378840	TTAGGTTGGTGCAAAAGTAGTTGCGGTTTT	-
chr1	45690681	45690710	TTAGGTTGGTGCAAAAGTAATTGCAGTTTT	-
chr1	45697896	45697925	TTAGATTGGAGCAAAAGTAATTGCGGTTTT	+
chr1	45697944	45697973	TTAGTTTGGTGCAAAAGTAATTGCAGTTTT	-
chr1	45939080	45939109	TTAGGTTGGTGCAAAAGTAATTGTGGTTTT	-
chr1	46283458	46283487	TTAGGTTGTTGCAAAAGTAATTGTGGTTTT	+
chr1	51286666	51286692	GGTTGGTGCAAAAGTAATTGCGGTTTT	+
chr1	51286715	51286742	TTAGGTTGGTGCAGAAATAATTGTGGTT	-
chr1	54563972	54564001	TTAGGTTGGTGCAAAAGTAATTGTGGTTTT	+
chr1	55685238	55685267	TTAGGTCGGTGCAAAAGTAATTGAGGTTTT	+
chr1	56207862	56207891	TTAGGTTGGTGCAAAAGTAATTGCAGTTTT	-
chr1	56843058	56843087	TTAGGTTGGTGCAAAAGTAATTGCAGTTTT	-
chr1	56989178	56989207	TTAGGTTGGTGCAAGAGTAATTGAGGTTTT	-
chr1	57272009	57272037	TTAGGTTGGTGC-AAAGTAATTGTGGTTTT	+
chr1	57335941	57335969	TAGGTTGGTGCAAAAGTAATTGCAGTTTT	+
chr1	57335989	57336018	TTAGGTTGCTGCAAAAGTAATTGCAGTTTT	-
chr1	57431955	57431983	TAGGTTGGTGCAAAAGTAATTGCAGTTTT	+
chr1	57432004	57432033	TTAGGTTGGTGCAAAAGTAATTGTGGTTTT	-
chr1	58331901	58331930	TTAGGTTGGTGCAAAAGTAATTGTGGTTTT	-
chr1	59515804	59515833	TTAGGTTGGCACAAAAGTAATTGTGGTTTT	-
chr1	60406164	60406193	TTAGTTTGGTGCAAAAGTAATTGCAGTTTT	-
chr1	60414257	60414286	TTAGGTTGGTGCAAAAGTAATTGTGGTTTT	-
chr1	61092654	61092683	TTAGGTTGGTGCAAAAGTAATTGCTGTTTT	+
chr1	61462799	61462824	GTTGGTGCAAAGGTAATTGCGGTTTT	-
chr1	61946119	61946148	TTAGGTTGGTGCAAAAGTAATTGCGGTTTT	+
chr1	62066575	62066600	GTTGGTGCAAAAGTAATTGTGGTTTT	+
chr1	62066630	62066659	TTAGGTTAGTGCAAAAGTAATTGTGGTTTT	-
chr1	62116153	62116182	TTAGGTTGGTGCAAAAGTAATCGCAGTTTT	+
chr1	62116202	62116226	TTGGTGCAAAAGTAATTGAGGTTTT	-
chr1	63343438	63343467	TTAGGTTGGTGCAAAAGTAATTGCGGTTTT	-
chr1	64911076	64911105	TTAGGTTGGTGCAAATGTAATTGCTGTTTT	+
chr1	64911125	64911154	TTAGGTTGGCGCAAAAGTAATCGCAGTTTT	-
chr1	65204942	65204971	TTAGGTTGGTGCACAAGTAATTGTGGTTTT	+
chr1	65557223	65557252	TTAGGTTGGTGCAAAAGTAATTGCAGTTTT	+
chr1	66090206	66090235	TTAGGTTGGTGCAAAAGTAATTGCAGTTTT	+
chr1	66173969	66173998	TTAGGTTGGTGCAAACGCAATTGCGGTTTT	+
chr1	67129597	67129619	GGTGCAAAAGTAATTGCGGTTTT	-
chr1	67196664	67196687	TTGGTGCAAAAGTAATTGCAGTTT	+
chr1	67340048	67340076	TTAGGTTGGTGCAAAAGTAATTGCGGTTT	+
chr1	67760167	67760196	TTAGGTTGGTGCAAAAGAAATTGCAGTTTT	-
chr1	68301005	68301031	TTAGGTTGATGCAAAAGTAATTGCGGT	-
chr1	69237493	69237522	TTAGGTTGGTGCAAACGTAATTGCAGTTTT	+
chr1	69238721	69238750	TTAGGTTGGTGCAAGCGTAATTGTGGTTTT	-
chr1	70445491	70445520	TTAGGTTGGTGCAAACATAATTGCCGTTTT	+
chr1	70445540	70445566	GGTTGGTGCAAACGTAATTGCGGTTTT	-
chr1	70590909	70590938	TTAGGTTGCTGAAAAAGTAATTGCGGTTTT	+
chr1	70590959	70590987	TAGGTTGGAACAAAAGTAATTGTGGTTTT	-
chr1	71305776	71305805	TTAGGTTGGTGCAAAAGTAATTGTGGTTTT	-
chr1	72231226	72231254	TTAGATTGGTGCAAAAGTAATTGTGGTTT	-
chr1	72529123	72529152	TTAGGTCGGTGCACAAGTAATTGCGTTTTT	+
chr1	73749884	73749913	TTAGGTTGGTCCAAAAGAAAGTGCGGTTTT	+
chr1	74064085	74064112	AGGTTGGTGCAAAAATAATTGCAGTTTT	-
chr1	75487676	75487703	TTAGGTCGGTGCAAAAGTAATTGTGGTT	+
chr1	75816717	75816746	TTAGGTTGGTGCAAAAGTAATTGTGGTTTT	+
chr1	75816770	75816793	TAGGTTGGTGCAAAAGTAATTGCG	-
chr1	77183838	77183863	TTAGGTTTGTGCAAAAGTAATTGCGG	+
chr1	77507062	77507089	AGGTTGGCGCAAAAGTAATTGTGGTTTT	+
chr1	77742334	77742361	AGGTTGGTGCAAAAGTAAATGCAGTTTT	+
chr1	77742389	77742418	TTAGATTGGTGCAAAAGTAATTGCAGTTTT	-
chr1	77881654	77881681	AGGTTGGTGCAAAAGAAATTGTGGTTTT	-
chr1	79025967	79025995	TAGGTTGGTGCAAAAGCGATTGCAGTTTT	-
chr1	79048341	79048368	AGGTTGGTATAAAAGTTATTGCGGTTTT	+
chr1	79048389	79048418	TTAGGTTGGTGCAAAAGTAACTGTGGTTTT	-
chr1	79065168	79065195	TAGGTTGGTGCAAAAGTAATTGCGGTTT	+
chr1	79152747	79152776	TTAGGTTGGCGCAAAAGTAATTGCGATTTT	+
chr1	79152797	79152826	TTAGGTTGGTGCAAAAGTAATTGCGATTTT	-
chr1	79600832	79600857	GTTGGTGCACAAGTAATTGCGGTTTT	+
chr1	80492169	80492198	TTAGGTTGGTGCAAAAGTAATTGTGGTTTT	+
chr1	81065442	81065471	TTAGGGTGGTGCAAAAGTAATTGTGGTTTT	-
chr1	81270301	81270330	TTAGGCTGGTGCAAAATTTATTGCGGTTTT	+
chr1	81508668	81508697	TTAGGTTGGTGTAAAAGTAACTGCAGTTTT	+
chr1	81508718	81508744	GGTTGGTGCAAAAATAATTGCGGTTTT	-
chr1	81618250	81618279	TTAGGCTGGTGCAAATGTAATTGCAGTTTT	+
chr1	82587198	82587227	TTAGGTTGGTGCAAAAGTAATTGCAGTTTT	-
chr1	82616142	82616169	AGGTTGGTGCAAAAGTAATTGCAGTTTT	+
chr1	82616205	82616231	TTAGGTTGGTGCAAAGGTAATTGCGGT	-
chr1	82916396	82916421	TTAGATTGGTGCAAAAGTAATTGCGG	+
chr1	82916438	82916463	TTAGATTGGTGCAAAAGTAATTGCGG	-
chr1	83439676	83439705	TTAGGCTGATGCAAAAGTAATTGCGGTTTT	+
chr1	84259586	84259615	TTAGGTTGGTGCAAAAGTAATTGTGGTTTT	+
chr1	84483204	84483233	TTAGGTTCGTGCAAAAGTAATCTCGGTTTT	-
chr1	84649545	84649574	TTAGGTTGGTGCATAAGTAATTGCGGTTTT	-
chr1	85088662	85088691	TTAGGTTGGTGTAAAATTAATTGCGGTTTT	-
chr1	86574594	86574622	TTAGGCTGGTGCAAAAGTAATTGTGGTTT	+
chr1	86689632	86689661	TTAGGTTGGTGCAAAAGTAATTGAGGTTTT	-
chr1	87071956	87071980	TAGGTTGGTGCAAAAGTAATTGCGG	+
chr1	87072005	87072034	TTAGATTGGTGCAAAAGTAATTGTGGTTTT	-
chr1	88388485	88388506	GTGCAAAAGTAATTGCGGTTTT	+
chr1	88388526	88388555	TTAGGTTGGTGCAAAAGTATTTGTGGTTTT	-
chr1	88388761	88388786	GTTGGTGCAAAAGTAATTACGGTTTT	-
chr1	88828637	88828662	GTTGGTGCAAAAGTAATTGTGGTTTT	-
chr1	89218845	89218873	TAGGCTGGTGCAAAAGTAATTGCAGTTTT	+
chr1	89256060	89256089	TTAGGTTGGTGCAAAAGTAATAGCGGTTTT	+
chr1	89433079	89433108	TTAGGTTTGTGCAAAAGTAATTGCGGTTTT	+
chr1	89433128	89433149	GTGCAAAAGTAATTGCGGTTTT	-
chr1	90582580	90582609	TTAGCTTGGTACAAAAGTAATTGCGGTTTT	+
chr1	90832853	90832882	TTAGGTTGGTGCAAAGGTAATTGGGGTTTT	-
chr1	91083285	91083314	TTAGGTTGGTGCAAAAGTAATTGCAGTTTT	+
chr1	91269888	91269914	AGGTTAGTGCAAAAGTAATTGCAGTTT	+
chr1	91609529	91609558	TTAGGTTGGTGCAAAAGTAATTGCAGTTTT	+
chr1	91610735	91610756	GTGCAAAAGTAATTGCGGTTTT	-
chr1	92443974	92443999	GTTGGTGCAAAAGTAATTGTGGTTTT	-
chr1	93146702	93146731	TTAGGTTGGTGCAAAAGTAATTGCAGTTTT	-
chr1	93474553	93474576	AGGTTGGTGCAAAAGTAATTGCGG	+
chr1	93475797	93475826	TTAGGTTGGTGCAAATGTAATTGCGGTTTT	-
chr1	93510727	93510755	TAGGTTGATGCAAAAGTAACTGTGGTTTT	+
chr1	94689201	94689226	GTTGGTGCAAAAGTAATTGAGGTTTT	-
chr1	94861259	94861284	GTTGGTGCAAAAGTAATTGCTGTTTT	+
chr1	95141934	95141963	TTAGGTAGGTGCAAAAGTAATTGCAGTTTT	-
chr1	95256619	95256648	TTAGGTTGTTGCAAAAGTAATTGTGGTTTT	-
chr1	95436626	95436655	TTAGGTTGGTGCAAAAGTAATTGTGGTTTT	-
chr1	95616532	95616561	TTAGGTTGGTACAAAAGTAATTGCAGTTTT	+
chr1	95727787	95727815	TAGGTTGGTGCAAAAGTAATTGTGGTTTT	+
chr1	95728148	95728176	TAGGTTGATGCAAAAGTAATCGTGGTTTT	-
chr1	95918741	95918769	TAGGTCGGTGCAAAACTAATTGCAGTTTT	+
chr1	95918789	95918818	TTAGTTTGGTGCAAAAGTAATTGCGGTTTT	-
chr1	95970534	95970562	TTAGGTTGGTGCAAAAGTAATTGAGGTTT	+
chr1	95970584	95970613	TTAGGTTGGTGAAAAAGTAATTGTGGTTTT	-
chr1	96169136	96169164	TAGGTTGGTGCAAAAGTAACTGTGGTTTT	+
chr1	96352109	96352134	TTAGGTTGGTGCAAAAGTAATTGCGG	+
chr1	96408152	96408181	TTAGTTTGGTACAAAAGTAATTGCGGTTTT	+
chr1	96408202	96408229	AGGTTGCTGCAAAAGTAATTGCGGTTTT	-
chr1	96829735	96829764	TTAGGTTGCTGCAAAACTAATTGCAGTTTT	+
chr1	97116686	97116707	GGTGCAAAAGTAATTGCGGTTT	-
chr1	97287583	97287610	AGGTTGGTGCGAAAGTAATTGCGATTTT	+
chr1	97287627	97287656	TTAGGTTGGTGCAAAAGTAATTGTGGTTTT	-
chr1	97357462	97357491	TTAGGTTGGTACAAAAGTAATTGGGGTTTT	-
chr1	97740215	97740243	TTAGGTTGGTGCAAATGTAACTGCAGTTT	+
chr1	97740270	97740290	GTTGGTGCAAAAGTAATTGCG	-
chr1	98752397	98752424	AGGTTGGTGCAAAAGTGATTGCAGTTTT	+
chr1	98838945	98838972	AGGTTGGTGCAAGAGTAATTGCGGTTTT	+
chr1	99778449	99778478	TTAGGTTGGTGCAAAAGTCATCGCGGTTTT	-
chr1	99982926	99982954	TAGGTTGGTGCAAAAGTAATTGCAGTTTT	-
chr1	100844240	100844269	TTAGGTTGGTGCAAAAGCAATTGTGGTTTT	+
chr1	100866677	100866706	TTAGGTTGGTGCAAAAGTAATTGCGGTTTT	+
chr1	101138934	101138963	TTAGGTTGGTACAAAAGTAATTGCAGTTTT	+
chr1	103146249	103146278	TTAGGTTGGAGCAAAAGTAATTGCAGTTTT	-
chr1	103229254	103229282	TAGGTTGGTGCAAAAGTAAATGCGGTTTT	+
chr1	103637723	103637747	TTGGTGCAAAAGTAATTGTGGTTTT	+
chr1	103810635	103810663	TAGGCTGGTGCAAAACTAATTGCAGTTTT	+
chr1	103810689	103810718	TTAGGTTGATACAAAAGTAATTGTGGTTTT	-
chr1	103950367	103950395	TAGGCTGGTGCAAAACTAATTGCAGTTTT	+
chr1	103950421	103950450	TTAGGTTGATACAAAAGTAATTGTGGTTTT	-
chr1	105328593	105328622	TTAGGTTGGTGCAAAAGTAATTGCGGTTTT	+
chr1	105430641	105430668	TTAGGTTGGAGCAAAAGTAATTGCGGTT	-
chr1	105450122	105450150	TTAGTTTGTTGCAAAAGTAATTGAGGTTT	-
chr1	105631105	105631133	TAGGTTGGTGCAAATGTAATTGTGGTTTT	+
chr1	105663064	105663088	GTTGGTGCAAAAGTAATTGTGGTTT	+
chr1	105675252	105675279	AGGTTCGTGCAAAAGTAATTGCAGTTTT	-
chr1	105699017	105699046	TTAGGTAGGTGCAAAAATAATTGCTGTTTT	-
chr1	105739942	105739971	TTAGGCTGGTGCAAAAATAATTGCAGTTTT	+
chr1	107729172	107729201	TTAGGTTGGTGCAAAAGTAACTGCAGTTTT	+
chr1	108049204	108049233	TTAGGTTGGTGCAAAAGTAATTGCAGTTTT	+
chr1	108161131	108161160	TTAGGTTGGTGCAAAAGTAATTGTGGTTTT	+
chr1	108248641	108248670	TTAGGTTGCTGCAAAAGTAATTGAGGTTTT	+
chr1	109040329	109040357	TTAGGTTGGTGCAAAAGTAATTGTGGTTT	-
chr1	111001446	111001475	TTAGGGTGGTGCAAAAGTAATTGCAGTTTT	+
chr1	111001493	111001521	TAGGTTGGTGCAAAAGTAATTGTGGTTTT	-
chr1	111943256	111943285	TTAGGTTGGTGCAAAAGTAATTGTGGTTTT	+
chr1	113494886	113494915	TTAGGTTGGTGCAAACATAATTGCGGTTTT	+
chr1	113494941	113494968	AGGTTGGTGCAAATGTCATTGTGGTTTT	-
chr1	116028274	116028303	TTAGGTTGGTGCAAAAGTGATTGCGGTTTT	+
chr1	116272360	116272389	TTAGGTTGGTGCAAAAGTAATCGCAGTTTT	+
chr1	117102701	117102730	TTAGGTTGGTGCAAAAGTTATTGTGGTTTT	-
chr1	118484032	118484061	TTAGGTTGGTGGAAAAGTAATTGTGGTTTT	+
chr1	118720794	118720823	TTAGGTTGGTGCAAAAGTAATTGCGGTTTT	-
chr1	143876901	143876930	TTAGGTTGGTGCAAAAGTAACTGCAGTTTT	+
chr1	143876951	143876980	TTAGGTTGGTGCAAAAGTAATTGCGATTTT	-
chr1	149323341	149323370	TTAGGTTGGTGCAAAAGTAACTGCGGTTTT	+
chr1	149323391	149323420	TTAGGTTGGTGCAAAAGTAATTGCGATTTT	-
chr1	149708870	149708899	TTAGGTTGGTGCAAAAGTAACTGCGGTTTT	+
chr1	149708920	149708949	TTAGGTTGGTGCAAAAGTAATTGCGATTTT	-
chr1	153687521	153687550	TTAGGTTGGTGCAAGAGTAATTGCAGTTTT	+
chr1	154501967	154501995	TTAGGTTGGTGCAAAAATTATTGCGGTTT	-
chr1	154970765	154970790	TTAGGTTGGTGCAAAAGTAATTGCGG	+
chr1	155485657	155485681	TTGGTGCAAAAGTAATTGCAGTTTT	-
chr1	158439517	158439546	TTAGGTTGGTGCAAAAGTTATTGCAGTTTT	-
chr1	158529261	158529287	TAGGTTGGTGCAAAAGGAATTGTGGTT	-
chr1	159064001	159064030	TTAGGTTGGTGCAAATGTAATTGCAGTTTT	+
chr1	159210329	159210358	TTAGGTTGGTGCAAAAGCAATTGTGGTTTT	+
chr1	160438896	160438925	TTAGGTTGGTGCAAATGTTATTGCAGTTTT	+
chr1	161905407	161905436	TTAGGTTAGTGCAAATGTAATTGCTGTTTT	+
chr1	162142943	162142965	GGTGCAAAAGTAATTGCGCTTTT	-
chr1	162571861	162571884	TGGTGCAAAAGTAATTGCAGTTTT	-
chr1	162582209	162582238	TTAGGCTGGTGCAAAAGTAATTGTGGTTTT	+
chr1	162910987	162911016	TTAGGTTGGTGCAAAAGTAATTGCGGTTTT	+
chr1	162915918	162915944	GGTTGGTGCAGAAGTAATTGCAGTTTT	-
chr1	163087911	163087935	TTAGATTGGTGCAAAAGTAATTGCG	-
chr1	163703592	163703621	TTAGTTTGGTGCAAAAGTAATTGCTGTTTT	+
chr1	163703640	163703667	TTAGGTTGGTGCAAAAGTAATTGTGGTT	-
chr1	164644580	164644608	TAGGTTGGTGCAAAAGTAATTGCGGTTTT	+
chr1	164701844	164701870	TTAGGTTGGTGCGAAAGTAATTACGGT	-
chr1	164953144	164953173	TTAGTTTGGTGCAAAAGTAACTGCGGTTTT	+
chr1	166954248	166954277	TTAGGTTGGTGCAAAAGTAATTGCAGTTTT	-
chr1	168150785	168150809	TTGGTGCAAAAGTAATTGCGGTTTT	+
chr1	168150817	168150842	GTTGGTGCAAAAGTAATTGCGGTTTT	-
chr1	168537107	168537135	TAGGTTGATGCAAACGTAATTGCAGTTTT	+
chr1	168537163	168537191	TAGGTTGTTGCAAAAGTAATTGCAGTTTT	-
chr1	168717039	168717068	TTAGGTTGGTGAAAAAGTCATTGCGGTTTT	+
chr1	168717089	168717114	GTTGGTGCAAAAGTAATTGTGGTTTT	-
chr1	168878218	168878247	TTAGGTTGGTGCAAACATAATTGTGGTTTT	+
chr1	169427460	169427488	TAGGTTGGTGCAAAAGTAATTGCGATTTT	-
chr1	170091663	170091689	GGTTGGTGCAAAAGTTATTGCGGTTTT	+
chr1	172261799	172261823	GTTGGTGCAAAAGT-ATTGCGGTTTT	+
chr1	172598457	172598482	GTTGGTGCAAAAGTAATTGCAGTTTT	+
chr1	172598502	172598531	TTAGGTTGGTGCAAAAGTAATTGCGGTTTT	-
chr1	172745763	172745792	TTAGGTTGGTGCAAAAGTAATTGTGGTTTT	-
chr1	174143725	174143754	TTAGGTTGGTGCAAAAGTGATTGAGGTTTT	+
chr1	174317409	174317438	TTAGGTTGGTGCAAAAGTAATCGCAGTTTT	+
chr1	174386227	174386255	TAGGCTGGTGCAAAAGTAATTGCGGTTTT	-
chr1	174896406	174896434	TAGGTTGGTGCAAAAGTAATTGCAGTTTT	-
chr1	177155552	177155581	TTAGGTTGGTGCAAAAGTAATTGCAGTTTT	-
chr1	177409952	177409981	TTAGGTTAGTGCAAAAGTAATTGTGGTTTT	-
chr1	177522011	177522040	TTAGGTTGGTGCAAAAGTAAATGCAGTTTT	+
chr1	177759267	177759296	TTAGGTTGGTGCAAAAGTTATTGCGGTTTT	-
chr1	178101697	178101726	TTAGGTTGGTGCAAAAGTAATGGTGGTTTT	+
chr1	178351842	178351868	AGGTTGGCGCAAAAGTAATTGTGGTTT	+
chr1	179679394	179679419	GTTGGTGCAAAAGTAATTGCGGTTTT	+
chr1	179679440	179679469	TTAGGCTGGTGCAAAAGTAATTGAGGTTTT	-
chr1	180687038	180687064	GGTTGGTGCAAAAGTAATTGCGGTTTT	-
chr1	180783000	180783027	AGGTTGATGCAAAAGTAATTGCAGTTTT	-
chr1	182198754	182198779	TTAGGTTGATGCAAAAGTAATTGCGG	+
chr1	183752518	183752542	TTGGTGCAAAAGTAATTGTGGTTTT	-
chr1	183759011	183759040	TTAGGTTGGTGCAAATGTAATTGCGGTTTT	-
chr1	184159081	184159108	TTAGATTGGTGCAAAAGTAATTGTGGTT	+
chr1	184159130	184159159	TTAGGTTGGTGCAAAAGTAATTGCAGTTTT	-
chr1	184749196	184749225	TTAGGTTGTTGCAAAAGTAATTGCGGTTTT	+
chr1	184795543	184795570	TTAGGTTGGTGCAAAAGTAATTGCGGTT	-
chr1	185050201	185050230	TTAGTTTGGTACAAAAGTAATTGCGGTTTT	+
chr1	185294176	185294204	TAGGTTGGTGCAAAAGTAATTGCAGTTTT	-
chr1	185622187	185622212	TAGGTTGGTGCAAAAGTAATTGCGGT	+
chr1	186029869	186029898	TTAGGTTGGTGCAAAAGTAATTGTGGTTTT	+
chr1	186446625	186446654	TTAGGTTGGTGCAAAAGTAATTGCAGTTTT	-
chr1	186554252	186554275	TGGTGCAAAAGTAATTGTGGTTTT	-
chr1	187393907	187393936	TTAGTTTGGTGCAAAAGTGACTGCGGTTTT	-
chr1	187495049	187495075	GGTTGATGCAAAGGTAATTGCGGTTTT	+
chr1	187530386	187530415	TTAGGTTGGTGCAAAAGTAATTGCAGTTTT	-
chr1	187903270	187903299	TTAGGTTGGTGCAAAAGTAACTGTGGTTTT	+
chr1	188116539	188116568	TTAGGCTGGTGCAAAAGTAATTGCGGTTTT	+
chr1	189861623	189861652	TTAGGTTGGTGCAAAAGTAATTGTGGTTTT	-
chr1	190587726	190587755	TTAGGTTGGTACAAAAGTAATTGCGGTTTT	-
chr1	190807424	190807453	TTAGTTTGGTGCAAAAGTAATTGCAGTTTT	-
chr1	190982721	190982750	TTAGATTGGTGTAAAAGTAATTGCTGTTTT	+
chr1	193307269	193307298	TTAGGTTTCTGCAAAAGTAATTGCAGTTTT	+
chr1	193313161	193313186	GTTGGTGCAAAAGTAATTGTGGTTTT	-
chr1	194058607	194058636	TTAGGTTGGTGCAAAAGTAATTGTGGTTTT	-
chr1	194276914	194276943	TTAGGTTGGTGCAAAAGTAACTGTGGTTTT	-
chr1	194474442	194474467	GTTGGTGCAAAAGTAATTGTGGTTTT	-
chr1	194973010	194973039	TTAGTTTGGTGCAAAAGTGATTGTGGTTTT	+
chr1	195038254	195038282	TTAGGTGGGTGCAAAAGTAATTGCAGTTT	+
chr1	195421265	195421294	TTAGGTTGGTGCAAAAGTAATTGGGGTTTT	-
chr1	197578796	197578825	TTAGGTTGGTGCAAAATTAACTGCAGTTTT	+
chr1	197578849	197578878	TTAGGTTGGTGCAAAATCAATTGCGGTTTT	-
chr1	198334685	198334714	TTAGGTTGGGGCAAAAGTAATTGCGATTTT	+
chr1	198338432	198338461	TTAGGTTGGTGAAAAAGTAATTGCAGTTTT	+
chr1	198803552	198803582	TTAGGTTGGTGCAAAAGTTTATTGCGGTTTT	-
chr1	199584328	199584357	TTAGGTTGGTGCAAAAGTAATTGTGGTTTT	+
chr1	199611569	199611595	TTAGGTTGGTGCAAAAGTAATTGCGGT	+
chr1	199624105	199624134	TTAGGTTGGTGCAAAAATAATTGTGGTTTT	+
chr1	199732921	199732950	TTAGGTTGATGCAAAAGTAATTGTGGTTTT	-
chr1	199761205	199761234	TTAGGTTGGTGCAAATGTAATTGCTGTTTT	+
chr1	199792755	199792784	TTAGGTTGGTGCAAAAGTAATTGCAGTTTT	-
chr1	199941629	199941658	TTAGGTTGGTACAAAAGTAATTGCAGTTTT	-
chr1	200046510	200046539	TTAGGTTAGTGCAAAATTAATTGCGGTTTT	+
chr1	202749992	202750021	TTAGGTTGGCGCAAACGTAATTGTGGTTTT	-
chr1	202755714	202755743	TTAGGTTGGTGCAAAAGAAATCGTGGTTTT	-
chr1	203501880	203501909	TTAGGTTGATGCAAAAATAATTGCGGTTTT	+
chr1	203502237	203502265	TAGGTTGGTGCAAAAGTAATTGCAGTTTT	-
chr1	204353666	204353695	TTAGGTTGGTGCAAATGTAATTGCGGTTTT	-
chr1	204594494	204594518	TTGGAGCAAAAGTAATTGCGGTTTT	+
chr1	204622239	204622262	TGGTGCAAAAGTAATTGCGATTTT	+
chr1	204847514	204847535	GTGCAAAAGTAATTGCGGTTTT	-
chr1	207399799	207399828	TTAGATTGGTGCAAAAGTCACTGCGGTTTT	+
chr1	207613963	207613990	AGGTTGGTGCAAAAGTAATTGCAGTTTT	+
chr1	207614009	207614033	GTTGGTGCAAAAGTAATTGCAGTTT	-
chr1	207614159	207614186	AGGTTTGTGCAAAAGTAACTGTGGTTTT	-
chr1	208345392	208345412	TTGGTGCAGAAGTAATTGCGG	-
chr1	208487966	208487995	TTAGGTTGGTGCAAAAGTAATTGCGGTTTT	+
chr1	208973808	208973837	TTAGGTTGGTGCAAACGTAATTGCAGTTTT	-
chr1	209931096	209931120	TTAGGTTGGTGCAAAAGTAATTGCG	-
chr1	210079344	210079368	GTTGGTGCAAAAGTAATTGCAGTTT	+
chr1	210460075	210460104	TTAGGTTGGTACAAATGTAATTGCGGTTTT	+
chr1	210460441	210460470	TTAGGTTGGTGCAAAAGTAATTGCAGTTTT	-
chr1	210560596	210560625	TTAGGTTGGTGCAAAAGTAATTGCAGTTTT	+
chr1	210838533	210838562	TTAGGTTGGTGCAAAAGTAATTGAGGTTTT	+
chr1	211384393	211384422	TTAGGTTGGTGCAAAAGTAATTGTGGTTTT	-
chr1	212725464	212725493	TTAGGTTGGTGCAAAAGTAATTGCGGTTTT	+
chr1	212891546	212891573	AGGTTGGTGCAAAAGTAATTGCGGTTTT	+
chr1	213582555	213582584	TTAGGTTGGTGCTAAAGTTATTGCGGTTTT	+
chr1	213582605	213582634	TTAGGTTGGTGCAAAAGTAATTGCGGTTTT	-
chr1	213721397	213721426	TTAGGTTGATGCAAAAGTAACTGCAGTTTT	+
chr1	213783134	213783159	TTAGGTTGGTGCAAAAGTAATGGCGG	-
chr1	213928548	213928577	TTAGATTGGTGCAAAAGTAATCACGGTTTT	+
chr1	215062949	215062978	TTAGGTTGGTGCAAAAGTAATTGTGGTTTT	-
chr1	215267369	215267398	TTAGGTTGGTGCAAAAGTAATTGCAGTTTT	-
chr1	216033850	216033879	TTAGGTTGGCACAAAAGTAATTGTGGTTTT	-
chr1	216056527	216056556	TTAGGTTGGTGCAAAAGTAATTACGGTTTT	-
chr1	217543681	217543708	TTAGATTGGTGCAAAAGTAATTGCGGTT	-
chr1	218877972	218878001	TTAGGTTGGTGCAAAAGTCATTGCAGTTTT	+
chr1	219280169	219280198	TTAGGTTTGTGCAAATGTAATTGCAGTTTT	+
chr1	219281421	219281450	TTAGGTTGGTGCAAAAGTAATTGTGGTTTT	-
chr1	219563132	219563161	TTAGGTTGGCACAAAAGTAATTGCGATTTT	-
chr1	219837294	219837323	TTAGGTTGGTGCAAAAGTAATTGCAGTTTT	+
chr1	219837631	219837659	TAGGTTGGTGCAAAAGTAATTGTGGTTTT	-
chr1	219837708	219837737	TTAGGCTGGTGCAAAAGTAATTGTGGTTTT	+
chr1	220169010	220169029	GTGCAAAAGTAATTGCGGTT	-
chr1	220253767	220253794	TTAGGTTGGTGCAGAAGTAATTGCGGTT	-
chr1	220610817	220610844	TTAGGTTGGTGCAAAAGTAATTGTGGTT	+
chr1	220610866	220610895	TTAGGTTGGTGCAAAAGTAATTGCAGTTTT	-
chr1	221190491	221190520	TTAGATTGGTGCAAAAGTAATTGAGGTTTT	+
chr1	221423069	221423097	TAGGTTGGTGCGAAAGTAATTGCGGTTTT	-
chr1	221622719	221622748	TTAGATTGGTGCAAAAGTTATTGCGGTTTT	-
chr1	221936480	221936506	GGTTGGTGCAAAAGCAATTCCGGTTTT	+
chr1	222177560	222177589	TTAGGTTGGTGCAAAAGTAATTGCGGTTTT	+
chr1	222186308	222186337	TTAGGTTGGTGCAAAAGTAATTGAGGTTTT	+
chr1	222186349	222186378	TTAGGTTGGTGCAAAAGTAATTGCGGTTTT	+
chr1	222186399	222186428	TTAGGTTGGTGCAAAAGTAATTGAGGTTTT	-
chr1	222916234	222916263	TTAGTTTGGGGCAAAAGTAATTGCGGTTTT	+
chr1	223356983	223357012	TTAGGTTGGTGCAAAAGTAATTGCGGTTTT	+
chr1	224026397	224026424	TTAGGTTGGTGCAAAAGTAATTGCGGTT	-
chr1	224850749	224850774	GTTGGTGCAAAAGTAATTGCGGTTTT	-
chr1	225747298	225747327	TTAGGTTGGTGCAAAAGTAATGGTGGTTTT	-
chr1	225755476	225755505	TTAGGTTGGTGCAAAAGTAATTGCAGTTTT	-
chr1	225788149	225788178	TTAGGTTGGTGCAGAAGTAATTGTGGTTTT	+
chr1	225788195	225788224	TTAGGTTGGTGGAAAAGTAATTGCGTTTTT	-
chr1	225994256	225994285	TTAGGTTGGTGCAAAAGTAATTGTGGTTTT	+
chr1	227474528	227474557	TTAGGTTGATGCAAAAGTAATTGCGGTTTT	+
chr1	230430212	230430241	TTAGGTTGGTGCAAAAGTTATTGGGGTTTT	+
chr1	234153497	234153521	TTGGTGCAAAAGTAATTGCTGTTTT	+
chr1	234604774	234604802	TAGGTTGGTGCGAAAGTCGTTGCGGTTTT	+
chr1	234604842	234604871	TTAGGTTGGTGCGAAAGTCGTTGCGGTTTT	-
chr1	235107538	235107559	GTGCAAAAGTAATTGCGGTTTT	+
chr1	235437727	235437756	TTAGGTTGGTGCAAAAGTAATTGTGGTTTT	-
chr1	236870002	236870031	TTAGGTTGGTGCAAAAGTAATTGCAGTTTT	-
chr1	237371117	237371146	TTAGGTTGGTGCAAACGTAACTGTGGTTTT	+
chr1	237798370	237798397	AGGTTGGTGCAGAAGTCATTGTGGTTTT	+
chr1	237798417	237798442	GTTGGTGCAAAATTAATTGCGGTTTT	-
chr1	238098723	238098749	GGTTGGTGCAAAAGCAATTGAGGTTTT	-
chr1	238834802	238834831	TTAGGGTGGTGCAAAAGTAATTGAGGTTTT	-
chr1	238896784	238896813	TTAGGTTGGTGCAAAAGTATTTGTGGTTTT	-
chr1	239094578	239094604	TTAGGCTGGTGCAAA-GTAATTGCGGTT	+
chr1	239394456	239394485	TTAGGTTAGTGCAAAAGTAATTGTGGTTTT	+
chr1	239607992	239608018	TTAGATTGGTGCAAAAGTAATCGCGGT	-
chr1	239919442	239919467	TTAGGCTGGTGCAAATGTAATTGCGG	-
chr1	240037961	240037988	AGGTTGGTGCAAAAGTAATTGGGGTTTT	+
chr1	240038319	240038345	GGTTGGTGCAAAAGTAATTGCGTTTTT	-
chr1	240610928	240610957	TTAGGTTGGTGCAAAAGTAATTGCAGTTTT	-
chr1	241404602	241404631	TTAGGTTGGTGCAAATGTAATTGTGGTTTT	+
chr1	241404652	241404677	GTTGGTGCAAAAGTAATTGTGGTTTT	-
chr1	241707566	241707593	TTAGGTTGATGCAAAAGTAATTGTGGTT	+
chr1	241762544	241762573	TTAGTTTGGTGCAAAAGTAATTGTGGTTTT	+
chr1	241762818	241762844	GGTTGGTGCAAAAGTAATTGCGGTTTT	-
chr1	241932864	241932893	TTAGGTTGATGCAAAATTAATTGTGGTTTT	+
chr1	242637485	242637514	TTAGGTTGTTGCAAAAGTAATTGCGGTTTT	-
chr1	242977036	242977058	GGTGCAAAAGTAATTGCAGTTTT	-
chr1	243051974	243052000	GGTTGGTGCAAAAGTAATTGTGGTTTT	-
chr1	243061224	243061245	GTGCAAAAGTAATTGCGGTTTT	-
chr1	243348313	243348340	AGGTTGGTGCAAAAGTCACTGCGGTTTT	+
chr1	244365796	244365825	TTAGGTTGGTGCAAAAGTAATTCCGGTTTT	+
chr1	244536982	244537011	TTAGGTTGGTGCAAAAGTAATTGCAGTTTT	+
chr1	244537037	244537065	TAGGTTGGTGTAAAAGTAATTGCGGTTTT	-
chr1	245120589	245120618	TTAGGTTGGTGCAAAATTAATTGCGGTTTT	+
chr1	245120638	245120664	GGTTGGTGCAAAAGTAATTGCTGTTTT	-
chr1	245146712	245146741	TTAGGTTGGTGCAAAAGTAATTGTGGTTTT	+
chr1	245147074	245147096	GTTGGTGCAAAAGTAATTGCGGT	-
chr1	245220579	245220607	TAGGTTGGTGCAAAAGTAATTGCAGTTTT	+
chr1	245533638	245533667	TTAGGTTGGTGCAAAAGTCATTGCGGTTTT	+
chr1	245533688	245533717	TTAGGTGGGTGCAAAAGTCATTGCGGTTTT	-
chr1	245845587	245845610	TTGGTGCAAAAGTAATTACGGTTT	-
chr1	246077314	246077342	TAGGCTGGTGCAAAAGTAATTGTGGTTTT	+
chr1	246077455	246077484	TTAGGTGGGTGCAAAAGTTATTGCAGTTTT	-
chr1	247258297	247258326	TTAGGTTCGTGCAAAAATAATTGTGGTTTT	-
chr1	247935687	247935716	TTAGATTGGTGCAAAAGTAATTGTGGTTTT	+
chr1	248077257	248077281	TTGGTGCAAAAGTAATTGCGGTTTT	-
chr10	1669033	1669062	TTAGGTTGGTGCAAAAGTAACTGTGGTTTT	-
chr10	1817655	1817684	TTAGGTTGGTGCAAAAGTAATTGCAGTTTT	-
chr10	2043605	2043634	TTAGGTTGGTGCCAAAGTAATTGTGGTTTT	+
chr10	2043657	2043674	GTGCAAAAGTAATTGCGG	-
chr10	2202708	2202731	TGGTGCAAAAGAAATTGCGGTTTT	+
chr10	2218064	2218093	TTAGATTGGTACAAAAGTCATTGCAGTTTT	+
chr10	2277623	2277651	TTAGGTTGGTGCAAAAGTAATTGTGGTTT	+
chr10	2495334	2495363	TTAGGTTGATGCAAAAGTGATTGCGGTTTT	+
chr10	2831238	2831265	AGGTTGGTGCAAAAGTAATAGCAGTTTT	+
chr10	2928193	2928222	TTAGGTGGGTGCAAAAGGAACTGTGGTTTT	+
chr10	2928244	2928273	TTAGGTTGGTGCAGGAGGAAGTGCGGTTTT	-
chr10	3071974	3071999	GTTGGTGCAAAAGTAATTGCAGTTTT	-
chr10	3599026	3599053	AGGTTGGTGCAAAAGTAATCACGGTTTT	+
chr10	3845375	3845404	TTAGGTTGGCGCAAAAGTATTTGAGGTTTT	-
chr10	3888274	3888302	TAGGTTGGTGCAAAAGTAATTGTGGTTTT	+
chr10	3944995	3945024	TTAGGTTGGTGCAAAAGTAATTGTGGTTTT	-
chr10	4558434	4558460	GGTTGGTGCAAAAGTAATTGCGGTTTT	-
chr10	5667176	5667205	TTAGGCTGGTGCAAAAGTAATTGCGGTTTT	-
chr10	6485847	6485876	TTAGGTTGGTGCAGAAGTAGTTACGGTTTT	-
chr10	6567421	6567450	TTAGGTTGGTGCAAAAGTAATTGTGGTTTT	-
chr10	7050784	7050813	TTAGTTTGGTGCAAAAGTCATTGCGGTTTT	+
chr10	7116236	7116265	TTAGGTTGGTGCAAAAGTAATTGTGGTTTT	+
chr10	7470562	7470591	TTAGGTTGGTGCAAAAGTAGTTGCAGTTTT	+
chr10	7470617	7470645	TAGGGTGGTGCAAAAGGAATTGCAGTTTT	-
chr10	8320367	8320396	TTAGGTTGCTGCAACAGTAACTGCAGTTTT	-
chr10	8643700	8643729	TTAGGTTGGTGCAAAAGTAATTGCAGTTTT	+
chr10	8721903	8721932	TTAGGTCGATGCAAAAGTTATTGCGGTTTT	+
chr10	8734406	8734431	GTTGGTGCAAAAGTAATTGCTGTTTT	+
chr10	9346720	9346746	GGTTGGTGCAAAAGTAATTGCAGTTTT	+
chr10	9662652	9662681	TTAGGTTGGTGTAAAAGTAATTGTGGTTTT	-
chr10	10057512	10057541	TTAGGTTGGTGCAAAAATAATTGCAGTTTT	-
chr10	10315371	10315400	TTAGGTTGGTGCAGAAGTAATTGTGGTTTT	-
chr10	10798299	10798328	TTAGGTTGATGCAAAAGTAACTGTGGTTTT	-
chr10	10905540	10905569	TTAGGTTGATGCAAAAGTAATTGCAGTTTT	+
chr10	10905591	10905620	TTAGGTTGGTGCAAAAGTAATTGTGGTTTT	-
chr10	10943750	10943779	TTAGGTTTGTGCAAAAATAATTGTGGTTTT	+
chr10	11844235	11844264	TTAGGTTGGTGCAAAAGTAATTGCAGTTTT	-
chr10	11969361	11969384	TGGTGCAAAAGTAATTGCAGTTTT	+
chr10	12172751	12172780	TTAGGTTGCTGCAAAAGTAATTGCGGTTTT	+
chr10	12172794	12172823	TTAGGTTGGTGCAAAAGTAACTGCGGTTTT	-
chr10	12767320	12767349	TTAGGCTGGTGCAAAAGTAATGGCGGTTTT	-
chr10	12867124	12867152	TTAGGTTGGCGCAAAAGTAGTTGTGGTTT	+
chr10	12962569	12962598	TTAGGTTGGCGCAAAAGTAATCGTGGTTTT	+
chr10	13028145	13028173	AGGTTGGTGCAAAAAGTAATTGCAGTTTT	+
chr10	13064509	13064538	TTAGGTTGGTGCAAAAATAATTGCGGTTTT	+
chr10	13064595	13064624	TTAGGTTGGGGCAAAAGAAATTGCAGTTTT	-
chr10	13577195	13577224	TTAGGTTGGTGCAAAAGTAGTTGCAGTTTT	+
chr10	13888230	13888259	TTAGGTTGGTGCCAAAGTAATTGTGGTTTT	+
chr10	14008402	14008427	TTAGGTTAGTGCAAAAGTAATTGCGG	-
chr10	14323379	14323404	GGTTGGTGCAAAAGTAATTGCTGTTT	+
chr10	14430912	14430941	TTAGATTGGTGCAAACGTAATTGCGGTTTT	+
chr10	14432165	14432190	GTTGGTGCAAAAGTAATTGCGGTTTT	-
chr10	14438060	14438089	TTAGGTTGGTGCAAAAGTAATTGCAGTTTT	-
chr10	14480123	14480152	TTAGGTTGGTACAAAAGTAATTGCAGTTTT	+
chr10	15106626	15106654	TAGGTTGGTGCAAAAGCCATTGAGGTTTT	+
chr10	15106976	15107005	TTAGGTTGGTGCAAAATCAATTGTGGTTTT	-
chr10	15522849	15522875	TTAGGTTGGTGCAAAAGTTATTGCGGT	-
chr10	15532794	15532823	TTAGGTTGGTGCAAGAGTAATTGTGGTTTT	+
chr10	15532831	15532859	TAGGTTGGTGCAAAAGTAATTGAGGTTTT	-
chr10	16478068	16478097	TTAGGTTGGTGCAGAAGTAATTGCGGTTTT	+
chr10	16478106	16478129	TGGTGCAAAAGTAATTGCGGTTTT	-
chr10	16843958	16843987	TTAGGTTGGTGCAGAGGTAATTGCCGTTTT	-
chr10	17842054	17842083	TTAGGTTGGTGCAAAAGTAATTGAGGTTTT	+
chr10	17971376	17971405	TTAGGTTGGTGCAAAAGTAATTGTGGTTTT	+
chr10	17971426	17971455	TTAGGTTGATGCAAAAGTAATGGCGGTTTT	-
chr10	18089042	18089071	TTAGGTTGGTGCAAAAGTAATTGAGGTTTT	+
chr10	18218282	18218311	TTAGGTTGGTGCAAAAGTAATTGTGGTTTT	+
chr10	18218332	18218361	TTAGGTTGATGCAAAAGTAATGGCGGTTTT	-
chr10	18801495	18801519	GTTGGTGCAAATGTAATTGCGGTTT	+
chr10	19023262	19023289	AGGTTGGTGCAAAAGTAACTGCAGTTTT	-
chr10	19594038	19594067	TTAGGTTGGTGCAAAAGTAATTGTGGTTTT	+
chr10	20355919	20355948	TTAGGTTGGTGCAAAAGTAATTGCGGTTTT	+
chr10	22657952	22657981	TTAGGTTAATGCAAAAGTAATTGGGGTTTT	-
chr10	22987512	22987541	TTAGGTTGGTGCAAAAGGAATAGCAGTTTT	+
chr10	22987564	22987591	TTAGGTTGGTGCAAAAGTAATTGTGGTT	-
chr10	24007031	24007056	GTTGGTGCAAAAGTTATTGCGGTTTT	+
chr10	24007080	24007109	TTAGGTTGGTGCAAAGGTAACTGCAGTTTT	-
chr10	24234947	24234976	TTAGGCTGGTGAAATAGTAATTGTGGTTTT	+
chr10	24235020	24235048	TTAGGTTGTTGAAAAAGTAATTGTGGTTT	-
chr10	24517286	24517315	TTAGGTTGGTGCAAAAGTAATTGCAGTTTT	+
chr10	26136679	26136708	TTAGTTTGGTGCAAAAATAACTGCAGTTTT	-
chr10	26213716	26213739	TGGTGCAAAAGTAATTGGGGTTTT	+
chr10	26479734	26479763	TTAGGTTGGTGCAAAGGGAATTGCAGTTTT	-
chr10	26757534	26757563	TTAGGTTGGTGCAAAAGTAATTGCGGTTTT	+
chr10	26757584	26757613	TTAGGTTGGTGCAAAACTAATTGTGGTTTT	-
chr10	27926091	27926120	TTAGATTGGTGCGAAAGTAATTGCAGTTTT	-
chr10	28499240	28499269	TTAGGTTGGTGCAAAAGTAATTGCAGTTTT	-
chr10	28599787	28599809	GGTTGGTGCAAAAGCAATTGCGG	+
chr10	28741223	28741247	TTGGTGCAAAAGTAATTGTGGTTTT	-
chr10	28989291	28989320	TTAGGTAGGTGCAAAAGTAATTGCAGTTTT	-
chr10	29070427	29070454	AGGTTGGTGCAAAAGTAATTGCGGTTTT	+
chr10	29375461	29375485	TTGGTGCAAAAGTAATTGCGGTTTT	-
chr10	29442414	29442443	TTAGGTTGGTGCAAAAGTAATTGTGGTTTT	+
chr10	30560564	30560590	GGTTGGTGCAAAAGTAATTGTGGTTTT	+
chr10	31080850	31080876	TTAGGTTGGTGCAAAAGTAATTGCGGT	-
chr10	31156274	31156303	TTAGGTTGGTGCAAAAGTAATTGTGGTTTT	+
chr10	31311955	31311984	TTAGGTTGGTGCAAAAGTAATTGCGGTTTT	-
chr10	31354945	31354974	TTAGGTTGGTGCAAAAGTAATCACGGTTTT	-
chr10	31555464	31555492	TAGGTTGGTGCAAAAGTAATTGCGGTTTT	-
chr10	31577364	31577389	TTAGGTTGGTGCAAAAGTAATTGCGG	+
chr10	31577417	31577437	TTGGTACAAAAGTAATTGCGG	-
chr10	31940286	31940313	TTAGGTTGGTGCAAAAGTAATTGTGGTT	+
chr10	33016568	33016597	TTAGGTTGGTGCAAAAGCAATTGCAGTTTT	+
chr10	33387465	33387494	TTAGGTTGGTGCAAAAGTAATTGCGGTTTT	+
chr10	33719301	33719330	TTAGGTTGGTGCAAAAGTAATCACGGTTTT	-
chr10	33766606	33766635	TTAGGTTGATGCAAAAGTAATTGTGGTTTT	+
chr10	33808251	33808276	GTTGGTGCAAAAGTAATTGCGGTTTT	+
chr10	34093177	34093205	TAGGTTGCTGCAAAAGTAATTGAGGTTTT	+
chr10	34093493	34093521	TAGGTTGGTGCAAAAGTAATTGTGGTTTT	-
chr10	35160271	35160296	TTAGGTTGGTGCAAAGGTAATTGCGG	-
chr10	36051233	36051260	TAGGTGGGTGCAAAGGTAATTGCTGTTT	-
chr10	36106572	36106601	TTAGGTTGGTACAAAAGTAATTGTGGTTTT	-
chr10	36482857	36482881	TTGGTGCAAAAGTAATTGCGGTTTT	-
chr10	36522424	36522449	GTTGGTGCAAAAGTAATTGTGGTTTT	+
chr10	36522464	36522482	GTGCAAAAGTAATTGCGGT	-
chr10	36538401	36538430	TTAGGTTCGTGCAAAAGTAATCGTGGTTTT	+
chr10	37216821	37216850	TTAGGTTGGTGCAAAAGTAATTGCAGTTTT	+
chr10	38368389	38368418	TTAGGTTGGTGCACAAGTAATTGTGGTTTT	-
chr10	43063501	43063530	TTAGGTTGGTGCACAAGTAATTGTGGTTTT	+
chr10	43159700	43159729	TTAGGTTGCTGCAAATGTAATTGTGGTTTT	+
chr10	45708022	45708048	AGGTTGGTGCAGAAGTAATTGCCGTTT	-
chr10	47150864	47150893	TTAGGTTGGTGCGAAAGTAATTGCGTTTTT	-
chr10	47770601	47770630	TTAGGTTGGTGCAAAAGTAATTGCGGTTTT	+
chr10	48278929	48278958	TTAGGTTGGTGCAAAAGTAATTGCGGTTTT	+
chr10	48387550	48387573	AGGTGGGTGCAAAAGTAATTGCGG	+
chr10	49700914	49700943	TTAGGTTGGTGCAAAAGTAATTGCTGTTTT	-
chr10	50986107	50986136	TTAGGTTGGTGAAAAAGTAATTGCTGTTTT	+
chr10	52957569	52957597	TTAGGCTGGTGCAAAAGTAATTGTGGTTT	+
chr10	53054298	53054327	TTAGGTTGGTGCAATAGTAATTGTGGTTTT	+
chr10	53399505	53399534	TTAGGTTGGTGTAAAAGTAATTGTGGTTTT	+
chr10	53399554	53399583	TTAGGTTGGCGCAAAAGTAGTTGTGGTTTT	-
chr10	53401382	53401409	TTAGATTGGTGCAAAAGTAATTGCGGTT	+
chr10	53530917	53530946	TTAGGTTGTTGCAACAGTAATTGTGGTTTT	-
chr10	53571808	53571836	TAGGTTGGTGCAAGAGTAATTGCAGTTTT	+
chr10	54684513	54684542	TTAGGGTGGTGCAAAACTAATTGCGGTTTT	+
chr10	55150841	55150867	TTAGGTTGATGCAAACGTAATTGCGGT	+
chr10	55276066	55276095	TTAGGTTGGTGCAAAAGTAATTGCCGTTTT	-
chr10	56609487	56609514	TTAGGTTGGTGCAAAAGTAATTGCGGTT	-
chr10	57113110	57113137	TAGGTTGGTGCAAAAGTAATTGCGGTTT	-
chr10	57199323	57199349	AGGTTGGTGCAAAAGTTATTGCAGTTT	+
chr10	57199375	57199400	GTTGGTGCAAAAGTAATTGCGGTTTT	-
chr10	57759791	57759820	TTAGGTTGGTGCAAAAGTCATTGTGGTTTT	-
chr10	57779530	57779559	TTAGGTTGATGCAAAAATAATTGTGGTTTT	-
chr10	57823578	57823607	TTAGGTTGGTGCAAAAGTAATTGCGGTTTT	-
chr10	58040005	58040033	TAGGTTGGTGCAAAAGCAATTGCGGTTTT	+
chr10	58241657	58241681	GTTGGTGCAAAAGTAATTGTGGTTT	+
chr10	58394874	58394903	TTAGGTTGGCGCAAAAGTAATTGCAGTTTT	+
chr10	58831890	58831919	TTAGGTTGGTGTAAAAATAATTGTGGTTTT	+
chr10	59114382	59114408	GGTTGGTGCAAAAGTAATTGCAGTTTT	-
chr10	59397991	59398020	TTAGGTTAGTGCAAAAGGTATTGTGGTTTT	+
chr10	59575489	59575518	TTAGGCTGATGCAAAAGTAATTGCGGTTTT	+
chr10	59930366	59930395	TTAGGATGGTGCAAAAGTAATTGTGGTTTT	-
chr10	60262263	60262292	TTAGGTTGGTACAAAAGTAATTGCTGTTTT	+
chr10	60262314	60262343	TTAGGTTGATGTAAAAATAATTGCAGTTTT	-
chr10	60620354	60620383	TTAGGTTGGTGCAAAAGTAGTCGCGGTTTT	+
chr10	61100543	61100572	TTAGATTGGTGCAAAAGTAACTGCGGTTTT	+
chr10	61100588	61100612	TTGGTGCAAAAGTAATTGTGGTTTT	-
chr10	61146103	61146132	TTAGGTTGGAGCAACAGTAATTTCGGTTTT	-
chr10	62658707	62658736	TTAGGTTGGTGCAAACGTAATTGCGGTTTT	-
chr10	62938894	62938922	TAGGTTGGTGCAAAAGTAATTGCAGTTTT	+
chr10	63230277	63230306	TTAGGTTGGTGCAAAAGTAATTGTGGTTTT	+
chr10	63686695	63686724	TTAGGTTGGTGCAAAAGTAATTGCGGTTTT	+
chr10	63744972	63745001	TTAGGTTGGTGCAAAAGTAATTGCGGTTTT	+
chr10	63745022	63745048	GTTGGTGCAAAAAGTAATTGCGGTTTT	-
chr10	63875977	63876006	TTAGGTTAGTGCAAAAGTAATCGCGGTTTT	+
chr10	63876027	63876056	TTAGGTTGGTACAAAAGTAATTGCGGTTTT	-
chr10	64076374	64076403	TTAGGTTAGTGCAAAAGTAATTGAGGTTTT	-
chr10	64558111	64558140	TTAGGTGGGTGCAAAAGTTATTGTGGTTTT	-
chr10	66262856	66262885	TTAGATTGGTGCAAAAGTAATTGCGGTTTT	+
chr10	66624224	66624253	TTAGGTTGGTGCAAAAGTAATCGTGGTTTT	+
chr10	67084128	67084156	TAGGTTGGTGCAAATGTAATTGTGGTTTT	+
chr10	67084177	67084206	TTAGGTTGGTGCAAAAATAATTGCAGTTTT	-
chr10	67112311	67112334	GTTGGTGCAAAAGTAATTGTGGTT	+
chr10	67113606	67113635	TTAGGTTGGTGCAAAAGTAATTGCTGTTTT	-
chr10	67551332	67551360	TAGGTTGGTGCAAAAGCAATTGCAGTTTT	+
chr10	68257055	68257084	TTAGGATGGTGCAAAAGTAGTTGCAGTTTT	+
chr10	68389161	68389190	TTAGGTTGGTGCAAAAGTGATTGTGGTTTT	+
chr10	68389202	68389229	TAGGTTGGTGCAAAAGTAATTGCAGTTT	-
chr10	69791230	69791259	TTAGGTTGGTGCAAAATTAATTGCAGTTTT	+
chr10	70393314	70393343	TTAGGTTAGTGCAAAAGTAACTGCGGTTTT	+
chr10	70875803	70875827	TTGGTGCAAAAGTAATTGCAGTTTT	-
chr10	71229364	71229393	TTAGGTTGGTGCAAAAGTAATTGCAGTTTT	+
chr10	71572503	71572531	TAGGTTGGTGCAAAAGTAATTGCAGTTTT	-
chr10	71618974	71618999	TTAGGTTGATGCAAAAGTAATTGCGG	+
chr10	71805689	71805718	TTAGGTTGGTGCAAAAGTCATTGCAGTTTT	+
chr10	72348258	72348287	TTAGGTTGGTGCAAAAGCAATTGTGGTTTT	+
chr10	72348375	72348405	AGGTTGGTGCAAAAGAAGTAATTGCGGTTTT	-
chr10	76738752	76738781	TTAGGTTGGTGCAAAAGTAATTGTGGTTTT	+
chr10	78934370	78934399	TTAGTTTGGTGCAAAAGTAATTGTGGTTTT	+
chr10	79797896	79797925	TTAGGTTGGTGCAAAAGTAATTGTGGTTTT	-
chr10	80399087	80399114	TTAGGTTGGTGCAAAAGTAATTGCGGTT	-
chr10	80510303	80510331	TTAGGTTGGTGCAAAAATAATTGCGGTTT	+
chr10	80510375	80510401	GGTTGGTGCAAAAGTAATTGCGGTTTT	+
chr10	80510422	80510446	TTGGTGCAAAAGTAATTGCGGTTTT	-
chr10	82667500	82667529	TTAGGTTGGTGCAAAGGTAATTGCAGTTTT	+
chr10	82667849	82667878	TTAGGTTGGTGCAAAGGTAATTGCAGTTTT	-
chr10	82807965	82807992	TAGGTTGGTGCAAAAGTAATTGCAGTTT	+
chr10	82891836	82891865	TTAGGTTGGTGCAAATGTAATTGCAGTTTT	+
chr10	83810025	83810049	TTGGTGCAAAAGTAATTGAGGTTTT	+
chr10	84623979	84624004	GTTGGTGCAAAAGTAATTGTGGTTTT	-
chr10	85595330	85595359	TTAGGTTGGAGCAAAAGTAATTGTGGTTTT	-
chr10	86376139	86376168	TTAGGTTGGTGCAAAAGTAATTGCAGTTTT	-
chr10	86396476	86396505	TTAGGTTGGTGCAAAAGTAATTGCAGTTTT	+
chr10	86917152	86917180	TAGGTTGGTGCAAAAGTAATTGCGGTTTT	-
chr10	90101769	90101798	TTAGGTTGGTGCAAAAGTAACTGTGGTTTT	+
chr10	90260404	90260430	GGTTGATGCAAAAGTAATTGCGCTTTT	+
chr10	90725784	90725813	TTAGGTTGGTGCAAAAGTAATCACGGTTTT	+
chr10	90993324	90993353	TTAGGTTGTTGCAAAAGTCATTGTGGTTTT	+
chr10	90993657	90993686	TTAGTTTGGGGCAAAAGTAATTGTGGTTTT	-
chr10	91555247	91555276	TTAGGTTGGTGCAAAAGTAATTGCAGTTTT	+
chr10	92142521	92142550	TTAGGTTGGTGCAAAAGTAATTGTGGTTTT	-
chr10	92938601	92938626	GTTGGTGCAAAAGTAATTGCAGTTTT	-
chr10	93465898	93465927	TTAGGTTGGTGCAAAAGTAATTGAGGTTTT	+
chr10	93469055	93469084	TTAGTTTGGTACAAAAGTAATTGCGGTTTT	-
chr10	94871354	94871380	GGTTGGTGCAAAAGTAACTGCAGTTTT	-
chr10	95309330	95309356	GGTTGGTGCAAAAGTAATTGCGGTTTT	-
chr10	95368359	95368388	TTAGGTTGGTACAAAAGTAATTGCGGTTTT	+
chr10	95368409	95368438	TTAGGTTGGTACAAAAATAATAGCGATTTT	-
chr10	97398150	97398179	TTAGGTTGGTGCAAAAGTAATTGCAGTTTT	+
chr10	97398199	97398228	TTAGGTTGGCACAAAAGTAATTGTGGTTTT	-
chr10	98007943	98007972	TTAGTTTGCTGCAAAAGTAATCACGGTTTT	+
chr10	102801713	102801742	TTAGGTTGGTGCAAAAGTGATTGCAGTTTT	-
chr10	102803856	102803885	TTAGGTTGGTGCAAAAGTGATTGCAGTTTT	-
chr10	103690150	103690179	TTAGGTTGGTGCAAAAGTAATAGCAGTTTT	+
chr10	105695018	105695048	TTAGGTTGGTGCAAAAAGTAATTGTGGTTTT	+
chr10	106452225	106452254	TTAGGTTGGTGCAAGAGTAATTGCAGTTTT	-
chr10	108477484	108477513	TTAGATTGGTGCAAAGGTAATTGCGGTTTT	-
chr10	109566884	109566913	TTAGTTTGGTGCAAAAGTAATTGCAGTTTT	+
chr10	110463603	110463632	TTAGGTTGGTGCAAAAGTAATTGCAGTTTT	+
chr10	110463654	110463683	TTAGGTTGGTGCAAAAATAATTGCAGTTTT	-
chr10	112192197	112192222	TTAGTTTGGTGCAAAAGTAATTGCGG	+
chr10	112748687	112748716	TTAGGTTGGTACAAAAGCAATCGCGGTTTT	+
chr10	113718479	113718506	AGGTTGGTGCAAAAGTAATTGTGGTTTT	+
chr10	113971992	113972021	TTAGGTTGGTGCAAAAGTAATTCCGGTTTT	+
chr10	115030340	115030369	TTAGGTTGGTGCAAAAGTAATTGCAGTTTT	+
chr10	115295406	115295435	TTAGGTTGGTGCAAAAGTAATTGTGGTTTT	-
chr10	115297633	115297655	GGTGCAAAAGTAATTGCGGTTTT	+
chr10	115484236	115484264	TAGGTTGGTGCAAAAGTAATTGCGGTTTT	+
chr10	116447776	116447805	TTAGGTTGGGGCAAAAGTCATTGTGGTTTT	+
chr10	116485418	116485444	AGGTTGGTGCAAAACTAATTGCGGTTT	+
chr10	116808856	116808885	TTAGGTTGGCACAAAAGTAATTGCAGTTTT	-
chr10	117388304	117388330	GGTTGGTGCAAAAGTAATTGCGGTTTT	+
chr10	117388349	117388378	TTAGATTGGTGCAAAAATAATTGCAGTTTT	-
chr10	117505224	117505250	GGTTGGTGCAAAAGTAATTGCAGTTTT	-
chr10	117898685	117898713	TAGGATGGTGCAAAAGTACTTGTGGTTTT	+
chr10	118021305	118021334	TTAGGCTGGTGCAAAAGTAATTGCTGTTTT	-
chr10	118343486	118343515	TTAGGTTGGTGCAAAAATAATTGCAGTTTT	+
chr10	118343535	118343564	TTAGGTCGGTGCAAAAGTAATTGCAGTTTT	-
chr10	118383022	118383051	TTAGGTTGGTGCAAAAGTAACTGTGGTTTT	+
chr10	118383072	118383099	TAGGTTGGTGCAAAA-TAATTGCGGTTTT	-
chr10	119117869	119117894	TTAGGGTGGTGCAAACGTAATTGCGG	+
chr10	119117919	119117947	TAGGTTGGTGCAAAAGTAATTGTGGTTTT	-
chr10	119676881	119676909	TTAGGTTGGTGCAAAAGTAATTGTGGTTT	+
chr10	119676912	119676939	TTAGGTTGGTGCAAAAGTAATTGTGGTT	-
chr10	120765304	120765333	TTAGGTTGGTGCACAAGTAATTGCGGTTTT	+
chr10	120765354	120765377	TGGTGCAAAAGTAATTGCGGTTTT	-
chr10	120779955	120779984	TTAGTTTGGTGCAAAAGTAATTGTGGTTTT	+
chr10	120780000	120780029	TTAGGTTGGTGCAAAAGTAATTGCGGTTTT	-
chr10	121837897	121837922	GTTGGTGCAAAAGTAATTGTGGTTTT	+
chr10	121883653	121883682	TTAGGTTGATGCAAAAGTAATTGCAGTTTT	+
chr10	121883703	121883731	TAGGTTGGAGCAAAAGTAATTGCAGTTTT	-
chr10	122258886	122258912	GGTTGGTGCAAAGGTAATTGGGGTTTT	+
chr10	122258945	122258967	TTGGTGCAAAAGTAATTGTGGTT	-
chr10	122316405	122316434	TTAGGTTGGTGCAAAAGTAATTGTGGTTTT	-
chr10	122379929	122379957	TTAGGTTGGTGCAAAAGTAATTGCTGTTT	-
chr10	122633654	122633683	TTAGGTTGGTGCAAAAGTAATTGCGGTTTT	+
chr10	124975624	124975649	GTTGGTGCAAAAGTAATTGCAGTTTT	+
chr10	124975670	124975699	TTAGGTTGGTACAAAAGTAATTGTGGTTTT	-
chr10	125107350	125107379	TTAGGTTGGTGCAAAAGTAATTGTGGTTTT	-
chr10	125192524	125192554	TTAGGTTGGCGCAAAACGTAATTGCGGTTTT	+
chr10	127531521	127531545	TTGGTGCAAAAGTAATTGCGGTTTT	+
chr10	127531566	127531595	TTAGGTTGGTGCAAAAATAATTGTGGTTTT	-
chr10	128245534	128245563	TTAGGTTGGTGCAAAAGTAATCGTGGTTTT	+
chr10	128245601	128245630	TTAGGTTGGTGCAAAAGTAATTGCGGTTTT	-
chr10	130391791	130391812	GGTTGGTGCAAAAGTAATTGCG	+
chr10	130393036	130393065	TTAGGTTGGTGCAAAAGAAACTGCAGTTTT	-
chr10	131181305	131181334	TTAGGTTGGTGCAAAAGTCATTGCAGTTTT	+
chr10	131723378	131723404	GGTTGGTGCAAAAGTAATTGCAGTTTT	+
chr10	132794008	132794037	TTAGGTTGGCACAAAAGTAATTGCAGTTTT	+
chr10	133508980	133509008	TAGGTTGGTGCGAAAGTAATTGTGGTTTT	+
chr10	133509028	133509057	TTAGGTTGGTGCAAATGTAATTGCGGTTTT	-
chr11	286582	286611	TTAGGTTGGTGCAAAAGTAATTGCGGTTTT	-
chr11	1741183	1741208	GTTGGTGCAAAATTAATTGCGGTTTT	-
chr11	3428051	3428080	TTAGGTTGATACAAAAGTAATCACGGTTTT	+
chr11	3578598	3578623	TTAGGTTGGTGCAAAAGTAATTGCGG	+
chr11	4467875	4467904	TTAGGTTGGTGCAAAAGCAATTGCGGTTTT	+
chr11	4467924	4467953	TTAGTTTGGTGCAAAATTAATTGTGGTTTT	-
chr11	4858411	4858440	TTAGGTTGGTGCAAACATAATTGCAGTTTT	-
chr11	4882636	4882665	TTAGGTTGGTGCAAAAGTAATTGCAGTTTT	+
chr11	5357822	5357851	TTAGGTTGGTGCAACAGTAATTGCAGTTTT	+
chr11	5406828	5406857	TTAGGTTGGTGAAAAATTAATGGCAGTTTT	+
chr11	5409235	5409264	TTAGGTTGGTGCAAAAGTAATTGTGGTTTT	-
chr11	5644534	5644561	TTAGGTTGGTACAAAAGTAATTGCGGTT	+
chr11	5644934	5644957	AGGTTAGTGCAAAAGTAATTGCGG	-
chr11	5772776	5772805	TTAGATTGGTGCAAACATAATTGCGGTTTT	-
chr11	6109537	6109566	TTAGGTTGGTGCAAACATAATTGCAGTTTT	+
chr11	6110793	6110822	TTAGGTTGGTGCAAAAGTAATTGCTGTTTT	-
chr11	7078047	7078073	GGTTAGTGCAAAAGTAATTGTGGTTTT	+
chr11	7126961	7126990	TTAGGTTGGTACAAAGATAATTGCGGTTTT	+
chr11	9579059	9579087	TTAGGTTGCTGCAAAAGTAATTGCGGTTT	-
chr11	9779402	9779431	TTAGGTTGGTGCAAAATTAATTGCGATTTT	-
chr11	9951775	9951804	TTAGGTTGGTAAAAAAGTAAATGCAGTTTT	-
chr11	11770877	11770906	TTAGGATGGGGCAAAGGTAATTGCGGTTTT	-
chr11	12432798	12432827	TTAGGTTGGTGCAAAGGTAATTGTGGTTTT	-
chr11	12668741	12668770	TTAGGATGGTGCAAAGATAATTGTGGTTTT	+
chr11	13071112	13071141	TTAGGTTGGTGCAAAAGTAATTGAGGTTTT	-
chr11	13747676	13747705	TTAGGTTGGTGCAAAAGTAATTGTGGTTTT	+
chr11	13999500	13999529	TTAGGTTGGTGTGAAAGTAATTGTGGTTTT	+
chr11	13999555	13999584	TTAGGTTGGTGCAAAAGTAATTGCAGTTTT	-
chr11	14542392	14542419	AGGTTGGTGCAAAAGTAACTGCGGTTTT	+
chr11	17029434	17029459	GTTGGTGCAAAAGTAATTGCAGTTTT	+
chr11	17029482	17029509	TTAGCTTGGTGCAAATGTAATTGCGGTT	-
chr11	17095503	17095532	TTAGGTTAGTGCAAAAGTAAATGTGGTTTT	+
chr11	17095551	17095580	TTAGGTTGGTGCAAAAGTAATTGTGGTTTT	-
chr11	17114341	17114370	TTAGCTTGGTGCAAAAGTAACTGTGGTTTT	+
chr11	19114070	19114093	TGGTGCAAAAATAATTGCGGTTTT	-
chr11	19260416	19260445	TTAGGTTGATGCAAACATAATTGCTGTTTT	-
chr11	19667259	19667288	TTAGGTTGGTGCAAAAGCAATTGCGTTTTT	+
chr11	20033822	20033851	TTAGGTTGGTGCAAAAGTAATTGTGGTTTT	+
chr11	20033872	20033901	TTAGGTTGGTGCAAAAGTAAGTGCAGTTTT	-
chr11	21202792	21202821	TTAGGTTGATGCAAAAGTAATTGCAGTTTT	+
chr11	21202858	21202886	TAGGTTGGTGCAAAAGTAATAGCGATTTT	-
chr11	22340385	22340414	TTAGTTTGGTGCAAAACTAATTGCGGTTTT	-
chr11	22791441	22791470	TTAGGTTGGTGCAAAAGTAATTGCGGTTTT	+
chr11	22926613	22926636	TGGTGCAAAAGTAATTGCAGTTTT	-
chr11	23121459	23121488	TTAGGTTGGTGCAAAAGTAATTGCTGTTTT	+
chr11	24429093	24429121	TTAGGTTGGTGCAAATGTAACTACGGTTT	-
chr11	24670365	24670394	TTAGATTGGTGCAAAAGTAATTGCAGTTTT	+
chr11	24937355	24937384	TTAGGTTGGTGCAAGAGTAATTGTGGTTTT	-
chr11	25607393	25607421	TTAGGTTGGTGCAAAAGTAATTGTGGTTT	+
chr11	26104908	26104937	TTAGGCTGGTACATAAGTAATTGCTGTTTT	+
chr11	26554928	26554957	TTAGGTTGGTGCAAATGCAATTGCAGTTTT	-
chr11	26637848	26637876	TAGGTTGGTGCAAAAGTTATTGCGATTTT	+
chr11	27080886	27080911	GTTGGTGCAAAAGTAATTGCGGTTTT	+
chr11	28040216	28040245	TTAGGTTGGTGCAAAAGCAATTGCGGTTTT	+
chr11	28040266	28040295	TTAGGTTGGTGCAAAAGTAATTGCGGTTTT	-
chr11	28074583	28074612	TTAGGTTAGTGCAGAAGTAATTGTGGTTTT	-
chr11	28717077	28717106	TTAGGTTGGTGTAAAGGTAATTGTGGTTTT	-
chr11	29048818	29048844	GGTTGGTGCAAAAGTAATTGCAGTTTT	+
chr11	29455898	29455927	TTAGGTTGGTGCAAAAGTAATTGCTGTTTT	-
chr11	30306523	30306552	TTAGGTTGGTGCAAAAGTAATCGCGATTTT	+
chr11	30306571	30306596	GTTGGTGCAAAAGTAATTGCGGTTTT	-
chr11	30404962	30404983	GTGCAAAAGTAATTGCGGTTTT	-
chr11	30447582	30447611	TTAGGTTGGTGCAAAAGTAACTGCGGTTTT	+
chr11	31457019	31457048	TTAGTTTGGTGCAAAAATAACTGCGGTTTT	+
chr11	31457073	31457102	TTAGATTGGTGCAAAAGTAATTGTGGTTTT	-
chr11	31611664	31611693	TTAGGTTGGTGCAAAAATAATTGCGGTTTT	-
chr11	31890803	31890829	GGTTGGTGCAGAAGTAATTGCAGTTTT	+
chr11	31890837	31890859	GGTGCAAAAGTAATTGTGGTTTT	-
chr11	32134411	32134440	TTAGGTTGGTGCAAAAGTCATTGTGGTTTT	-
chr11	32135553	32135582	TTAGGTTGGTGCGTAAGTAATTGCGGTTTT	+
chr11	32488467	32488495	TTAGGTTGGCACAAAAGTAATCGCGGTTT	-
chr11	32519138	32519167	TTAGGTTGGTGCAAAAGTAATTGGGGTTTT	+
chr11	32864986	32865011	GTTGGTGCAAAAGCAATTGCGGTTTT	+
chr11	33474194	33474222	TTAGGTTGGTGCAAAAGTAATTGCAGTTT	-
chr11	33853714	33853743	TTAGGTTGGTACAAAAGTAATTGCGGTTTT	+
chr11	33985503	33985532	TTAGGTCGGTGCAAAAGTAATTGCAGTTTT	+
chr11	34386910	34386938	TTAGGTTGGTGCAAAAGTAATTGCGGTTT	-
chr11	34649543	34649568	AGGTTGGTGCAAAAGTAATTGTGGTT	+
chr11	34837977	34838006	TTAGATTGGTGCAAATGTAATTGCAGTTTT	-
chr11	35148195	35148224	TTAGGTTGGTGCAAAAGTAATTGCAGTTTT	-
chr11	35321824	35321853	TTAGGTTGGTGCAAAAGTAACTGTGGTTTT	+
chr11	35571797	35571826	TTAGGTTGGTGTGAAAGTAACTGTGGTTTT	+
chr11	35739894	35739923	TTAGGTTGGTGTAAAAGTAATTGCAGTTTT	+
chr11	35896049	35896078	TTAGGTTGGGGTAAAAGTAATTGTGGTTTT	-
chr11	37299878	37299907	TTAGGTTGGAGCAAAAGTAATTGTGGTTTT	+
chr11	37502964	37502993	TTAGGCTGGTGCAAAAGTAATTGCAGTTTT	+
chr11	37794279	37794308	TTAGGTTGATGTAAAAGTAATTGCGGTTTT	+
chr11	38594715	38594744	TTAGGTTGGTGCAAAAGTAATTGCAGTTTT	-
chr11	39133816	39133844	TTAGGTTGGTGCAAAAGTAATTGCTGTTT	-
chr11	39883058	39883087	TTAGGTTGGTGCAAAAAGAATTGTGGTTTT	+
chr11	40383029	40383058	TTAGGTTGGTGCAAAAGTAATTGCGGTTTT	+
chr11	40781072	40781101	TTAGGTTGGTGCAAAAGTAATTGCGGTTTT	+
chr11	40781122	40781150	TAGGTTGCTGCAAAAGTAACTGAGGTTTT	-
chr11	41309030	41309059	TTAGATTGGTGCAAAAGTAATTGCAGTTTT	-
chr11	41732943	41732969	GGTTAGTGCAAAAGTAATTGTGGTTTT	+
chr11	42242655	42242675	GTTGGTGCAAAAGTAATTGCG	+
chr11	42648401	42648430	TTAGGTTGGTGCCAATGTAATTGCGGTTTT	+
chr11	43522800	43522829	TTAGGCTGGTGCAAAAGTAATTGCAGTTTT	-
chr11	45529107	45529131	TTGGTGCAAAAGTAATTGTGGTTTT	+
chr11	46929892	46929921	TTAGTTTGATGCAAAAGCAATTGCGGTTTT	+
chr11	47103534	47103559	TTAGGTTGGTGCAAAGGTAATTGCGG	+
chr11	47163837	47163866	TTAGGTTGGTGTAAAAGTAATTGTGGTTTT	+
chr11	47452560	47452587	AGGTTGGTGCAGAAGTAATTGCAGTTTT	+
chr11	49025295	49025325	TTAGGTTGGTGCAAAAAGTAATTGCGGTTTT	+
chr11	50146748	50146777	TTAGGTTGGTGCAAAAGTAACTGCGGTTTT	+
chr11	55385396	55385419	TTGGTGCAAAAGTAATTGCAGTTT	-
chr11	55864273	55864297	GTTGGTGCAAA-GTAATTGCGGTTTT	+
chr11	55940507	55940535	TAGGTTGGTGCAAAAGTAATCGGGGTTTT	+
chr11	55954972	55955001	TTAGGTTGGTGCAAAAGTAACTGTGGTTTT	-
chr11	56196019	56196047	TAGGTTGGTGCAAATGTAATTGCAGTTTT	+
chr11	56197260	56197286	GGTTGGTGCAAAAGTAATTGCAGTTTT	-
chr11	56405517	56405542	GTTGGTGCAAAAGTAATTGCAGTTTT	-
chr11	56586491	56586520	TTAGGATGGTGCAAAAGTAATTGTGGTTTT	-
chr11	56958215	56958243	TAGGTTGGTGCAAAAGTAATTGCGGTTTT	+
chr11	57262638	57262660	GGTGCAAAAGTAATTGTGGTTTT	-
chr11	57461131	57461160	TTAGGTTGGTAAAAAAGTAATTGCAGTTTT	-
chr11	57591343	57591372	TTAGGTTGGTGCAAAAGTCATTGCAGTTTT	-
chr11	57783103	57783131	TAGGTTGGTGCAAAAGTAGTTGTGGTTTT	+
chr11	57882185	57882213	TTAGATTGGTGCAAAATTAATTGTGGTTT	+
chr11	57899452	57899478	GGTTGGTGCAAAAGTAATTGCAGTTTT	-
chr11	58035774	58035803	TTAGGTTGGTGCAAAAGTAGTTGCGGTTTT	+
chr11	58035819	58035848	TTAGGTTGGTGCAAAAGTAATTGCAGTTTT	-
chr11	59678737	59678766	TTAGGTTGATGCATAAGTAATTGCGTTTTT	+
chr11	59731302	59731327	GTTGGCGCAAAAGTAATTGCGGTTTT	-
chr11	59928553	59928582	TTAGGTTGGTGCAAAAGTCACTGCGGTTTT	-
chr11	59943520	59943543	TGGTGCAAAAGTAATTGTGGTTTT	+
chr11	59943550	59943579	TTAGGTTGGTGCAAACATAATTGTGGTTTT	-
chr11	60047676	60047705	TTAGGTTGGTGCAAAAGTAATTGCAGTTTT	-
chr11	60104708	60104737	TTAGGTTGGTGCAAAGGTAATTGCGGTTTT	+
chr11	61037936	61037964	TTAGATTGGTGCAAAAGTAATTGCGGTTT	+
chr11	61838145	61838174	TTAGGTTGGTGCAAAAGTAATTGCGGTTTT	+
chr11	61838523	61838547	TTGGTGCAAAAGTAATTGAGGTTTT	-
chr11	62000812	62000841	TTAGTTTGGTGCAAAAGTAATTGCAGTTTT	+
chr11	62244803	62244823	TTGGTGCAAAAATAATTGCGG	-
chr11	62731953	62731982	TTAGGTTGATGCAAAAGTAATTGTGGTTTT	-
chr11	62902993	62903022	TTAGGTTGGTGCAAATGTAATTGTGGTTTT	+
chr11	67420919	67420948	TTAGATTGGTACAAAAGTAATTGCAGTTTT	+
chr11	67510149	67510177	TTAGGTTGGTGCAAAAGTAATTGCTGTTT	+
chr11	67700711	67700736	TTAGGTTGGTGCAAAAGTAATTGCGG	+
chr11	68273555	68273584	TTAGGTTGGTGCAAAAGTAATTGTGGTTTT	+
chr11	68273605	68273634	TTAGGTTGGTGCAAAAGTAATTGTGGTTTT	-
chr11	68798670	68798699	TTAGGTTGGTGCAAAAGTAATTGCAGTTTT	-
chr11	69164971	69165000	TTAGGTTGGTGCAAAAGTAATTGCGGTTTT	+
chr11	69539912	69539941	TTAGGTTGGTGCAAAAGTAATTGCAGTTTT	-
chr11	69721692	69721720	TTAGGTTGGTGCGAAAATAATTGCAGTTT	-
chr11	70130080	70130105	TTAGGTTGGTGCAAAAGTACTTGCGG	+
chr11	70130129	70130158	TTAGGTTGAAGCAAAAATAATTGCGGTTTT	-
chr11	70880091	70880120	TTAGGTTGCTGCAAAAGTAATTGCAGTTTT	-
chr11	71373690	71373715	TTAGGTTGGTGCAAAAGTAATTGCGG	-
chr11	71513667	71513696	TTAGGTTGGTACAAAAGTAATCACGGTTTT	-
chr11	71587601	71587630	TTAGGTTGGTGCAAACATAATTGCGATTTT	+
chr11	71789380	71789409	TTAGGTTAATGCAAAAGTAACTGTGGTTTT	+
chr11	73207391	73207416	TTAGGTTGGTGCAAAAGTAATTGCGG	+
chr11	73221516	73221545	TTAGGTTAGTGCAAAAGTAATTGCAGTTTT	+
chr11	74084084	74084113	TTAGGTTGGTGCAAAAGTAATTGAGGTTTT	-
chr11	74110279	74110308	TTAGGTCGGTGCAAAAGTAATTGCTGTTTT	+
chr11	74110344	74110373	TTAGATTGGTACAAAAGTCATTGCCGTTTT	-
chr11	74279423	74279452	TTAGGTTGGTGCAAAAATAATTGCAGTTTT	+
chr11	74364186	74364215	TTAGGTTGGTACAAAAGTAATGGCAGTTTT	+
chr11	74464595	74464624	TTAGGCTGGTACAAAAGTAATTGCTGTTTT	-
chr11	74663271	74663300	TTAGGTTGGTGCAAAAGTAATTGCTGTTTT	+
chr11	75459491	75459520	TTAGGTTGGTGCGAAAGTCATTGAGGTTTT	+
chr11	76030435	76030457	GGTGCAAAAGTAATTGTGGTTTT	-
chr11	76241605	76241634	TTAGGTTGGTGCAAAAGTAATTGCAGTTTT	-
chr11	76438722	76438751	TTAGGTGGGTGCAAAAGCAACTGTGGTTTT	+
chr11	76438783	76438812	TTAGGTTGGTGCAAAAGCAATTGCGGTTTT	-
chr11	76589281	76589310	TTAGGTTGGTGCAAAAGTAATTGCGGTTTT	+
chr11	77050839	77050867	TAGGTTGGTGCAAAAGCAATTGTGGTTTT	+
chr11	77369142	77369170	TTAGGTTGGTGCAAAAGTAATTGCAGTTT	-
chr11	78322095	78322124	TTAGGTTGGTGCAAAAGTAATTGTGGTTTT	+
chr11	78322145	78322174	TTAGGTTGATGCAAAAGTAACTGCTGTTTT	-
chr11	78684770	78684799	TTAGGCTGGTGCAAAAGTAATTGTGGTTTT	+
chr11	79027001	79027029	TTAGGTTGGTGCAAAAGTAACTGCAGTTT	-
chr11	79549674	79549700	TTAGGTTGGTGCAAAAGTAATTGCGGT	-
chr11	80142646	80142676	TTAGGTTGATGCAAAAGTTAATTGCGGTTTT	-
chr11	80855263	80855291	TAGGTTGGTGCAAAAGTAACTGTGGTTTT	-
chr11	81084358	81084386	TAGGTTGGTGCAAAGGTAATTGCAGTTTT	-
chr11	81253593	81253621	TAGGTTGGTGCAAAAGTTATTGCAGTTTT	+
chr11	81463332	81463361	TTAGGTTGGCGCAAAAGTAATTGCTGTTTT	+
chr11	81578631	81578660	TTAGGTTAGTGCAAAAGTAATTGCAGTTTT	-
chr11	81716287	81716316	TTAGGTTGGTGCAAAAGTAACTGCAGTTTT	-
chr11	81938950	81938979	TTAGGTTGGTGCAAAAGTAATTGTGGTTTT	+
chr11	83057117	83057146	TTAGGTTGGTGCAAACGTAATTGAGGTTTT	+
chr11	83592104	83592133	TTAGATTGGTGCAAAAGTAATCACGGTTTT	-
chr11	85149543	85149571	TAGGTTGGTGCAAAAGTAATTGCGGTTTT	-
chr11	85203318	85203342	TTGGTGCAGAAGTAATTGCGGTTTT	-
chr11	86294383	86294409	GGTTGGTGCAAAAGTAATTGCAGTTTT	-
chr11	86800069	86800098	TTAGGTTGGTGCAAAAGTAATTGCAGTTTT	+
chr11	86809369	86809398	TTAGGTTGGTGCAAAAGTAATGGTGGTTTT	+
chr11	87185458	87185487	TTAGGTTGGTGCAAACTTAATCGCGGTTTT	+
chr11	87185518	87185547	TTAGGTTGGTGCAAATGTAACTGTGGTTTT	-
chr11	87416986	87417015	TTAGGTTGGTTCAAAAATAATTGTGGTTTT	+
chr11	87925717	87925746	TTAGGTTGGTGCAACAGTAGTTGTGGTTTT	+
chr11	88150360	88150386	GGTTGGTGCAAAAGTAATTGCAGTTTT	-
chr11	88534496	88534521	GTTGGTGCAAAAGTAATTGCAGTTTT	+
chr11	88843693	88843721	TTAGGTTGGTGCAAACATAATTGAGGTTT	+
chr11	88938060	88938088	TAGGTTGAAGCAAAAGTAATTGTGGTTTT	+
chr11	89207254	89207283	TTAGTTTGGTGCAAAATTAATTGCGGTTTT	+
chr11	89207298	89207326	TAGGTTGGCGCAAAAGTAATTGTGGTTTT	-
chr11	89566121	89566151	TTAGGTTGGTGCAAAAAGTAATTGCGGTTTT	-
chr11	89744701	89744731	TTAGGTTGGTGCAAAAAGTAATTGCGGTTTT	+
chr11	89908882	89908910	TAGGTTGGTGCAAAAGTATTTGCAGTTTT	+
chr11	91722804	91722833	TTAGGTTAGTGCAAAGGTAACTGCAGTTTT	+
chr11	92053304	92053333	TTAGGTTGGTGCAAAAGTAATTGCGATTTT	+
chr11	93033187	93033213	TTAGGTTGGTGCAAAAGTAATTGCGGT	+
chr11	93033231	93033257	GGTTGGTGCAAAAATAATTGCAGTTTT	-
chr11	93141042	93141071	TTAGGTTGGTGCAGAAGTAATTGCGGTTTT	-
chr11	93818119	93818148	TTAGGTTGGTGCAAAAGTGATTGCAGTTTT	-
chr11	93979765	93979794	TTAGGTTGGTGCAAAAGTAATTTCGGTTTT	+
chr11	94199719	94199744	TTAGGTTGGTGCAAAAGTATTTGCGG	-
chr11	95571829	95571848	TGGTGCAAAAATAATTGCGG	+
chr11	95724098	95724127	TTAGGTTGGTGCAAAAGTGATTACGGTTTT	+
chr11	95724148	95724177	TTAGGTTGATGCAAAAGTGATTGCGATTTT	-
chr11	96920578	96920600	GGTGCAAAAGTAATTGCTGTTTT	+
chr11	96920621	96920650	TTAGGTTGTTGCAAAAGTAATTGTGGTTTT	-
chr11	97595575	97595603	TTAGGTTGGTGCAAAAGTAATTGCAGTTT	-
chr11	97756239	97756268	TTAGGTTGGTGCAAAAGTAATTGTGGTTTT	+
chr11	97783808	97783837	TTAGGTTGGTGCAAAAGTAATTGCGGTTTT	+
chr11	97806597	97806625	TTAGGTTGGTGCAAAAGTAACTGCAGTTT	+
chr11	97869214	97869243	TTAGGTTGGTGCAAAAGCAATTGCAGTTTT	-
chr11	97909941	97909964	TGGTGCAAAAGTAATTGCGGTTTT	-
chr11	98273559	98273580	GTGCAAAAGTAATTGCGGTTTT	+
chr11	98407798	98407827	TTAGGTTGGTGTAAAAGTAATTGCGGTTTT	+
chr11	100232855	100232884	TTAGGTTGATGCAAAAGTAATTGCAGTTTT	+
chr11	100232902	100232928	TTAGGTTGGTGCAAAAGTAATTGCGGT	-
chr11	100734687	100734713	GGTTGATGCAAAAGTAATTGCAGTTTT	-
chr11	101623913	101623941	TTAGGTTGGTGCAAAAGTAATGGCGGTTT	+
chr11	101623961	101623988	TAGGTTGGTGCAAAA-TAATTGTGGTTTT	-
chr11	102526771	102526794	TAGGTTGGTGCAAAAGTAATTGCG	+
chr11	102885940	102885969	TTAGGCTGCTGCAAAAGTTATTGCAGTTTT	+
chr11	102885990	102886019	TTAGTTTGCTGCAAAAGTCATTGCGGTTTT	-
chr11	102979323	102979352	TTAGGTTGGTGCAAACGTAATTGCGGTTTT	-
chr11	103224246	103224275	TTAGGTTGGTGCAAAAGTAATTGCAGTTTT	+
chr11	103265454	103265476	AGGTTGGTGCAAAAGTAATTGCG	+
chr11	103302255	103302280	GTTGGTGCAAAAGTAATTGCAGTTTT	+
chr11	103425978	103426007	TTAGGTTGGTGCAGAAATGATTGCAGTTTT	-
chr11	104119194	104119223	TTAGGGTGGTACAAAAGTAATTGTGGTTTT	-
chr11	104166075	104166104	TTAGGTTGGTGCAAAAGTAATTGTGGTTTT	+
chr11	104685376	104685405	TTAGGTTGGTACAAATGTATTTACGGTTTT	+
chr11	104685425	104685453	TTAGGTTGGTGCAGAAGTAATTGCGGTTT	-
chr11	105977048	105977076	TTAGGTCGGTGCAAAAGCAATTGCAGTTT	+
chr11	106009773	106009802	TTAGGTTGGTGCAAAAGCAATTGTGGTTTT	-
chr11	106398740	106398768	TAGGTTGATGCAAAAGTAATTGCAGTTTT	-
chr11	106648857	106648886	TTAGGTTGGTGCAAAAGTAATTGCAGTTTT	-
chr11	107539589	107539618	TTAGGTTGGTGCACAAGTAATTGCGGTTTT	+
chr11	107598805	107598834	TTAGGTCGGTGCAAAAGTAATTGCAGTTTT	+
chr11	107675947	107675976	TTAGGTGGATGCAAGAGTAATTGTGGTTTT	-
chr11	107880979	107881008	TTAGGCTGGTGCAAAAGTGACTGCGGTTTT	-
chr11	108340184	108340213	TTAGGTTGGTGCAAAAGTAATTGCGGTTTT	+
chr11	108340248	108340277	TTAGGTTGATGCAAAAGTAATCGCGGTTTT	-
chr11	109742083	109742112	TTAGGTTGGTGTAAAAGTAATTGTGGTTTT	-
chr11	110565059	110565088	TTAGGTTGGTGTACAAGTAATTGCTGTTTT	+
chr11	112654322	112654349	AGGTTGGTGCAAAAGTAATCACGGTTTT	+
chr11	113239525	113239554	TTAGGTTGGTGCAAAACTAATTGCAGTTTT	+
chr11	113239575	113239604	TTAGGTTAGTGCAAAAGAAATTGCAGTTTT	-
chr11	114751883	114751912	TTAGGTTGGTGCAAAAGTAACTGCGGTTTT	-
chr11	115033982	115034011	TTAGGTTGGTTCAAAAGTAATTGTGGTTTT	+
chr11	116345567	116345596	TTAGGTTGGTGCAAAAGTAATTGTGGTTTT	+
chr11	116345616	116345645	TTAGGTTGGTGCAAAAGCAATTACGGTTTT	-
chr11	116822176	116822204	TAGGTTGGTGCAAAAGTAATTGCGGTTTT	+
chr11	116883743	116883771	TAGGTTAGTGTAAAAGTAATTGTGGTTTT	-
chr11	119629941	119629970	TTAGGTTGGTGCACATGTGATTGCGGTTTT	+
chr11	119837843	119837872	TTAGGTTGGTGCTAAAGTGATTGCGGTTTT	+
chr11	119893371	119893397	GGTTGGTGCAAATGTAATTGCAGTTTT	+
chr11	119893417	119893445	TAGGCTGGTGCAAAAGTAATTGTGGTTTT	-
chr11	120453242	120453271	TTAGGTTGGTGCAAAAGTAATTGCAGTTTT	+
chr11	121351069	121351098	TTAGTTTGCTGCAAAAGAAATTGTGGTTTT	-
chr11	121980233	121980262	TTAGGTTGGTGCAAAATTAATTGTGGTTTT	+
chr11	122632826	122632855	TTAGGTCGGTGCAAAAGTAACTGTGGTTTT	-
chr11	123751822	123751847	GTTGGTGCAAAAGTAATTGCGGTTTT	-
chr11	124817699	124817728	TTAGGTTGGTGCAAAAGTAATTGGGGTTTT	+
chr11	125554798	125554827	TTAGGTTGGTGCAAAAGTAATTGCAGTTTT	+
chr11	125862136	125862162	TTAGGTTGGTGCAAAAGTAACTGCGGT	+
chr11	126570357	126570386	TTAGATTGGTGCAAAAGCAATTGAGGTTTT	+
chr11	126570406	126570435	TTAGGTTAGTGCAAAAGTAATTGCAGTTTT	-
chr11	127668357	127668386	TTAGGTTGGTGCAAAAGTAATTGCAGTTTT	-
chr11	128537363	128537391	TTAGGTTGGTGCAAAAGTAATTGCAGTTT	+
chr11	128537419	128537448	TTAGTTTGGTGCAAAAGCAATTGCGGTTTT	-
chr11	128814510	128814534	TTGGTGCAAAAGTAATTGTGGTTTT	-
chr11	129206499	129206525	GGTTGGTGCAAAAGTAATTGTGGTTTT	-
chr11	129717077	129717106	TTAGGTTGGTGCAAAAGTAATTGTGGTTTT	+
chr11	130803045	130803074	TTAGGTTGGTGCAAAAGCAATCGTGGTTTT	+
chr12	277674	277701	AGGTTGGTGCTAAAGTAATTGCGGTTTT	+
chr12	440476	440503	AGGTTGGTGCAAAAGTAATTGCAGTTTT	-
chr12	1286037	1286063	GGTTGGTGCAAAAGTAATGGCAGTTTT	-
chr12	1363609	1363638	TTAGGTTGGTGCCAAAGTAATTGTGGTTTT	-
chr12	2653663	2653691	TTAGGTTGGTGCAAAAGAAATTGTGGTTT	+
chr12	3454596	3454625	TTAGGTTGGTGCAAAAGTAATTGCAGTTTT	+
chr12	4498745	4498772	AGGTCGGTGCAAAAGTAATTGCGGTTTT	+
chr12	4999109	4999138	TTAGGTTGGTGCAAAAGTAACTGCGGTTTT	+
chr12	5080614	5080643	TTAGGTTGGTGCAAAAGCAGTTGCAGTTTT	+
chr12	5080663	5080692	TTAGGTTGGTGCAAAAGAAATTGCGGTTTT	-
chr12	5305886	5305913	TTAGTTTGGTGCAAAAGTAATTGTGGTT	+
chr12	5376959	5376988	TTAGGTTGGTGCAAAAATAATTGCGGTTTT	-
chr12	5522213	5522237	TAGGTTGGTGCAAAAGTAATTGCGG	+
chr12	7319552	7319581	TTAGGTTGGTGCAAAAGTAACTGTGGTTTT	-
chr12	7764769	7764796	AGGTTGGTGCAAAAGTAATTGCAGTTTT	+
chr12	7765212	7765241	TTAGGTTGGTGCACAAGTAATTGCAGTTTT	-
chr12	8382367	8382396	TTAGGTTGGTACAAAAGTAATCACGGTTTT	+
chr12	8741925	8741950	GTTGGTGCAAAAGTAATTGCTGTTTT	+
chr12	8741954	8741978	TTGGTGCAAAAGTAATTGCAGTTTT	-
chr12	9949647	9949676	TTAGATTGGTGCAAAAGTCATTGCAGTTTT	-
chr12	10267458	10267481	TGGTGCAAAAGTAATTGCGGTTTT	+
chr12	12297999	12298028	TTAGGTTGGTGCAAAAGTAATTGCAGTTTT	-
chr12	12831708	12831737	TTAGGCTGGTGCGAAAGTAATTGCAGTTTT	-
chr12	13104096	13104123	TTAGGTTGGTGCGAAAGCAGTTGCGGTT	-
chr12	13572883	13572907	TTGGTGCAAAAGCAATTGCGGTTTT	-
chr12	13740814	13740840	GGTTGGTGCAAAAGTAATTGTGGTTTT	+
chr12	15207694	15207723	TTAGGTTGGTGGAAAAGTAATTGCAGTTTT	-
chr12	16374984	16375013	TTAGGTTGGTGAAAAAGTAATTGTGGTTTT	+
chr12	16448579	16448603	TTGGTGCAAAAGTAATTGTGGTTTT	+
chr12	16541045	16541070	GTTGGTGCAAAAGTAATTGCGGTTTT	+
chr12	16541090	16541116	GGTTGGTGCAAAAGTAATTGCAGTTTT	-
chr12	16556446	16556475	TTAGATTGGTGCAAAAGTAATTGCTGTTTT	+
chr12	16556493	16556522	TTAGGCTGGTGCAAAAGTAATTGCAGTTTT	-
chr12	17429634	17429662	TTAGGTTGGTGCAAAAGTAGTTGCGGTTT	-
chr12	18322882	18322910	TAGGTTGGTGCAAGAGTATTTGCAGTTTT	+
chr12	19026778	19026806	TTAGATTGGTGCAAAAGTAATTGTGGTTT	-
chr12	19623884	19623913	TTAGGTTGGTGCACAAGTAATTGCGTTTTT	+
chr12	19623929	19623958	TTAGTTTGGTGCACAAGTCATTGCCGTTTT	-
chr12	19684441	19684470	TTAGGTTGGTGCAAAAGTAATTGTGGTTTT	+
chr12	19974201	19974230	TTAGGTTGGTGCAAAACTAATTGCAGTTTT	+
chr12	19974251	19974279	TAGGTTGGCGCAAATGTAATTGCAGTTTT	-
chr12	20345493	20345521	TAGGTTGGTGCAAAAGTAATTGTGGTTTT	+
chr12	20780243	20780272	TTAGGTTGGTGCAAAAGTAATTGTGGTTTT	-
chr12	22109823	22109852	TTAGGTTGGTGCAAACGTAATTGCAGTTTT	+
chr12	22234516	22234543	TTAGGTTGGTGCAAATGTGATTGTGGTT	+
chr12	22234551	22234580	TTAGGTTGGGGCAAAAGTAATTGTGGTTTT	-
chr12	25160968	25160997	TTAGGTTGATGCAAAAGTAGTTGTGGTTTT	-
chr12	25302143	25302170	AGGTTGGTGCAAAAGTAATTGCGGTTTT	+
chr12	25598455	25598478	TGGTGCAAAAGTAATTGCAGTTTT	-
chr12	26615281	26615310	TTAGGTTGGTGCAAAAGTGATTGCGGTTTT	+
chr12	27000717	27000746	TTAGGTTAGTGCAAAAGTTATTGCAGTTTT	-
chr12	27350073	27350098	TTAGGTTGGTGCAAAAGTAATTGCGG	-
chr12	27695352	27695376	TTGGTGCAAAAGTAATTGCGGTTTT	+
chr12	28266104	28266132	TTAGGTTGGTGCAAAGGTAATTGCGGTTT	-
chr12	28445198	28445227	TTAGGTTGTTGCTAAAGTAACTGCAGTTTT	-
chr12	28981194	28981223	TTAGGTTGGTGCAAAGGTAATTGCAGTTTT	+
chr12	29043578	29043607	TTAGGTTGTTGCAAAAGTAATTGCGGTTTT	-
chr12	29273734	29273755	GTGCAAAAGTAATTGCGGTTTT	+
chr12	31638459	31638486	AGGTTGGTACAAAAGTAATTGTGGTTTT	-
chr12	32902050	32902078	TAGGTTAGTGCAAAAGTACTTGCGGTTTT	+
chr12	33194672	33194701	TTAGGGTGGTGCAAAAGTAATTGCGGTTTT	+
chr12	33194722	33194751	TTAGGTTGGGGCAAAAGTAATTGCGGTTTT	-
chr12	33545955	33545978	TGGTGCAAAAGTAATTGCGGTTTT	-
chr12	33565519	33565546	AGGTTGGTGCAAAAGTAATTGCGGTTTT	-
chr12	33671341	33671366	TTAGGTTGGTGCAAAAGTAATGGCGG	-
chr12	34180214	34180243	TTAGGTTAGTGCAAAAGTAATTGTGGTTTT	+
chr12	34180263	34180292	TTAGGTTGGTAAAAAAGTAATTGTGGTTTT	-
chr12	38715379	38715408	TTAGGTTAGTGCAAAAGTAATTGTGGTTTT	+
chr12	38715428	38715457	TTAGGTTGGTACAAAAGTAATTGTGGTTTT	-
chr12	39048968	39048991	TGGTGCAAAAGTAATTGCGGTTTT	-
chr12	39307043	39307072	TTAGGTGGGTGCAAAAATAATTGCAGTTTT	+
chr12	39307093	39307122	TTAGGTTGGTGCACAAGTAATTGCAGTTTT	-
chr12	39529440	39529467	AGGTTGGTGCAAAAGTAATTGCAGTTTT	+
chr12	39683489	39683516	AGGTTGGTGCAAAAGTAATTGCAGTTTT	-
chr12	39934989	39935018	TTAGGTTGGTGCAAACGTAATTGCAGTTTT	-
chr12	40308389	40308418	TTAGGTTGGTGCAAAGGTAACTGTGGTTTT	+
chr12	40308439	40308468	TTAGGTTGGTGCAAAAGTAATTGCAGTTTT	-
chr12	40559616	40559645	TTAGGTTCGTGCAAAAGTAATTGTGGTTTT	-
chr12	40815351	40815380	TTAGGCTGGTGCGAAAGTAATTGCAGTTTT	+
chr12	40886260	40886289	TTAGGTTGGTGCAAAAGTAATTACGGTTTT	-
chr12	41187705	41187731	TTAGGTTGGTGCAAAAGTAATTGCGGT	-
chr12	42180298	42180327	TTAGGTTGGTGCAAAATTAATTGTGGTTTT	+
chr12	42473579	42473607	TAGGTTGGTGCAAAAGTAACTGCGGTTTT	+
chr12	42802214	42802237	TGGTGCAAAAGTAATTGTGGTTTT	-
chr12	42862239	42862265	GGTTGCTGCAAAAGTAATTGCGGTTTT	-
chr12	43685347	43685376	TTAGGTTGATGCAAAAGTAATTGTGGTTTT	-
chr12	43685846	43685873	AGGTTGGTGCAAAAGTAACTGCTGTTTT	-
chr12	43712804	43712833	TTAGGTTAGTGCAAAAGCAATTGTGGTTTT	+
chr12	44127721	44127750	TTAGGTTGGAGCACAAGTAATTGCAGTTTT	+
chr12	44377275	44377303	TAGGTTGGTGCAAAAGTAATTGTGGTTTT	+
chr12	44377324	44377350	GGTTGGTGCAAAAGTAATTGCAGTTTT	-
chr12	46130733	46130762	TTAGGTTGGTGCACAAGTAATTGCAGTTTT	-
chr12	46780183	46780212	TTAGGTTGGTGCAAAAGTAATTGCGGTTTT	+
chr12	47412969	47412998	TTAGGTTGGTGCAAAGATAATTGTGGTTTT	-
chr12	47953393	47953422	TTAGGTTGGTGCAAAAGTAATTGCTGTTTT	-
chr12	48274462	48274491	TTAGGTTGGTGCAAAAGTAATTGTGGTTTT	+
chr12	50321247	50321276	TTAGGTTGGTGCAAAAGTAATTGCAGTTTT	+
chr12	50545142	50545168	GGTTGGTGCAAAAGTAATTGTGGTTTT	-
chr12	51206043	51206072	TTAGGTTGGTGTAAAAGAAATTGCAGTTTT	+
chr12	51443725	51443746	GTTGGTGCAAAAGTAATTGCGG	+
chr12	51808926	51808955	TTAGGTTGGTGCAAAAGTAATTGTGGTTTT	+
chr12	51808983	51809009	TTAGGTTGGTGCAAAAGTAATTGCGGT	-
chr12	52190795	52190824	TTAGGCTGGTGCAAAAGTAATTGCAGTTTT	-
chr12	52917257	52917283	TAGGTTGGTGCAAAAGCAATTGAGGTT	-
chr12	53054348	53054377	TTAGGTTGGTGCAAAAATTATTGTGGTTTT	-
chr12	54922287	54922316	TTAGGTTGGTGCAAAAGTAACTGTGGTTTT	-
chr12	55313911	55313940	TTAGGTTAGTGCAAAAGTTATTGCGGTTTT	-
chr12	55590159	55590184	TTAGGTTGGTGCAAAATTAATTGCGG	+
chr12	55644536	55644564	TTAGGTTGGCGCAAAAGGAATTGCAGTTT	+
chr12	55948833	55948859	GGTTGGTGCAAAAGTAATTGCAGTTTT	-
chr12	55952404	55952433	TTAGGTTGGTGCTAAAGTAAATGCAGTTTT	+
chr12	57267732	57267759	TTAGGTTGGTGCAATAGTAATTGTGGTT	-
chr12	58272950	58272979	TTAGGTTAGTGCAAAAGTAATTGCGTTTTT	+
chr12	58272999	58273028	TTAGGTTAGTGCAAAAGTAATTGCAGTTTT	-
chr12	58607648	58607672	TTGGTGCAAAAGTAATTGCAGTTTT	-
chr12	58620206	58620235	TTAGGTTGGTGAAAAAGTAATTGCAGTTTT	+
chr12	58715196	58715223	AGGTTGGTGCAAAAGTAATTGCAGTTTT	-
chr12	58744700	58744728	TAGGTTGGTGCAAAAGTAATCGCAGTTTT	+
chr12	59745200	59745226	GGTTGGTGCAAACATAATTGCGGTTTT	+
chr12	59745246	59745274	TTAGGTTGGTGCAAACGTAATTGCAGTTT	-
chr12	60309105	60309134	TTAGGTTGGTGCAAAAGTAATTGTGGTTTT	-
chr12	60420556	60420585	TTAGGTTGTTGCAAATGTAATTGCCGTTTT	+
chr12	60866279	60866304	GTTGGTGCAAAAGTAATTGCGGTTTT	+
chr12	63466925	63466954	TTAGGTTGGTGCAAAAGTAATTGCAGTTTT	+
chr12	63514118	63514147	TTAGGCTGGTGCAAAAGTAATTGTGGTTTT	+
chr12	63514167	63514194	TAGGTTGGTGCAAAAGCAATTGCAGTTT	-
chr12	63917913	63917942	TTAGGTTGGTGCAAAAGTAATTGCTGTTTT	-
chr12	64275892	64275921	TTAGGTTGGTGCAAAAGTAATCGCAGTTTT	-
chr12	64495953	64495978	TTAGGTTGGTGCAAAAGTTATTGCGG	+
chr12	64768679	64768708	TTAGGTTGGTGCAAACATAATTGCGGTTTT	+
chr12	64770249	64770277	TTAGATTGGTACAAAAGTAATTGCTGTTT	-
chr12	65016301	65016330	TTAGGTTGGTGCAAAAGTAATTGCGGTTTT	+
chr12	65098799	65098827	TAGGTTGGTACAAAAGTAATTGAGGTTTT	-
chr12	65806356	65806385	TTAGGTTGGTGCAAAAGTAGTTGTGGTTTT	+
chr12	65806404	65806432	TAGGTTGGTGCTAAAGTAATTGCGTTTTT	-
chr12	65918219	65918248	TTAGGTTGGTGCAAAAGTTATTGTGGTTTT	+
chr12	66485006	66485034	TAGGTTGGTGCAAAAGGAATTGTGGTTTT	-
chr12	66617632	66617661	TTAGATTGGTGCAAAAATTACTGCGGTTTT	-
chr12	67032774	67032802	TTAGGTTGGTGCAAATCTAATTGCAGTTT	+
chr12	67673992	67674021	TTAGGTTGGTGCAAAAGTAATTGTGGTTTT	+
chr12	68094238	68094263	TTAGGTTGGTCCAAAAGTAATTGCGG	+
chr12	68094317	68094346	TTAGGTTGGTGCAAAAGTAATTGTGGTTTT	-
chr12	68094403	68094423	TTGGTGCAAAAGTAATTGCGG	-
chr12	69557638	69557665	TTAGGTTGGTGCAAAAGTAATTGCGGTT	+
chr12	70619681	70619710	TTAGTTTGGTGCAAAAGGAATTGCAGTTTT	-
chr12	70921738	70921766	TAGGTTGATGCAAAAGTAATCACGGTTTT	+
chr12	70921832	70921861	TTAGGTTGGTGCAAAAGTAGTCACGGTTTT	-
chr12	72267960	72267986	TTAGGCTGGTGCAAAAGTAATTGCGGT	-
chr12	72359425	72359448	TTGGTGCAAAAGTAATTGCAGTTT	-
chr12	73539114	73539143	TTAGGTTGGTGGAAAAGTTATTGCGATTTT	-
chr12	74380437	74380466	TTAGATTGATGCAAAATTAATTGTGGTTTT	+
chr12	74380495	74380524	TTAGGTTGGTACAAAAGTAATTGTGGTTTT	-
chr12	74411555	74411583	TTAGGTTGGTACAAAAGTAATTGTGGTTT	+
chr12	74411606	74411632	AGGTTGGTGCAAAAGAAATTGAGGTTT	-
chr12	74414024	74414048	TTAGGTTGGTGCAAAAGTAATTGCG	+
chr12	74414074	74414103	TTAGGTTGGTCCAAATGTAATTGTGGTTTT	-
chr12	74501943	74501972	TTAGGTTGGTGCAAACATAATTGCAGTTTT	-
chr12	75487720	75487749	TTAGGTTGGTGCAAAAGTAATTGCTGTTTT	-
chr12	76061752	76061780	TTAGGTTGGTGC-AAAGTAATTGCAGTTTT	+
chr12	77303000	77303029	TTAGGTCGGTGCAAAAGTAATTGCAGTTTT	-
chr12	78991313	78991342	TTAGGTTGGTGCAAAAGTCATTGCAGTTTT	-
chr12	79176613	79176642	TTAGGTGGGTGCAAAAGTTATTGCGGTTTT	+
chr12	79176663	79176692	TTAGGTGGGTGCAAAAGTAATTGCGGTTTT	-
chr12	80946227	80946255	TAGGTTGGTGCAAAAGTAACTGCAGTTTT	+
chr12	81322920	81322949	TTAGGTTGGTGCAAAAGTAATTGAGGTTTT	-
chr12	81773611	81773640	TTAGATTGGTGCAAAAGTAATTGCAGTTTT	+
chr12	81806321	81806348	TTAGGTTGGTGCAAAAGCAATTGTGGTT	-
chr12	82406143	82406172	TTAGGTTGGTGCAAAAGTAATTGCGGTTTT	+
chr12	82658726	82658753	AGGTTGGTGCAAAAGTAATTGCGGTTTT	+
chr12	82658790	82658819	TTAGATTGGTGCAAAAGTAATTGTGGTTTT	-
chr12	84539135	84539162	AGGTTGGTGCAAAAGTAATTGTGGTTTT	+
chr12	85133950	85133976	GGTTGGTGAAAAAGTAATTGCAGTTTT	+
chr12	85949700	85949729	TTAGGTTGGTGCAAACGTATTTGCGGTTTT	-
chr12	86273711	86273740	TTAGGTTAGTGCAAAAGTAATTGCAGTTTT	+
chr12	86273763	86273790	TTAGGTTGGTGCGAAAGTAATTACGGTT	-
chr12	86328447	86328476	TTAGGTTGGTGCAAAAGTAATTGCAGTTTT	+
chr12	86408982	86409009	AGGTTGGTGCAAAAGTAATTGCGGTTTT	+
chr12	86409011	86409031	TTGGTGCAAAAGTAATTGCGG	-
chr12	86685529	86685558	TTAGGTTGGTGCAAAAGTAATTGGGGTTTT	-
chr12	86863366	86863395	TTAGATTGGTACCAAAGTAATTGCGGTTTT	+
chr12	86946707	86946736	TTAGCTTGGTGCAAAAGTAATTGTGGTTTT	-
chr12	87374473	87374501	TAGGTGGGTGCAAAAGTAGCTGCGGTTTT	+
chr12	87374522	87374550	TTAGATTGGTGCAAAATTAATTGCAGTTT	-
chr12	88635897	88635922	GTTGATGCAAAAGTAATTGCGGTTTT	+
chr12	88635943	88635972	TTAGGTTGGTGCAAAAGTAGTTGCAGTTTT	-
chr12	89035238	89035267	TTAGGTTGGTGCAAAGGTCATTGCGGTTTT	-
chr12	89342646	89342675	TTAGGTTGGTGCAAAAGTAATTGCAGTTTT	+
chr12	89431867	89431896	TTAGGTTGGTGTAAAAGTAATTGCAGTTTT	+
chr12	89499014	89499043	TTAGATTGGTGCAAAAGAAATTGCAGTTTT	-
chr12	91250318	91250346	TTAGGTTGGCACAAAAGTAATTGAGGTTT	-
chr12	91255625	91255650	GTTGGTGCAAACGTAATTGCGGTTTT	-
chr12	91300093	91300122	TTAGGCTGGTGCAAACATAATTGCAGTTTT	-
chr12	91518579	91518605	GGTTGATGCAAAAGTAATTGTGGTTTT	-
chr12	91592492	91592521	TTAGGTTGGTGGAAAAGTTATTGCAGTTTT	+
chr12	91598950	91598979	TTAGGTTGGTGCAAAAATAATTGTGGTTTT	-
chr12	91660560	91660589	TTAGGTTGGTGCAAATGTAATTGTGGTTTT	+
chr12	92211823	92211846	TGGTGCAAAAGTAATTGCAGTTTT	-
chr12	92693468	92693497	TTAGGTTGGTGCAAAAGCAGTTGCGGTTTT	-
chr12	93112157	93112186	TTAGGTTGGTGCAAATGTAATTGCAGTTTT	-
chr12	93146834	93146863	TTAGGTTGGTGCAAAAGTAATTGCAGTTTT	+
chr12	93491034	93491058	TTGGTGCAAAAGTAATTGCAGTTTT	+
chr12	93491079	93491107	TAGGCTGGTGCAAAAGTAATTGCTGTTTT	-
chr12	93653033	93653060	TTAGGTTGGTGCAAA-GTAATTGCGGTTT	-
chr12	93665929	93665958	TTAGGTTGGGGCAAAAGTAATTGCAGTTTT	+
chr12	94067060	94067089	TTAGGTTGTTGCAAAACTAATTGTGGTTTT	-
chr12	94743233	94743262	TTAGGTTGGTGCAAAAGTAATTGTGGTTTT	-
chr12	95678896	95678923	TTAGGTTGATACAAAAGTAATTGAGGTT	-
chr12	95715088	95715117	TTAGGTTGCCGCAAAAGTAATTGCAGTTTT	+
chr12	95829302	95829330	TTAGGTTGGTGCAAAAGTAATTGCGGTTT	-
chr12	96293827	96293856	TTAGGTTGGTGAAAAAGTAATTGTGGTTTT	+
chr12	96396120	96396149	TTAGGTGGGTGCAAAAGTAATTGCAGTTTT	-
chr12	97591111	97591140	TTAGGTTGGTGCACAAGTAATTGCAGTTTT	+
chr12	97675260	97675286	GGTTGGTGCAAAAGTTATTGCAGTTTT	+
chr12	97971778	97971807	TTAGGTTGGTGCAAAAGTAATTGCAGTTTT	+
chr12	97971842	97971871	TTAGGTTGGTGCAAAAGTCATTGTGGTTTT	-
chr12	97983674	97983703	TTAGGTTGGTGCAAATGTAATTGTGGTTTT	+
chr12	98298458	98298487	TTAGGTTGGTGCAAAAGCAATTGTGGTTTT	+
chr12	98752082	98752111	TTAGGCTGGTGCAAATGTAGTTGCGGTTTT	+
chr12	98752132	98752161	TTAGGTTGGTGCAAAAGTAATTGCTGTTTT	-
chr12	99604791	99604819	TTAGGTTGGTGCAAAA-TAATTGTGGTTTT	-
chr12	100277838	100277866	TAGGTTGGTGCAAAAGTAATTGCGGTTTT	+
chr12	100467285	100467314	TTAGGTTGGTGCAAAAGTAATTGCAGTTTT	+
chr12	101532338	101532367	TTAGGTTGGTACAAAAGTAATTGCAGTTTT	-
chr12	102352885	102352914	TTAGGTTGGTGCAAAGGTAACTGTGGTTTT	+
chr12	103320307	103320330	TGGTGCAAAAGTAATTGCAGTTTT	+
chr12	103320349	103320376	AGGTTGGTGCAAAAGTAATTGTGGTTTT	-
chr12	103594555	103594584	TTAGGTTGGTGCAAAAGTAATTGCAGTTTT	+
chr12	104953645	104953673	TAGGTTGGTGCAAAAGTAATTGTGGTTTT	+
chr12	105127413	105127442	TTAGGTTGGCGCAAAAGTAATTGCAGTTTT	-
chr12	105345538	105345567	TTAGGTTGGTGCAAAAGTAATTGCAGTTTT	+
chr12	105345588	105345617	TTAGGTTGGTGCAAAAGTAAGTGCAGTTTT	-
chr12	105359896	105359924	TTAGGTTGGTGCAAAAGTAATGGCGGTTT	+
chr12	105359950	105359974	TAGGCTGGTGCAAAAGTAATTGCGG	-
chr12	105479143	105479167	TTGGTGCAAAAGTAATTGTGGTTTT	+
chr12	105479191	105479216	TTAGGTTGATGCAAAAGTAATTGCGG	-
chr12	105673067	105673096	TTAGGTTGGTGAGAAAGTAATTGCAGTTTT	+
chr12	105721686	105721715	TTAGGTTAGTGCAAAAGTAATCGCAGTTTT	+
chr12	105794234	105794258	TTGGTGCAAAAGTAATTGCGGTTTT	+
chr12	106055636	106055665	TTAGGTTGGTGCAAATGTAATTGCGGTTTT	-
chr12	106982453	106982475	GGTTGATGCAAAAGTAATTGCGG	-
chr12	107244358	107244387	TTAGGTTGGTGCAAAAGTAATTGTGGTTTT	-
chr12	108229056	108229080	TTGGTGCAAAAGTAATTGTGGTTTT	-
chr12	109256517	109256546	TTAGGTTGGTGCAAAAGTAATTGCGGTTTT	+
chr12	109256568	109256591	TGGTGCAAAAGTAATTGCGGTTTT	+
chr12	109589671	109589700	TTAGGTTGGTGCAAAAGTAATCGTGGTTTT	+
chr12	110297706	110297735	TTAGATTGGTGCAAAAGTAATTGCAGTTTT	+
chr12	110419664	110419691	AGGTTGGTGCAAAAGTAATTGCAGTTTT	-
chr12	111070411	111070440	TTAGGTTGGTGGAAAAGTAGTTGCGGTTTT	+
chr12	111782697	111782726	TTAGGTTGGTGCAAAAGTAATTGCAGTTTT	+
chr12	113155217	113155246	TTAGGTTGGTGCAAAAGTAATTACGGTTTT	+
chr12	113321612	113321641	TTAGGCTGGTGTGAAAGTAATTGCAGTTTT	+
chr12	114988623	114988652	TTAGGTTGGTGCAAACGTAATTGCAGTTTT	-
chr12	115475959	115475988	TTAGGTTGATGCAAAAGCAAATGAGGTTTT	+
chr12	115518632	115518659	AGGTTGGTGCAAAAGTAATTGTGGTTTT	+
chr12	115964846	115964873	AGGTTGGTGCAAAAGTAATTGCTGTTTT	+
chr12	116504365	116504394	TTAGATTGGTGCAAAAGTAATTGCGGTTTT	-
chr12	116750749	116750778	TTAGGTTGGTAAAAAAGCAATTGCAGTTTT	+
chr12	116938245	116938274	TTAGGTTGGTGCAAAAGTAATTGCGGTTTT	+
chr12	117329009	117329038	TTAGGTTGGTGCAAAAGTAATTGCGGTTTT	+
chr12	117716085	117716110	TTAGGTTGGTGCAAAAGTAATTGCGG	+
chr12	117716135	117716163	TAGGTTAGTGCAAAAATAATTGTGGTTTT	-
chr12	118346553	118346582	TTAGGTTGGTACAAAAGTAATTGCAGTTTT	-
chr12	118386950	118386979	TTAGGTTGGTGCAAAAGTAATTGCAGTTTT	-
chr12	118442944	118442969	GTTGGTGCAAAAGTAATTGTGGTTTT	+
chr12	118582175	118582204	TTAGGTTGATGCAAAAGTAATTGCGGTTTT	+
chr12	119846657	119846684	TTAGGTTGGTGCCAATGTCATTGCGGTT	-
chr12	119860622	119860651	TTAGGTTGGTGCAAAACTAATTACGGTTTT	+
chr12	119860714	119860739	GTTGGTGCAAAAGTAATTGCAGTTTT	-
chr12	120018600	120018629	TTAGGTTGGTTCAAAAGTAATTGTGGTTTT	+
chr12	120018649	120018677	TTAGGTTGGAACAAAAGTAATTGCAGTTT	-
chr12	121809497	121809526	TTAGGTTGGTGCAAAAGCAATTGCGGTTTT	+
chr12	122034421	122034450	TTAGATTGGCGCAAAAGTAATTGCTGTTTT	+
chr12	122034486	122034515	TTAGGTTGGCGCAAAAGTAATTGCAGTTTT	-
chr12	123239247	123239276	TTAGGTTGGTGCAAAAGTAACTGCAGTTTT	-
chr12	123292862	123292890	TAGGTTGGTGCAAAAGTAATTGCGGTTTT	-
chr12	124141692	124141716	TTGGTGCAAAAGTAATTGTGGTTTT	+
chr12	124296577	124296605	TAGGTTGGTGCAAAAGTAGTTGCAGTTTT	-
chr12	125069216	125069240	TTGGTGCAAAAGTAATTGCGGTTTT	-
chr12	125202385	125202413	TAGGTTGGTGCAAAAATAATTGTGGTTTT	+
chr12	125203146	125203169	TGGTGCAAAAGTAATTGCGGTTTT	-
chr12	125741270	125741299	TTAGGTTGGTGCAAAAGTAATTGCGGTTTT	-
chr12	126080084	126080112	TTAGGTTGGTGCAAAAGTAACTGTGGTTT	+
chr12	126080132	126080158	GGTTGGTGCAAACGTAATTGCGATTTT	-
chr12	126594286	126594313	AGGTTGATGCAAAAGTCATTGTGGTTTT	-
chr12	126976496	126976525	TTAGGTTAGTGCAAAAGTAATTGTGGTTTT	+
chr12	127404492	127404521	TTAGGTTGGTGCAAAAGGAATTGCAGTTTT	+
chr12	127420444	127420473	TTAGGATGGTGCAAAAGTAATTGTGGTTTT	-
chr12	127489772	127489800	TAGGTTGGTGCAAAAGCAACTGCGGTTTT	-
chr12	127531699	127531728	TTAGGTTGGTGCAAAAGTAATTGTGGTTTT	+
chr12	127880376	127880398	GGTGCAAAAGTAATTGCGGTTTT	-
chr12	127944216	127944244	TAGGTTGATGCAAAAGTAATTGCGGTTTT	-
chr12	128011588	128011617	TTAGGTTGGTACAAAAGTAATTGTGGTTTT	+
chr12	128048977	128049006	TTAGGTTGGTGCAAAGGTAATTGCAGTTTT	+
chr12	128215530	128215558	TTAGGATGGTGCAAAAGCAATTGCAGTTT	+
chr12	128813364	128813387	AGGTTGGTGCAAAAGTAATTGCGG	-
chr12	130040370	130040399	TTAGGTTGATGCAAAAGCAATTACGGTTTT	-
chr12	130332738	130332767	TTAGGTTGGTGCGAAAGTAATTGCAGTTTT	+
chr12	130343888	130343913	GTTGGTGCAAAAGTAATTGCGGTTTT	-
chr12	133339114	133339139	TTAGGTTGGTGCAAAAGTAATTGCGG	-
chr13	19227649	19227673	TTGGTGCAAAAGTAATTGCGATTTT	+
chr13	19227694	19227721	AGGTTGATGCAAAAGTCATTGCAGTTTT	-
chr13	20556740	20556769	TTAGGTTGGTGCAAAAGTAATTGCAGTTTT	+
chr13	20839129	20839158	TTAGGCTGGTGCAAAAGTAATTGTGGTTTT	+
chr13	21149937	21149966	TTAGGTTGGCGCCAAAGTAATTGCAGTTTT	-
chr13	21187915	21187944	TTAGGTTGGTGCAAAAGTAATTGCGATTTT	+
chr13	21337494	21337521	TAGGTTGGTGCAAAGGTAATTGCTGTTT	+
chr13	21594492	21594521	TTAGGTTGGTGCAAAAGCAATTGAGGTTTT	-
chr13	25820672	25820701	TTAGGTTGGTGCAAAAGTAATTGCGGTTTT	+
chr13	26483672	26483699	TTAGGTTGGTATAAAAGTAATTGCGGTT	-
chr13	26804115	26804144	TTAGGCTGGTGCAAAAGTAATTGCGGTTTT	-
chr13	26984381	26984406	GTTGGTGCAAAAGTAATTGCAGTTTT	+
chr13	26984426	26984453	AGGTTGGTGCCAAAGTAATTGCGGTTTT	-
chr13	27739247	27739276	TTAGATTGTTGCAAAAGTAATTGTGGTTTT	+
chr13	28055557	28055578	GTTGGTGCAAAAGTAATTGCGG	-
chr13	28137537	28137566	TTAGGTTGGTGCAAAAGTAATTACGGTTTT	+
chr13	28776971	28777000	TTAGGTTGGTGAAAAAGTAATTGCGGTTTT	+
chr13	28777019	28777045	GGTTGGTGCAAAAGTAATTGCAGTTTT	-
chr13	29655703	29655732	TTAGGTTGGTGCAAAAGTAATTGCAGTTTT	+
chr13	29655753	29655782	TTAGGTTGGTGCAAAAGTAATTGCAGTTTT	-
chr13	29825527	29825556	TTAGATTGGTGCAAAAGTAATTGCAGTTTT	+
chr13	29825560	29825589	TTAGGTTGGTGTGAAAGTAATTGAGGTTTT	-
chr13	29949231	29949260	TTAGATTGGTGCAAAAGTAATCGTGGTTTT	+
chr13	29949623	29949651	TAGGCTGGTGCAAAGGTGATTGCGGTTTT	-
chr13	30145256	30145285	TTAGGTTGGTGCAAAAATAATTGCAGTTTT	+
chr13	30445135	30445162	AGGTTGGTGCAAACGTAACTGCGGTTTT	+
chr13	30780753	30780782	TTAGGCTGGTGCAAAAGTAATTGCGGTTTT	+
chr13	30780802	30780828	GGTTGGTGCAAAAGTAATTGTGGTTTT	-
chr13	31607435	31607464	TTAGGTTGGTACAAAAGTAATTGCGGTTTT	+
chr13	32162090	32162119	TTAGATTGGTGCCAAAATAATTGTGGTTTT	+
chr13	33615495	33615524	TTAGGTTGGTGCCAAAGTAATTGCAGTTTT	+
chr13	33615547	33615576	TTAGGTTGGTGCCAAAGTAATTGCAGTTTT	-
chr13	33911027	33911054	AGGTTGGTGAAAAAGTAATTGTGGTTTT	+
chr13	34327578	34327607	TTAGGTTGGTGCAAAAGTAATTGCCGTTTT	+
chr13	34486183	34486212	TTAGGTTGGTGCAAAAGTAATTGCAGTTTT	-
chr13	34774485	34774514	TTAGCTTGGTGCAAAAGTAACTGCGTTTTT	+
chr13	35090616	35090645	TTAGGTTAGTGCAAAAGTCATTGCTGTTTT	+
chr13	35112101	35112130	TTAGGTTGGTGCAAAAATAATTGCGGTTTT	-
chr13	35576746	35576772	AGGTCGGTGCAAAAGTAATTGCAGTTT	+
chr13	35814146	35814175	TTAGGTTGGTGCAAAAGTAATTGCGATTTT	+
chr13	35814190	35814216	GGTTGGTGCAAAAGTAATTGCGATTTT	-
chr13	36068621	36068650	TTAGGTTGATGCAAAAGTAATTGCAGTTTT	-
chr13	36432833	36432862	TTAGGTTGGTGCAAAAGTAATTGCAGTTTT	-
chr13	36929930	36929959	TTAGGTTGGTGCAAAGGTAATTGCAGTTTT	+
chr13	37190846	37190875	TTAGGTTGGTACAAAAGTAATTGAGGTTTT	-
chr13	37302782	37302811	TTAGGTTGGTGCAAAAGTAATTGCAGTTTT	-
chr13	38556898	38556927	TTAGGTTGGTGCAAAAGTAATTGTGGTTTT	-
chr13	39364804	39364833	TTAGGTTGGTACAAAAGTAATTGCGGTTTT	+
chr13	40187139	40187168	TTAGGTTGGTGCAAAAGCAATTGCAGTTTT	+
chr13	40607911	40607940	TTAGTTTGGTGCAAAAGAAATTGTGGTTTT	+
chr13	41864900	41864928	TAGGTTGGTGCAAAAGTAATTGCAGTTTT	-
chr13	42547174	42547203	TTAGATTGGTACAAATGTAATTGAGGTTTT	+
chr13	42547227	42547256	TTAGGTTGGTGCAAAAGTAATTGCAGTTTT	-
chr13	43323430	43323459	TTAGGTTGACGCAAAAGCAATTGTGGTTTT	+
chr13	43337477	43337503	GGTTGGTGCAAAAGTAATTGTGGTTTT	+
chr13	43337586	43337612	GGTTGGTGCAAAAGTAGTTGCGGTTTT	-
chr13	43573333	43573362	TTAGGTTGGTGCAAAAATAATTGCAGTTTT	+
chr13	43573383	43573412	TTAGGTAGGTGCAAAAGTAAATGTGGTTTT	-
chr13	44452393	44452422	TTAGATTGGTGCAAAGGTAATTGCGGTTTT	-
chr13	44935301	44935330	TTAGGTTGGTGCCAACGTAATCACGGTTTT	+
chr13	44935697	44935723	GGTTGGTGCAAAAGTAATCGCAGTTTT	-
chr13	45410672	45410696	TTGGTGCAAAAGTAATTGCTGTTTT	-
chr13	46387702	46387729	TAGGTTGTTGCAAAAGTAATTGCAGTTT	+
chr13	46388829	46388854	TTAGGTTAGTGCAAAAGTAATTGCGG	+
chr13	46389180	46389208	TTAGGTTGGTGCAGAAGTAATTGCAGTTT	-
chr13	46665383	46665412	TTAGGTTGGTGCAAAAGTAATTGCGGTTTT	+
chr13	47083270	47083299	TTAGGGTGGTCCAAAAGTAATTGCAGTTTT	-
chr13	48197040	48197062	TGGTGCAAAAGTAATTGCCGTTT	+
chr13	48293480	48293509	TTAGGTTGGTGCAAATGTAATTGCGGTTTT	-
chr13	48498809	48498836	TTAGGTTGGTGCAAAACTAATTGTGGTT	+
chr13	48540631	48540659	TAGGCTGGTGCAAAAGTAATTGCCGTTTT	+
chr13	48540681	48540710	TTAGGTTGGTGCAAAAGTAATTGCAGTTTT	-
chr13	49158528	49158550	TTGGTGCAAAAGTAATTGCGGTT	+
chr13	49158574	49158603	TTAGGTTGATGGAAAAGTAATTGCAGTTTT	-
chr13	49504268	49504296	TTAGGTTGATGCAAAAGTAATTGCAGTTT	+
chr13	49504319	49504344	GTTGGTGCAAAAGTAATTGCTGTTTT	-
chr13	49566980	49567006	GGTTGGTGCAAAAGTAATTGTGGTTTT	-
chr13	49747095	49747123	TAGGTTGGTGCAAAAGTAACTGCTGTTTT	-
chr13	49986520	49986549	TTAGGTTGGTGCAAAAGTAATTGTGGTTTT	-
chr13	50911991	50912014	TGGTGCAAAAGTAATTGCGTTTTT	+
chr13	50937289	50937318	TTAGGTTGGTGCAAAAGTAATTGTGGTTTT	+
chr13	51768268	51768297	TTAGGTTGGTGCAAAAGTAACTGCGGTTTT	+
chr13	52062372	52062401	TTAGGTTGGTGCAAAAGTAATTGCAGTTTT	+
chr13	53941985	53942014	TTAGGTGGGTGCAAAAGTAATTGTGGTTTT	+
chr13	53942060	53942089	TTAGGTGGGTTCAAAAGTAATTGCGGTTTT	-
chr13	54488586	54488613	AGGTTGGTGAAAAAGTAATTGCAGTTTT	+
chr13	54560591	54560620	TTAGGTTGGTGCAAAATTAATTGTGGTTTT	+
chr13	55380008	55380037	TTAGGTTGGTGCAAAATAAATTGCAGTTTT	+
chr13	55380058	55380087	TTAGCTTGGTGCAAAAGTAATTGCGGTTTT	-
chr13	55473114	55473137	GTTGGTGCAAAAGTAATTGCGGTT	+
chr13	55793236	55793265	TTAGGTTGGTGCAAAAGTAATTGAGGTTTT	+
chr13	56543661	56543690	TTAGGTTGCTGCAAAAGTAATTGCGGTTTT	+
chr13	58023614	58023643	TTAGGTTGGTGCAAAAGTAATTGCGGTTTT	-
chr13	58915086	58915115	TTAGGTTGGTGAAAAAGTAATTGCAGTTTT	+
chr13	59358176	59358205	TTAGATTGGTGCAAAAGTAATTGTGGTTTT	-
chr13	60075328	60075353	GTTGGTGCAAAAGTAATTGCGGTTTT	-
chr13	60796709	60796738	TTAGTTTGGTGCAAAAGTAATTGCAGTTTT	-
chr13	61026838	61026867	TTAGTTTGGTGCAAAAGTAATTGCAGTTTT	+
chr13	61026888	61026917	TTAGGTTGGTGCAAAAATAACTGTGGTTTT	-
chr13	62334426	62334455	TTAGGTTGGTGCAAAAGAAATTGCGGTTTT	+
chr13	62334476	62334505	TTAGGTTGTTGCAAAAGTAATTGCGGTTTT	-
chr13	62527120	62527149	TTAGGTTGGTGCAAAAGTAATTGCAGTTTT	+
chr13	62527169	62527194	GTTGGTGCAAAAGTAATTGTGGTTTT	-
chr13	63404663	63404691	TTAGGTTGGTGCAAAAGTAATTGCGGTTT	+
chr13	63764029	63764058	TTAGGTTGGTGCAAAAGTAATTGCGGTTTT	-
chr13	64681443	64681472	TTAGGTTGATGCAAAAGTAATTGTGGTTTT	+
chr13	64682516	64682545	TTAGGGTGGTGCAAAAGTAATTGCGGTTTT	-
chr13	65052578	65052605	AGGTTGGTGCAAATGTAATTGCAGTTTT	+
chr13	65985104	65985133	TTAGTTTGGTGCAAAAGTAATTGCGGTTTT	-
chr13	66191725	66191754	TTAGGTTGGTGCAAAGATAATTGTGGTTTT	+
chr13	66425514	66425543	TTAGGTTGGTGCAAAAGAGATTGCAGTTTT	-
chr13	66438316	66438344	TAGGTTGGTGCAAAAGTAATTGTGGTTTT	+
chr13	66438365	66438394	TTAGCTTGGTGCAAAAGTTATTGCAGTTTT	-
chr13	66540472	66540501	TTAGGTTGGCACGAAAGTAATTGCAGTTTT	+
chr13	67365615	67365640	GTTGGTGCAAAAGTAATTGCAGTTTT	+
chr13	67425775	67425800	TTAGGTTGGTGCAAAAGTTATTGCGG	+
chr13	68427679	68427707	TTAGATTGGTGCAAAGGTAATTGCAGTTT	+
chr13	68900306	68900333	TAGGTTGGTGCAAA-GTAATTGCGGTTTT	-
chr13	69395048	69395076	TTAGGTTGGTGCAAAAGTAATTGCAGTTT	-
chr13	69752566	69752595	TTAGGTTGGTGTAAAAGTAATTGTGGTTTT	+
chr13	69902992	69903020	TAGGTTGGTGCAAAAGTAATTGCAGTTTT	+
chr13	70606986	70607012	GGTTGGTGCAAACGTAATTGCAGTTTT	+
chr13	72903878	72903905	AGGTTGGTCCAAAAGTAATTGCAGTTTT	-
chr13	73213706	73213735	TTAGGTTGGTGCAAAAGTAATTGCGGTTTT	-
chr13	74154649	74154673	TTAGGTTGGTGCAAAAGTAATTGCG	-
chr13	74415861	74415886	GTTGGTGCAAAAGTAATTGCGGTTTT	-
chr13	74885117	74885143	GGTTGGTGTAAAAGTAATTGCAGTTTT	+
chr13	75289304	75289333	TTAGGTTGGTGCAAAAGTAATGGTGGTTTT	-
chr13	75502274	75502302	TAGGTTAGTGCAAAAGTAATTGCGGTTTT	+
chr13	76498642	76498671	TTAGGTTGGTGCAAAAGCAATCGTGGTTTT	+
chr13	77328596	77328623	TAGGTCGGTGCAAAAGTAATTGTGGTTT	-
chr13	77953346	77953371	GTTGGTGCAAAAGTAATTGCAGTTTT	+
chr13	78753044	78753073	TTAGGTTGGTGTAAAGGTAATTGTGGTTTT	+
chr13	79845290	79845318	TAGGTTGGTGCAAAAATAATTGTGGTTTT	-
chr13	80069602	80069631	TTAGGTTGGTGCAAAAATAATTGCAGTTTT	+
chr13	80069663	80069692	TTAGGTTGTTGCAAAAGTAATTGTGGTTTT	-
chr13	80088289	80088318	TTAGGTTGGTGCAAAAGTAATTGTGGTTTT	+
chr13	80213166	80213195	TTAGGCTGGTGCAAAAGCAACTGCAGTTTT	+
chr13	81043364	81043393	TTAGGTTGTTGCAAAAGTGATTGCGGTTTT	-
chr13	81982645	81982674	TTAGGTTGGTACAAAAGTAATAGCTGTTTT	+
chr13	82558145	82558174	TTAGGTTGGTGCAAAAGTAATTGCAGTTTT	+
chr13	82564564	82564589	TTAGGTTGGTGCAAAAATAATTGCGG	-
chr13	82958203	82958232	TTAGGTTGGTGCAAAAGTAATGGTGGTTTT	+
chr13	83433849	83433877	TTAGGTTGGTGCAAAAGTAATTGCGGTTT	-
chr13	83674829	83674858	TTAGGTTAGTGCCAAAGTAAGTGCGTTTTT	-
chr13	84289690	84289719	TTAGATTGGTGCAAAGGTAATTGTGGTTTT	-
chr13	84523119	84523148	TTAGGTTGGTCCAAAAGTAATTGTGGTTTT	+
chr13	84523188	84523216	TTAGGTTGATGCAAAAGTAACTGCAGTTT	-
chr13	86249503	86249530	AGGTTGGTGCAAAAGTAGTTGTGGTTTT	-
chr13	86655262	86655290	TAGGTTGGTGCAAAAGTAATTGTGGTTTT	-
chr13	87283776	87283805	TTAGGTTGTTGCAAACGTAATTGCAGTTTT	+
chr13	88383184	88383208	TAGGTTGGTGCAAAAGTAATTGCGG	+
chr13	88383233	88383262	TTAGGTTGGTGCAAAAGTAATTGCAGTTTT	-
chr13	88840144	88840173	TTAGGTTGGTGCAAAAGTAATTGCGGTTTT	-
chr13	88970904	88970929	TTAGGTTGGTGCAAAAGTAATTGCGG	+
chr13	89152362	89152391	TTAGGTTGGTGCAAAAGTAATTGCAGTTTT	-
chr13	89343916	89343945	TTAGGTTGGTGCAAAAGTAATTGCAGTTTT	-
chr13	89618236	89618265	TTAGGTTGGTGCAAAAGTAATTGCAGTTTT	+
chr13	90120810	90120835	GTTGGTGCAAAAGTAATTGTGGTTTT	+
chr13	91449922	91449950	TAGGTTGGTGCAAAAGTTATTGCAGTTTT	+
chr13	92535066	92535095	TTAGGCTGGTGCAAAAGTTATTGCAGTTTT	+
chr13	93032277	93032306	TTAGGTTGGCATAAAAGTAATTGTGGTTTT	-
chr13	93064137	93064166	TTAGGTTGGTGCAAAAGTAATTGCGGTTTT	+
chr13	93142412	93142429	GTGCAAAAGTAATTGCGG	+
chr13	93283879	93283908	TTAGGTTGGCGCAAAAGCAGTTGCAGTTTT	-
chr13	94365026	94365048	TTGGTGCAAAAGTAATTGTGGTT	-
chr13	94860112	94860132	GTTGGTGCAAAAGTAATTGCG	+
chr13	95117558	95117587	TTAGGTTGATGCAAAAGAAATTGTGGTTTT	+
chr13	95193834	95193862	TAGGTTGGTGCAAAAGTAACTGTGGTTTT	+
chr13	95193873	95193902	TTAGGTGGGTGCAGAAGTAATTGCAGTTTT	-
chr13	95262930	95262958	TTAGGTTGGTGCAAAAGTAATTGCGGTTT	-
chr13	96223235	96223260	GTTGGTGCAAAAGTAATTGCGTTTTT	+
chr13	97267360	97267389	TTAGATTGGTACAAAAGTAATTGTGGTTTT	+
chr13	97998433	97998462	TTAGGTTGGTGCAAAAGTAATTGCAGTTTT	+
chr13	98496862	98496887	GTTGGTGCAAAAGTAATTGTGGTTTT	+
chr13	98926872	98926901	TTAGGTTGGAGCAAAAGTAATTGCAGTTTT	-
chr13	99397031	99397060	TTAGGTTGGTGCAAAAGTAATTGCGGTTTT	-
chr13	99743526	99743555	TTAGGTTGGTGCAAAAGTAATTGCAGTTTT	-
chr13	99868262	99868290	TAGGTTGGTGCAAAAGTAATTGCGGTTTT	+
chr13	99968169	99968197	TAGGTTGGTGCAAAAGTAATTGCGGTTTT	+
chr13	99968216	99968245	TTAGGTTGGTGGAAAAGTAACTGCAGTTTT	-
chr13	100256515	100256544	TTAGGTTCATGCCAAAGTAATTGCGGTTTT	-
chr13	100981316	100981345	TTAGGTTGGTGTAAACATAATTGCGGTTTT	+
chr13	100982554	100982583	TTAGGGTGGTGCAAAAGTAATTGTGGTTTT	-
chr13	103077206	103077235	TTAGGTTAGTGCAAAAGTAATTGTGGTTTT	+
chr13	105087936	105087961	GTTGGTGCAAAAGTAATTGCAGTTTT	+
chr13	105132045	105132072	TTAGATTGGTGCAAACGTAATTGTGGTT	+
chr13	105223293	105223322	TTAGGCTGTTGCAAAAGTAACTGCGGTTTT	-
chr13	105661463	105661492	TTAGGTTGGTGCAAAACTAATTGCAGTTTT	+
chr13	105700900	105700929	TTAGGTTAGTGCAAAAGTAATTGCCGTTTT	-
chr13	105742243	105742272	TTAGGTTGGTGAAAAAGTAATTGCAGTTTT	+
chr13	105870337	105870366	TTAGGTTGGTGCAAAAATAATTGCAGTTTT	+
chr13	106517187	106517216	TTAGGTTGGTGCAACAGTAATTGCGGTTTT	+
chr13	106517239	106517268	TTAGTTTGGTGCAAAGGCAACTGCGGTTTT	-
chr13	106763754	106763783	TTAGGTTGGTACAAAAGTAATTGTGGTTTT	+
chr13	106780739	106780768	TTAGGTTGGTGCAAAAGTAATTGTGGTTTT	+
chr13	106780789	106780818	TTAGATTGGTGCAAAAGTAATTGCAGTTTT	-
chr13	107227260	107227289	TTAGGGTGGTGCAAAAGTAATTGCAGTTTT	+
chr13	107716057	107716086	TTAGGTTGGTGCAAAAGTAATTGTGGTTTT	+
chr13	107716101	107716130	TTAGGTTGGTGCAAAAGTAATGGCAGTTTT	-
chr13	107773388	107773416	TTAGGTTGGTGCAAAAGTAACTGTGGTTT	+
chr13	107773438	107773467	TTAGATTGGTGCAAAAGTAGTTGTGGTTTT	-
chr13	107840236	107840264	TTAGGTTGGTGCAAAAGTAATTGTGGTTT	+
chr13	107983894	107983923	TTAGATTGGTGCAAAAGTAATTGCGGTTTT	-
chr13	108288387	108288412	TTAGGTTGGTGCAAAAGTAATTGCGG	+
chr13	109057546	109057572	GGTTGGTGCAAAAGGAATTGCGGTTTT	-
chr13	109596568	109596597	TTAGGTTAGAGCAAAAGCAATTGCAGTTTT	+
chr13	109750535	109750562	TTAGGTTAGTGCAAAAGTAATTGCGGTT	+
chr13	110003761	110003789	TAGGTTGGTGCAAAAGTTATTGCGGTTTT	+
chr13	110174925	110174954	TTAGGGTGGTGTAAAAGTAATGGCAGTTTT	+
chr13	110574220	110574249	TTAGGTTATTGCAAAAGTAACTGTGGTTTT	+
chr13	110574280	110574309	TTAGGTTGTTGCAAAAGTAACTGCGGTTTT	-
chr13	110717931	110717958	AGGTTGGTGCAAATGTAATTGCAGTTTT	+
chr13	110718305	110718334	TTAGGTTGGTGCAAAAGTAATTACGGTTTT	-
chr13	111256101	111256126	GTTGGTGCAAAAGTAATTGCAGTTTT	+
chr13	111257652	111257681	TTAGGTTGGTGCAAAAGTAATTGCGGTTTT	-
chr13	111897081	111897110	TTAGGTTGGTGCAAAAGTAATTGTGGTTTT	+
chr13	112044891	112044913	GGTGCAAAAGTAATTGCGGTTTT	+
chr13	113361103	113361132	TTAGGTTGGTGCAAATGTATTTGCGGTTTT	+
chr13	113362676	113362704	TTAGGTTGGTACAAAGGTAATTACGGTTT	-
chr13	115009968	115009997	TTAGTTTGGTGCAAAAGTAATTGCAGTTTT	+
chr13	115010017	115010046	TTAGGTTGGTGCAAAAATAACTGCAGTTTT	-
chr14	20427407	20427436	TTAGGTTAGTGCAAAAGTAATTGCAGTTTT	+
chr14	20501889	20501916	AGGTTCGTGCAAAAGTCATTGCGGTTTT	-
chr14	20560392	20560420	TAGGTTGGTGCAAAAGTAATTGCGGTTTT	-
chr14	20599924	20599953	TTAGGATGGTGCAAAAGTAATTGTGGTTTT	+
chr14	21356485	21356513	TAGGTTGGTGCAAAAGTAATTGCGATTTT	-
chr14	21609717	21609746	TTAGGCTGGTGCAAAAGCCACTGCGGTTTT	-
chr14	21695663	21695686	TGGTGCAAAAATAATTGCGGTTTT	+
chr14	22348737	22348765	TAGGTTGGTGCAAAAATAATCGCGGTTTT	-
chr14	22387616	22387645	TTAGGTTGGTGCAAAAGTAAGTGCTGTTTT	+
chr14	23109920	23109949	TTAGGTTGTTGCAAAAGTAATTGCGGTTTT	+
chr14	24097429	24097458	TTAGGTTGGTGCAAACGTAATTGCAGTTTT	+
chr14	24790752	24790781	TTAGGCTGGTGCAAAATTAATCGCAGTTTT	-
chr14	25067508	25067537	TTAGGTTGGTGCAAGAGCAATTGTGGTTTT	+
chr14	25150398	25150427	TTAGGTTGGTGCAAAAGTTATTGTGGTTTT	+
chr14	25373653	25373678	TTAGGTTGGCGCAAAAGTAATTGCGG	-
chr14	25683565	25683594	TTAGGTTGGTGCAACAGTGATTGTGGTTTT	+
chr14	26333500	26333529	TTAGGTTGGTGCAAAAGTAATCACGGTTTT	+
chr14	26641375	26641404	TTAGGTTGGTGCAAAAGTAATTGTGGTTTT	+
chr14	27396873	27396898	GTTGGTGCAAAAGTAATTGTGGTTTT	+
chr14	28427042	28427071	TTAGATTGGTGCAAAAATAATTGCAGTTTT	+
chr14	28427098	28427127	TTAGGTTGGTGAAAAAATAATTGCGGTTTT	-
chr14	28459239	28459263	TTGGTGAAAAAGTAATTGCGGTTTT	+
chr14	28751873	28751901	TTAGGTTGATCCAAAAGTAATTGCAGTTT	+
chr14	29896119	29896148	TTAGGTTGATGCAAAAGTAATTGCAGTTTT	+
chr14	29896169	29896195	GGTTGGTGCAAAAGTAATTGAGGTTTT	-
chr14	30160869	30160898	TTAGGTTGTTGCAAAAGTAATTGTGGTTTT	-
chr14	30174508	30174536	TAGGTTGCTGCAAAAGTAATTGCGGTTTT	+
chr14	30174579	30174608	TTAGGTTGGTGCAAAAGTAATTGCAGTTTT	-
chr14	31362659	31362684	GTTGGTGCAAAAGTAATTGCGGTTTT	-
chr14	32081427	32081454	AGGTTGGTGCAAAAGTAATTGCAGTTTT	-
chr14	32633337	32633366	TTAGGTTGGTGCAAAAGTAATTGCAGTTTT	+
chr14	32633708	32633737	TTAGGTTGAGGCAAAAGCAATTGCAGTTTT	-
chr14	33669423	33669452	TTAGGTTGGTGCAAAAGTAACTGCGGTTTT	-
chr14	34321517	34321546	TTAGGTTAGTGCAAAAGCAATTGCAGTTTT	+
chr14	34430308	34430335	AGGTTGGTGCAAAAGTAATTGCTGTTTT	+
chr14	34430687	34430716	TTAGGTTGGTGCAAAAGTAGTTGCTGTTTT	-
chr14	34446568	34446597	TTAGGCTGGTACAAAAGTAATTGTGGTTTT	-
chr14	34806060	34806089	TTAGGTTGGTGCAAAGGTAATTGTGGTTTT	+
chr14	36426897	36426925	TAGGTTGGTGCAAAAGTAATTGCGATTTT	-
chr14	36545207	36545236	TTAGGTTGATGCAAAAATAACTGCAGTTTT	+
chr14	36665690	36665719	TTAGATTGGTGCAAAAGTAACTGTGGTTTT	+
chr14	37289072	37289101	TTAGGTTGGTGCAAAAGTAAGTGCGGTTTT	-
chr14	38797337	38797359	AGGTTGGTGCAAAAGTAATTGCG	+
chr14	38856064	38856093	TTAGGTTGGTGCAAAAGTAATTGTGGTTTT	+
chr14	39007057	39007085	TAGGTTGATGCAAAAGTAATTGCTGTTTT	+
chr14	39009284	39009313	TTAGGTTGATACAAAAGTAATTGTGGTTTT	+
chr14	39228983	39229012	TTAGGTTGCTGCAAAAGTAGTTGCAGTTTT	-
chr14	39264894	39264917	TGGTGCAAAAGTAATTGTGGTTTT	-
chr14	39313529	39313556	AGGTTGGTGCAAGAGAAATTGAGGTTTT	+
chr14	39353657	39353686	TTAGGTTGGTGCAGAAGTAATTGTGGTTTT	+
chr14	39814081	39814109	TTAGGTTGGTGCAAAAGTAATTGCGGTTT	-
chr14	40394776	40394805	TTAGGTTGGTGCAAAAGTAAATGCGATTTT	+
chr14	41598990	41599019	TTAGGTTGGTGCAAAAGGAATTGCGGTTTT	-
chr14	41839125	41839150	GTTGGTGCAAAAGTAATTGTGGTTTT	+
chr14	41850190	41850217	AGGTTGGCGCAAAAGTAATTGCAGTTTT	+
chr14	41850237	41850261	AGGTTGGTGCAAAATTAATTGCGGT	-
chr14	41993885	41993912	TTAGATTGGTGTAAAAGTAATTGCGGTT	-
chr14	42421684	42421713	TTAGGTTAGTGCAAAAGTAATTGCAGTTTT	+
chr14	42769966	42769992	GGTTGGTGCAAAAGTAATAGCGGTTTT	+
chr14	44356904	44356933	TTAGCTTGGTGCAAAAGTAATTGCGGTTTT	+
chr14	46946424	46946453	TTAGGTTGGTGCAAAAGCAATTGCAGTTTT	+
chr14	46990074	46990102	TTAGGTTGGTGCAAAAGTTTTTGCGGTTT	+
chr14	46990153	46990181	TTAGGTTGGTGCAAAAGTTATTGCGGTTT	-
chr14	47488620	47488649	TTAGGTTGGTGCAAAAGTAATTGTGGTTTT	+
chr14	47488670	47488699	TTAGGTTGGTGAGAAAGTAATTGCGGTTTT	-
chr14	48039471	48039495	TTGGTGCAAATGTAATTGCGGTTTT	+
chr14	48230219	48230247	TAGGTTGGTGCAAAAGTAATCACGGTTTT	+
chr14	50970363	50970392	TTAGGTTGATGCATAAATAATTGCAGTTTT	-
chr14	52033432	52033455	GGTTGGTGCAAAAGTAATTGCGGT	-
chr14	52251289	52251318	TTAGGCTGATGCAAATGTAATTGTGGTTTT	+
chr14	52585385	52585413	TTAGGTTGGTGCAAAAGCAATTGCGGTTT	-
chr14	53493698	53493725	AGGTTGGTGCAAAAGTAATCGCAGTTTT	+
chr14	53493746	53493775	TTAGATTGGTGCAGAAGTTATTGCGGTTTT	-
chr14	55311001	55311028	TTAGGTTCATGCAAAAGTAACTGCGGTT	+
chr14	55311051	55311080	TTAGGTTGCTGCAAAGATAATTGCAGTTTT	-
chr14	55406532	55406561	TTAGGTTGGCACAAAAGAAATCGCGGTTTT	+
chr14	55866730	55866759	TTAGGTTGGTGCAAAAGTAATTGCTGTTTT	-
chr14	56542201	56542230	TTAGGTTGGTGCAAAAGTAATTGCGGTTTT	+
chr14	56542251	56542280	TTAGGTTGGTGCAAATGAAATTGCAGTTTT	-
chr14	56701879	56701908	TTAGGTTGGTGCAAAAGAAATTGTGGTTTT	-
chr14	57248454	57248483	TTAGGTTCGTGCAAAAGTAATTGCGGTTTT	+
chr14	57290936	57290965	TTAGGTTGATGCAAAAGTAGTTGCAGTTTT	+
chr14	58451781	58451810	TTAGGTTGGTGCAAAAGTAATTGCGGTTTT	-
chr14	58666081	58666110	TTAGGTTGGTGCAAAAGTAATTGCTGTTTT	-
chr14	59237877	59237903	GGTTGGTGTAAAAGTAATTGTGGTTTT	+
chr14	59237924	59237950	GGTTGGTGCAAAAGTAATTGCGGTTTT	-
chr14	59504527	59504555	TAGGTTGGTGCAAAAGTAATTGCGGTTTT	-
chr14	59903686	59903715	TTAGGTTGGTGCAAAAGTAATTGTGGTTTT	+
chr14	61694406	61694435	TTAGGTTGGTGCAAAAGTAATCGCGGTTTT	+
chr14	61694457	61694486	TTAGGTTGCTGCAAAAATAATCACGGTTTT	-
chr14	61778527	61778556	TTAGATTGGTGCAAAAGTAATTGCAGTTTT	-
chr14	62372074	62372091	GTGCAAAAGTAATTGCGG	+
chr14	62816717	62816745	TAGGTTGGTGCACAAGCAATTGTGGTTTT	+
chr14	63099665	63099694	TTAGTTTGGTGCAAAAGTAGTTGCGGTTTT	+
chr14	63143247	63143275	TAGGTTGGTGCAGAAGTAATTGCTGTTTT	-
chr14	63335123	63335152	TTAGGTTGGTGCAAAAGTAATTGCTGTTTT	+
chr14	63447248	63447277	TTAGATTGGTGCAAAAGTAATTGTGGTTTT	-
chr14	64271547	64271576	TTAGGTTGGTGCAAAAGTAACTGTGGTTTT	+
chr14	64561806	64561835	TTAGGTGGGTGCAAAAGTAATCGCGGTTTT	-
chr14	64927408	64927437	TTAGGTTGGTGCAAAAGTAATTGTGGTTTT	-
chr14	65154915	65154944	TTAGGTTGTTGCAAAAGTAATTGTGGTTTT	-
chr14	65295277	65295306	TTAGGTTGCTACAAAAGTAATTGTGGTTTT	-
chr14	66724735	66724758	TGGTGCAAAAGTAATTGCAGTTTT	-
chr14	67404501	67404530	TTAGGTTGTTAAAAAAGTAATTGCGGTTTT	+
chr14	68096891	68096920	TTAGGTTTGTGCAAAAGTAATTGCGGTTTT	+
chr14	69218409	69218437	TAGGTTGGTGCAAAAGTAATTGCGGTTTT	+
chr14	70872128	70872157	TTAGGTTGGTGCAAAAGTAATTGCAGTTTT	-
chr14	70873811	70873840	TTAGGTTGGTGCAAAAGTAATTGCAGTTTT	+
chr14	70880020	70880047	TTAGGTTGGTGCAAAAGTAATTGCGGTT	+
chr14	73896681	73896709	TAGGTTGATGCAAAAGTAATTGCGGTTTT	-
chr14	74362584	74362613	TTAGGTTGGTGCAAAAGCTATTGCAGTTTT	-
chr14	74493299	74493328	TTAGGTTGGTGCAAAAGCAATTGTGGTTTT	-
chr14	74722799	74722828	TTAGGTTGGTGCAAAAGTCATTGCGGTTTT	+
chr14	75238145	75238174	TTAGGTTGGTGCAAAAGTAATTGCAGTTTT	+
chr14	75790955	75790984	TTAGATTGGTACAAAAGTAATTGTGGTTTT	-
chr14	75855236	75855265	TTAGGTTGGTGCAAAAGTAATTGCAGTTTT	-
chr14	75899937	75899962	TTAGGTTGGTGCAAAAGTAATCGCGG	+
chr14	75899987	75900016	TTAGGTTGGTGCAAAAGTAATCACGGTTTT	-
chr14	76814452	76814481	TTAGGTTGGTGCAAAAGTTATTGAGGTTTT	-
chr14	78073763	78073787	TTGGTGGAAAAGTAATTGCGGTTTT	-
chr14	78093504	78093531	AGGTTCGTGCAAACGTAATTGTGGTTTT	-
chr14	78910297	78910326	TTAGGTTGGTGAAAAAGTCATTGCTGTTTT	-
chr14	79084214	79084243	TTAGCTTGGTGCAAAAGTAATTGCGGTTTT	+
chr14	79084264	79084289	GTTGGTGCAAAAGTAATTGCGGTTTT	-
chr14	79255934	79255963	TTAGATTGGTGCAAAAGTAATTGTGGTTTT	+
chr14	79798546	79798573	AGGTTGGTGCGAAAATCATTGCGGTTTT	-
chr14	80723676	80723705	TTAGATTGGTGCAAAAGTAATTTCGGTTTT	-
chr14	80773878	80773907	TTAGGTTGGTGCTAAAGTAATTACGGTTTT	+
chr14	80897747	80897776	TTAGTTTGGTGCAAGAGTAACTGTGGTTTT	-
chr14	82561941	82561970	TTAGGTTGGTACAAAAATAATTGCAGTTTT	+
chr14	82831743	82831772	TTAGGCTGGTGCAAAAGTAATTGCAGTTTT	+
chr14	82893770	82893799	TTAGGTTAGTGCAAAAGTAATTGTGGTTTT	+
chr14	83605714	83605742	TTAGGTTGGTGCAAAAG-AATCGCGGTTTT	+
chr14	83605763	83605792	TTAGGTTGGTGCAAAAGTAATCGTGGTTTT	-
chr14	83849366	83849395	TTAGGTTGGTGCAAATGTGATTGCAGTTTT	+
chr14	84111937	84111966	TTAGGTTGGTGCAAAAGTAATTGCAGTTTT	-
chr14	84830838	84830867	TTAGGTTGGATCAAAAGTTATTGTGGTTTT	+
chr14	84830877	84830903	GGTTGGTGCAAATGTAATTGCAGTTTT	-
chr14	84917779	84917806	TTAGGTTGGTGCGAAAGTAATTGTGGTT	+
chr14	85651936	85651965	TTAGGCTGGTGCAAAAGTAATTGCGGTTTT	+
chr14	85651985	85652014	TTAGGTTGGTGCAAAAGTAATTGCTGTTTT	-
chr14	85805586	85805615	TTAGGTTGGTGCAAAGATAATTGCGGTTTT	+
chr14	86222547	86222572	GTTGGTGCAAAAGTAATTGCAGTTTT	+
chr14	86223828	86223855	TAGGTTGGTGCAAAAGTAACTGCGGTTT	-
chr14	86329922	86329950	TAGGTTGGTGCAAAGGTAATTGCAGTTTT	-
chr14	86382959	86382988	TTAGGTTGGTGCAAAAGTAATTGCAGTTTT	+
chr14	86391050	86391079	TTAGATTGGTGCAAAAGTAATCGCAGTTTT	-
chr14	86966715	86966744	TTAGGTTGGTGCAAAAGTAATTGCAGTTTT	+
chr14	87329699	87329724	GTTGGTGCAAAAGTAATTGTGGTTTT	-
chr14	87993891	87993920	TTAGGTTGGTGAAAAAGTAATTGCGGTTTT	-
chr14	88575215	88575241	AGGTTGGTGCACAAGTAATTGCAGTTT	+
chr14	88575269	88575298	TTAGGTCGGTGCAAAAGCTATTGCAGTTTT	-
chr14	88680859	88680888	TTAGGTTGGTACAAAAGTAATTGTGGTTTT	+
chr14	89076232	89076256	TTGGTGCAAAAGTAATTGCGATTTT	+
chr14	89432089	89432116	TTAGGTTGGTGCAAAAGTGATTGTGGTT	+
chr14	89561327	89561356	TTAGGTTGGTACGGAAGTAGTTGCGGTTTT	+
chr14	89614242	89614270	TAGGTTGGTGCAAAAGTAATTGTGGTTTT	-
chr14	89849741	89849770	TTAGGTTGGTGCAAAAATAATTGCAGTTTT	+
chr14	90805200	90805229	TTAGGTTGGTGCAAAAGTAAGTGCGGTTTT	+
chr14	91628125	91628149	TTGGTGCAAAAGTAATTGCGATTTT	+
chr14	92054474	92054503	TTAGGTTGGTGCAAAAGTAATTGCTGTTTT	+
chr14	92168683	92168712	TTAGGTTGGTGCAAAAAAAATCGCGGTTTT	+
chr14	92168733	92168761	TAGGTTGGTGCAAAAGTAATCGCGGTTTT	-
chr14	93796960	93796989	TTAGGTTGGTGCAAAAGTAACTGCAGTTTT	-
chr14	95003433	95003460	AGGTTGGTGCAAAAGTAGTTGCAGTTTT	+
chr14	95427420	95427445	GTTGGTGCAAAAGTAATTGCGGTTTT	+
chr14	96603199	96603228	TTAGGTTAGTGTAAAAGTAATTGTGGTTTT	+
chr14	96603248	96603277	TTAGTTTGGCGCAAAAGTAATTGCAGTTTT	-
chr14	96672933	96672959	GGTTGGTGCAAAAGTCATTGCGGTTTT	-
chr14	97281226	97281248	GTTGGTGCAAAAGTAATTGCGGT	+
chr14	97285855	97285884	TTAGGTTGGTGCACAAATAATTGCGGTTTT	+
chr14	97287101	97287130	TTAGGTTAGTGCAAAAATAATTGTGGTTTT	-
chr14	98012686	98012714	TAGGTTGGTACAAACGTCATTGCGGTTTT	+
chr14	98300421	98300448	AGGTTGGTGCAAAAGTAATTGCTGTTTT	+
chr14	98341657	98341686	TTAGGTTACTGCAAAAGTAATTGCTGTTTT	+
chr14	98465637	98465665	TAGGTTGGTGCAAAAGCAATTGTGGTTTT	+
chr14	98545739	98545768	TTAGGTTGGTGCAAAAGTAAATGCTGTTTT	-
chr14	98710686	98710715	TTAGGTTGGTGCCAAAGTAATTGTGGTTTT	+
chr14	98798047	98798076	TTAGGTTTGTGCAAAAGTAATTGGGGTTTT	-
chr14	99097358	99097385	TAGGTTGGTACAAAAGTAATTGCGGTTT	+
chr14	99098607	99098632	GTTGGTGCAAAAGTAATTGCAGTTTT	-
chr14	99179121	99179150	TTAGGTTGGTGCAAAAGTAATTGTGGTTTT	+
chr14	99520131	99520157	TTAGGTTGGAGCAAAAGTAATTGCGGT	-
chr14	99832296	99832325	TTAGGTTGATGCAAAAGTAGTTGCGGTTTT	+
chr14	100879715	100879743	TAGGTTGGTACAAAAGTAATTGCGGTTTT	+
chr14	100880071	100880097	GGTTGGTGCAAAAGTAATTGCGGTTTT	-
chr14	101990839	101990868	TTAGGTCGGTGCAAAAATCATTGCGGTTTT	+
chr14	101991225	101991254	TTAGGTCGGTGCAAAATTCATTGCGGTTTT	-
chr14	102137339	102137368	TTAGGTTGGTGCAAAAGTAATTGAGGTTTT	-
chr14	103345969	103345998	TTAGGTTGGTGCAAAAGTAATTGCGTTTTT	+
chr14	103346019	103346044	GTTGGTGCAAAAGTAATTGCCGTTTT	-
chr14	103766543	103766572	TTAGCTTGGTGCAAAAGTAATTGTGGTTTT	+
chr14	104142291	104142320	TTAGGTTGGTGCAAAGGTAATTGCGATTTT	+
chr14	104818355	104818382	AGGTTGGTGCAAAAGTAATTACGGTTTT	+
chr15	20412678	20412707	TTAGGTTGGTGCAAAAGTAATTGCGGTTTT	+
chr15	20413537	20413566	TTAGGTTGGTGCAAAAGTAATTGCAGTTTT	-
chr15	20946922	20946951	TTAGGTTGGTGCAAATGTAGTTGCAGTTTT	+
chr15	20948467	20948496	TTAGGTTGGTACAAAATTAATGGTGGTTTT	-
chr15	21076011	21076040	TTAGGTTGGTGCAAAAATAATTGCGATTTT	-
chr15	21953555	21953584	TTAGGTTGGTGCAAATGTAGTTGCAGTTTT	+
chr15	21955098	21955127	TTAGGTTGGTACAAAATTAATGGTGGTTTT	-
chr15	22087172	22087201	TTAGGTTGGTGCAAAAATAATTGCGATTTT	-
chr15	22935548	22935571	TGGTGCAAAAGTAATTGCGTTTTT	-
chr15	25004560	25004588	TTAGGTTGGTGCCAAAGTAAATGTGGTTT	+
chr15	26855326	26855355	TTAGGTTGGTGCAAAAGTAATTGTGGTTTT	+
chr15	27083293	27083322	TTAGGTTGGTGCAAAAGTCATTGCAGTTTT	-
chr15	27262440	27262462	TTGGTGCAAAAGTAATTGCGGTT	-
chr15	29530013	29530042	TTAGGTTGACGCAAAAGCAATTGTGGTTTT	+
chr15	29888340	29888369	TTAGGTTTGTGCAAAAGTAATTGCGGTTTT	+
chr15	31476091	31476120	TTAGGTTGGTGCAAACATAATTGCGATTTT	+
chr15	31477653	31477679	GGTTGGTGCAAATGTAATTGCAGTTTT	-
chr15	33688762	33688790	TAGGTTGGTGCAAAGGTAACTGGGGTTTT	+
chr15	33888923	33888951	TTAGATTGGTGCAAAAGTAATTGCAGTTT	+
chr15	35606425	35606450	GTTGGTGCAAAAGTAATTGTGGTTTT	+
chr15	36870104	36870133	TTAGGTTGGTGCAAGAGCAACTGCGGTTTT	-
chr15	37907611	37907639	TAGGTTAGTGCAAAAGTAATTGTGGTTTT	+
chr15	38482976	38483003	AGGTTGGTGCAAAAGGTATTGCGGTTTT	-
chr15	39113210	39113239	TTAGGTTGATGCAAAAGTAATTGTGGTTTT	-
chr15	39151619	39151641	GGTGTAAAAGTAATTGCGGTTTT	+
chr15	41102536	41102563	AGGTTGGTGCAAAAGTAACTGAGGTTTT	-
chr15	41636496	41636524	TAGGTTGGTGCAAATGTAATTGTGGTTTT	+
chr15	41637160	41637186	TTAGGTTGGTGCAAAAATAAGTGCGGT	-
chr15	42580133	42580162	TTAGGTTGGTGTAAAAGTAATTGTGGTTTT	+
chr15	45977264	45977293	TTAGGTTGGTGCAAAAGTAATTGCGGTTTT	+
chr15	47092545	47092570	GTTGGTGCAAAAGTAATTGCAGTTTT	+
chr15	47249782	47249811	TTAGGTTGGTGCAAAAGTAATTGCGGTTTT	-
chr15	47534409	47534434	GTTGGTACAAAAGTAATTGCGGTTTT	+
chr15	47824149	47824172	TGGTGCAAAAGTAATTGTGGTTTT	-
chr15	47860410	47860439	TTAGATTGGTGCAAAAGTAATTGCGGTTTT	-
chr15	48243932	48243960	TAGGTTGGTGCAAAAATAATTGGGGTTTT	+
chr15	48243981	48244010	TTAGGTTAGTGTAAAAGTAATTGTGGTTTT	-
chr15	48336957	48336986	TTAGGTTGGTGTAAAAGTAATTGTGGTTTT	-
chr15	48454006	48454033	AGGTTGGTGCAAAAGTAAATGCAGTTTT	+
chr15	48454070	48454099	TTAGGTTGGTGCAAAAGTAAATGCAGTTTT	-
chr15	48941302	48941331	TTAGGTTGGCACAAAAGTAATTGCAGTTTT	+
chr15	48941352	48941381	TTAGGTTGACGCCAAAGTAATTGCGGTTTT	-
chr15	49159355	49159384	TTAGGTTGGTGCAAAGGTAATAGCAGTTTT	+
chr15	49410639	49410668	TTAGGTTGGCACAAAAGTAACTGCAGTTTT	+
chr15	49893300	49893329	TTAGGTTGGAGCAACAGTAATTGCGGTTTT	+
chr15	49893350	49893379	TTAGGTTGGAGCAACAGTAATTGTGGTTTT	-
chr15	50893962	50893991	TTAGGTTGATGCAAAAGTAATTGCAGTTTT	+
chr15	50894012	50894033	GTGCAAAAGTAATTGCGGTTTT	-
chr15	51128704	51128728	GTTGGTGCAAAAGTAATTGTGGTTT	+
chr15	51129954	51129975	GTGCAAAAGTAATTGCGGTTTT	-
chr15	51979372	51979401	TTAGGTTGGTGCAAAAGTAATCGCGGTTTT	+
chr15	52244479	52244506	AGGTTGGTGCAAAAGTAATTGCGGTTTT	+
chr15	52475334	52475363	TTAGGTTGGGGCAAAAGTAATTGCGGTTTT	-
chr15	52899857	52899885	TTAGGTTGGTGCAAAAGTAACTGAGGTTT	+
chr15	53610103	53610132	TTAGGTTGCTGCAAAGGTAATTGCAGTTTT	+
chr15	54101900	54101927	AGGTTGGTGCAAAAGTAATTGCGGTTTT	+
chr15	54101946	54101975	TTAGGTTGGTACAAAAGTAATTGCGGTTTT	-
chr15	54256756	54256785	TTAGGTTGGTGCAAAAGTAATTGCAGTTTT	-
chr15	54847843	54847871	TAGGTTGGTGCAATAGTAATTGTGGTTTT	+
chr15	56372473	56372499	TAGGTTGGCACAAAAGTAATTGCGGTT	+
chr15	56797204	56797233	TTAGGTTGGTGCAAAAGTAATTGCAGTTTT	-
chr15	56853238	56853265	AGGTTGGTGCAAAAGTAATTGCAGTTTT	-
chr15	57252170	57252199	TTAGGTTGGTGCAAAAGTAATTGCAGTTTT	+
chr15	57252216	57252242	GGTTGGTGCAAAAGTAACTGCGGTTTT	-
chr15	57258558	57258587	TTAGGTTGGTGCAAAAGTAACTGCGGTTTT	-
chr15	57667477	57667505	TAGGTTGGTGCAAAAGTAATTGCAGTTTT	-
chr15	58363745	58363769	TTAGGTTGGTGCAAAAGTAATTGCG	+
chr15	59079593	59079622	TTAGGTTGGTGCAAAACTAATTGCGGTTTT	-
chr15	59332895	59332924	TTAGGTTAGTGCAAAAGCAATGGTGGTTTT	-
chr15	59828263	59828292	TTAGCTTGCTGCAAAAGTAGTTGCAGTTTT	-
chr15	60684552	60684582	TTAGGTTGGTACAAAAGTTAATTGTGGTTTT	-
chr15	60928592	60928621	TTAGGTTGATGCAAAAGTAATTGTGGTTTT	+
chr15	60961954	60961983	TTAGGTTGGTGCAAAAGTAATTGTGGTTTT	+
chr15	61110381	61110410	TTAGGTTGGTGCAAAAGTTATTGCAGTTTT	+
chr15	61110431	61110460	TTAGGTTGGCACAAAAGTAATTGCAGTTTT	-
chr15	62609643	62609671	TTAGGTTGGTGCAAAAGTAATTGCAGTTT	-
chr15	62613077	62613102	GTTGATGCAAAAGTAATTGCGGTTTT	+
chr15	63079008	63079037	TTAGGTTGGTGCAAAAGTAAATGCAGTTTT	+
chr15	63079058	63079087	TTAGGTTGGCATAAAAGTAATTGCGGTTTT	-
chr15	63534234	63534263	TTAGGTTGCTGCAAAAGTAATTGCGGTTTT	+
chr15	63639412	63639436	TTGGTGCAAAAATAATTGCGGTTTT	+
chr15	63639455	63639484	TTAGGTTGGTGCAAAAGCAGTTGTGGTTTT	-
chr15	65295767	65295796	TTAGGTTGGTGCAAAAGTCATTGCGGTTTT	+
chr15	65924041	65924070	TTAGTTTGGTGCAAAAGTAATTGTGGTTTT	+
chr15	65924097	65924126	TTAGGCTGGTACAAAAGTAATCGCGGTTTT	-
chr15	66361454	66361482	TAGGATGGTGCAAAAGTAATTGCAGTTTT	+
chr15	67823210	67823238	TAGGTTGGTGCAAAAGTAATTGTGGTTTT	-
chr15	68142153	68142177	GGTTGGTGCAAAAGTAATTGTGGTT	-
chr15	68531738	68531767	TTAGGTTGGTGAAAAAGAAACTGTGGTTTT	+
chr15	69116348	69116372	TTGGTGCAAAAGTAATTGTGGTTTT	-
chr15	69488585	69488614	TTAGGCTGGTGCAGACATAATTGCGGTTTT	+
chr15	69489831	69489860	TTAGGTTGGTGCAAAAGTAATTGCGGTTTT	-
chr15	70261092	70261120	TAGGTTGGGGCAAACGTAATTGTGGTTTT	+
chr15	72006399	72006426	AGGTTGGTGCAATAGTTATTGTGGTTTT	+
chr15	72006447	72006474	AGGTTGGTGCAAAAGTAATCACGGTTTT	-
chr15	72064951	72064980	TTAGGTTGGTGCAAAAGTAATTGTGGTTTT	+
chr15	73791532	73791561	TTAGGTTGGTGCAAAAGTAATTGCGATTTT	+
chr15	75535206	75535234	TAGGTTGGTGAAAAAGTAATTGCAGTTTT	-
chr15	75921095	75921123	TAGGCTGGTGCAAAAGTAATTGCAGTTTT	+
chr15	76781534	76781561	AGGTTGGTGCAAAAGTAATTGTGGTTTT	+
chr15	76781582	76781611	TTAGGTTGGTGCAAAAGTAATTGTGGTTTT	-
chr15	78813784	78813804	TTGGTGCAAAAGTAATTGCGG	+
chr15	80615431	80615456	TTAGGTTGGTGCAGAAGTAATTGCGG	-
chr15	81333542	81333568	GGTTGGTGCAAAAGTAATTGCAGTTTT	+
chr15	81378256	81378285	TTAGGTGGGTGCAAAAGTAATCGCGGTTTT	-
chr15	84221298	84221327	TTAGGTTGGTGCAAAAGTAATTGTGGTTTT	+
chr15	85440688	85440717	TTAGATTGGTGCAGAAGTAATTGTGGTTTT	+
chr15	86232265	86232293	TTAGGTTGGTGCAAAAGTAACTGTGGTTT	-
chr15	86368875	86368900	TAGGTTGGTGCAAAAGTAATTGCGGT	+
chr15	86565153	86565176	TTGGTGCAAAAGTAATTGCAGTTT	+
chr15	86585295	86585321	GGTTGGTGCAAAAGTAATTGTGGTTTT	+
chr15	86762511	86762540	TTAGGTTGGTCCAAATGTAATTGTGGTTTT	+
chr15	87575411	87575440	TTAGGTTGGTGCAAAAGTAACTGCAGTTTT	+
chr15	87846967	87846996	TTAGGCTGGTGCAAAAGTAATTGAGGTTTT	+
chr15	88155829	88155858	TTAGGTTGGTGCAAAAGTGATTGCAGTTTT	+
chr15	88260342	88260371	TTAGGTTGGTGCAAGAGTTATTGCGGTTTT	-
chr15	88372018	88372042	TTGGTGCAAAAGTAATTGCGGTTTT	-
chr15	90361436	90361465	TTAGATTGGTGCAAAAGTCATTGTGGTTTT	-
chr15	91774750	91774778	TAGGTTGGTGCAAAAGTAATTGCAGTTTT	-
chr15	92184321	92184347	GGTTGGTGCAAAAGTAATTGCAGTTTT	+
chr15	93829473	93829498	GTTGATGCAAAAGTAATTGCGGTTTT	+
chr15	93829519	93829548	TTAGGTTGATGCAAAAGTAATTGCGGTTTT	-
chr15	94126227	94126256	TTAGGTTGGTGCAAAAGCAACTGCAGTTTT	+
chr15	94126287	94126316	TTAGGTTGGTGCAAAAGTAACTGCAGTTTT	-
chr15	94533913	94533942	TTAGGTTGGTGCAAACGTAATTGTGGTTTT	-
chr15	94624382	94624411	TTAGGTTGGTGCAAAAGTAATTGCGGTTTT	-
chr15	94714217	94714246	TTAGGTTGATGCAAAAGTAATTGTGGTTTT	-
chr15	95770959	95770988	TTAGGTTGGTGCGAAGGTGACTGCGGTTTT	+
chr15	96239582	96239611	TTAGGGTGGTGCAAAAGTAATTGTGGTTTT	+
chr15	97634497	97634526	TTAGGTTGGTGCAAAAGTTATTGCGGTTTT	+
chr15	97634548	97634577	TTAGGTTGATGCAAAAGTAATTGTGGTTTT	-
chr15	97738348	97738376	TAGGTTGGTGTAAAAGTAATGGTGGTTTT	+
chr15	97741455	97741481	TTAGGTTGGTACAAAAGTCATTGCGGT	-
chr15	98756996	98757025	TTAGGTTGGTGCAAAAGTAATTGCGGTTTT	+
chr15	99330964	99330986	GTTGGTGCAAAAGTAATTGCGGT	-
chr15	100047106	100047133	TTAGGTTGGTGCAAAAGTAATTGTGGTT	+
chr15	100047146	100047174	TAGGTTGATGCAAGAGTAATTGAGGTTTT	-
chr15	100291926	100291955	TTAGGTTGGTGCAAAAGTAGTTGAGGTTTT	+
chr15	100291976	100292005	TTAGTTTGGTGCAAAAGTAGTTGTGGTTTT	-
chr16	2917727	2917756	TTAGGTTGGTGCAAAAGTAACTGCGGTTTT	-
chr16	2944028	2944056	TTAGGTTGGTG-AAAATTAATTGCGGTTTT	+
chr16	2944075	2944104	TTAGGTTAGTGCAAAAGTAATTGCGGTTTT	-
chr16	4580873	4580902	TTAGGTTGGTACAAAAGTAATTGCAGTTTT	+
chr16	5419829	5419858	TTAGGTTGGTGCAAAAGTAATTGCAGTTTT	+
chr16	5419879	5419906	TAGGTTGGTGCAAAAGTAATTGTGGTTT	-
chr16	5429028	5429057	TTAGGTTGGCACAAAAGTAATTGCAGTTTT	+
chr16	5429078	5429107	TTAGGTTGATGCAAAAGTTATTGCAGTTTT	-
chr16	5605205	5605234	TTAGGTTGGTGCAAAAGTAATTGCGGTTTT	+
chr16	5605572	5605599	AGGTTGGTGCAAAAGTAATTGTGGTTTT	-
chr16	5810757	5810783	GGTTGGTGCAAAAGTAACTGCGGTTTT	-
chr16	5863964	5863986	GGTGCAAAAGTAATTGTGGTTTT	-
chr16	6046906	6046935	TTAGGTTGATGCAAAAGTAACTGTGGTTTT	-
chr16	6101079	6101108	TTAGGTTGGTACAAAAGTAATTGCAGTTTT	+
chr16	6123280	6123309	TTAGGTTGGTGTAAAAGGAATTGAGGTTTT	+
chr16	6204242	6204269	AGGTTGGTACAAAAGTAATTACGGTTTT	+
chr16	6492913	6492936	GTTGGTGCAAAAGTAATTGCGGTT	-
chr16	6777315	6777344	TTAGGTTGGTGCAAAAGCAATTGCGTTTTT	-
chr16	7524522	7524551	TTAGGTTGGTGCAAAAGCAATTACGGTTTT	+
chr16	7524592	7524618	TTAGCTTGGTGCAAAAGTAATTGCGGT	-
chr16	7949342	7949371	TTAGGTAGTTGCAAAAGTAATTGAGGTTTT	+
chr16	8217406	8217435	TTAGGTTGGTGCAGAAGTAATTGCGTTTTT	+
chr16	8323691	8323718	TTAGGTTGGTGCAAAAGTAGTTGTGGTT	-
chr16	8359551	8359580	TTAGGTTGGTGCAAAAGTAATTGCAGTTTT	+
chr16	8359626	8359655	TTAGGTTGGTGGAAAAGTAATTGCAGTTTT	-
chr16	8463357	8463385	TTAGATTGGTGCAAAAGTAATTGCAGTTT	-
chr16	8531524	8531553	TTAGGTTGGTGCAAAAGTAATTGTGGTTTT	+
chr16	9569336	9569362	GGTTGGTGCAAAAGTAATCGTGGTTTT	+
chr16	9652761	9652782	GTGCAAAAGTAATTGCGGTTTT	+
chr16	10049378	10049407	TTAGGTTGGTGCAAAAGTAATTGCTGTTTT	-
chr16	10147633	10147660	TTAGATTGGTGCAAAAGTATTTGCGGTT	-
chr16	10238021	10238047	GGTTGGTGCAAAAGTAATTGTGGTTTT	-
chr16	11132606	11132632	TTAGGTTGGCACAAAAGTAATTGCGGT	+
chr16	11132655	11132684	TTAGGTTGGCACAAAAGTAATTGCAGTTTT	-
chr16	11400352	11400381	TTAGGTTGGTGCAAAAGTAATCGCGGTTTT	-
chr16	12800208	12800237	TTAGGTTGGTGCAAAAGTAATTGCAGTTTT	+
chr16	12857742	12857771	TTAGGTTGGTGCTCAAGTAATGGCAGTTTT	-
chr16	13005732	13005761	TTAGGTCGGTGCAAGAGTAATTGCAGTTTT	+
chr16	13007009	13007037	TAGGTTGGTGCAAAAGTAATTGTGGTTTT	+
chr16	13137334	13137361	AGGTTGGTGCAAAAGTAATTGCAGTTTT	+
chr16	13137402	13137431	TTAGGTTAGTGCAAAAGTAATTGTGGTTTT	-
chr16	14052825	14052852	TTAGATTGGTGCAAAAGTAATTGTGGTT	+
chr16	14741767	14741794	AGGTTGGTGCACAAGTAATTGCAGTTTT	+
chr16	14970902	14970930	TAGGTTGGTGCAAAAGTGATTGTGGTTTT	+
chr16	14970952	14970978	AGGTTGGTGCAAAAGTGATTGCGGTTT	-
chr16	15603877	15603906	TTAGGTTGGTGCAAAAGTAATTACGGTTTT	-
chr16	16369555	16369583	TAGGTTGGTGCAAAAGTGATTGTGGTTTT	+
chr16	16369605	16369631	AGGTTGGTGCAAAAGTGATTGCGGTTT	-
chr16	16908410	16908438	TTAGGTTGGTGCAAAATTAATCGCGGTTT	-
chr16	17332180	17332209	TTAGGTTGGTGCAAAAGTAATTACGGTTTT	+
chr16	17622467	17622496	TTAGGTTGGCACAAAAGTAATTGCAGTTTT	-
chr16	17720570	17720599	TTAGGTTGGTGCAAAAGTAATCACGGTTTT	-
chr16	17978057	17978086	TTAGGTGGGTGCAAAAGTAACTGCAGTTTT	+
chr16	18530220	18530246	AGGTTGGTGCAAAAGTGATTGCGGTTT	+
chr16	18530268	18530296	TAGGTTGGTGCAAAAGTGATTGTGGTTTT	-
chr16	18932918	18932947	TTAGGTGGGTGCAAAAGTAATTGCGGTTTT	-
chr16	19121790	19121819	TTAGGTTGGTGCAAAAATAATTGCGGTTTT	-
chr16	19841096	19841125	TTAGGTTGGTGCAAGAATAATTGCAGTTTT	+
chr16	19965888	19965917	TTAGGTTGTTGTGAAAGTAATTGCAGTTTT	+
chr16	20045185	20045214	TTAGGTTGGTGCAAAAGTAATTGCAGTTTT	-
chr16	20456060	20456089	TTAGGTTGGTACAAAAGCAATTGCGGTTTT	+
chr16	20456110	20456131	GTGCAAAAGTAATTGCGGTTTT	-
chr16	20594401	20594422	GTGCAAAAGTAATTGCGGTTTT	+
chr16	20594443	20594472	TTAGGTTGGTACAAAAGCAATTGCGGTTTT	-
chr16	20867484	20867512	TAGGTTGGTGTAAAAGTAATTGTGGTTTT	+
chr16	21061429	21061458	TTAGGTTAGTGCAAAAGTGATTGCAGTTTT	+
chr16	21224321	21224350	TTAGGCTGGTGCAAAAGTGATTGCAGTTTT	+
chr16	21224689	21224718	TTAGGATGATGCAAAAATAATTGCAGTTTT	-
chr16	21508704	21508733	TTAGGTAGGTGCAAAAGTAATTGCGGTTTT	-
chr16	21722529	21722559	TTAGGTTGATGCAAAAAGTAATTGCGGTTTT	+
chr16	21940206	21940235	TTAGGTAGGTGCAAAAGTAATTGCGGTTTT	-
chr16	22453150	22453179	TTAGGTAGGTGCAAAAGTAATTGCGGTTTT	+
chr16	22729603	22729632	TTAGGTTGGTGCAAAAGTAATTGTGGTTTT	+
chr16	23174176	23174205	TTAGGTTAGTGCAAAAGGAATTGCGGTTTT	-
chr16	24024566	24024595	TTAGGTTGGTGCAAAAGTAATTGCGGTTTT	+
chr16	24031664	24031689	GTTGGTGCAAAAGTAATTGCGGTTTT	+
chr16	24370091	24370120	TTAGGTTGATGCAAAAATAATTGTGGTTTT	+
chr16	24380734	24380763	TTAGATTGGCGCAAAAATAATTGCAGTTTT	-
chr16	24426777	24426806	TTAGGTTGGTGCAAAAGTAATTGCAGTTTT	-
chr16	24522094	24522122	TAGGTTGCTGCAAAAGTAGTTGCAGTTTT	+
chr16	25407688	25407710	GGTGCAAAAGTAATTGCAGTTTT	-
chr16	26036555	26036584	TTAGGTTGGTGCAAAAGTAACTGCGGTTTT	+
chr16	26558349	26558377	TAGGTTGATGCAAAAGTAGTTGCAGTTTT	+
chr16	26656308	26656332	TTGGTGCAAAAGTAATTGTGGTTTT	-
chr16	26658200	26658229	TTAGGTTGGTGCAAAAGTAATAGCGGTTTT	+
chr16	26692675	26692704	TTAGGTTGGCTCAAAAGTAATTGCGATTTT	+
chr16	26747553	26747582	TTAGGTTGGTGCAAAAGTAATTGCAGTTTT	+
chr16	26747603	26747632	TTAGGTTGGTGCTAAAGTAATTGCGGTTTT	-
chr16	26763677	26763703	GGTTGGTGCAAAAGTAATTGCGGTTTT	+
chr16	27050801	27050830	TTAGGGTGGTGTAAAAGTAATTGCGGTTTT	-
chr16	27287183	27287212	TTAGGTTGGTGCAAAAGTAATTGAGGTTTT	+
chr16	29601828	29601857	TTAGGTGGGTGCAAAAGTAATTGCGGTTTT	-
chr16	30341914	30341943	TTAGGTGGGTGCAAAAGTAATTGCAGTTTT	-
chr16	30657997	30658026	TTAGGTTGGTGCAAAAGTAATTGCGGTTTT	+
chr16	30658046	30658075	TTAGGTTGGTGCAAAAATAACTGTGGTTTT	-
chr16	30862250	30862273	TTGGTGCAAATGTAATTGCGGTTT	+
chr16	31259501	31259530	TTAGTTTGATGCAAACGTAATTGCGGTTTT	+
chr16	31518405	31518430	TTAGGCTGGTGCAAAAGTAATTGCGG	-
chr16	33446242	33446271	TTAGGTTGGTGCAAAAGTAATTGCGGTTTT	-
chr16	46840977	46841006	TTAGGTTGGTGCAGAAGTAATTGCGGTTTT	-
chr16	47244839	47244868	TTAGGTTGGTGCAAAAGTAATTGTGGTTTT	+
chr16	48274595	48274623	TTAGGTTGGTGCAAAAGTAATTGCGGTTT	+
chr16	48685301	48685326	GTTGGTGCAAAAGTAATTGTGGTTTT	-
chr16	49625973	49626002	TTAGGTTGGTGTAAAAGTAATTGAGGTTTT	+
chr16	49947797	49947822	TTAGGTTGGTGCAAAAGTCATTGCGG	-
chr16	49974653	49974682	TTAGCTTGGTGCAGAACTAATTGCGGTTTT	-
chr16	50761270	50761297	TAGGTTGGAGCAAAAGTAATTGTGGTTT	+
chr16	50762507	50762536	TTAGATTGGTGCAAAAGTAATTGCAGTTTT	-
chr16	51443748	51443777	TTAGGTTGATGCAAAAGTAATTGCAGTTTT	-
chr16	51702782	51702811	TTAGTTTGGTTCAAAAGTAATTGCAGTTTT	-
chr16	52289380	52289409	TTAGGCTGGTGCAAAAGTAATTGCGGTTTT	+
chr16	52289430	52289453	TGGTGCAAAAGTAATTGCGGTTTT	-
chr16	52845319	52845348	TTAGGTGGGTGCAGAAGTAATTGTGGTTTT	+
chr16	52845378	52845407	TTAGGTTGGTGCAAAAGTAATTGTGGTTTT	-
chr16	52897339	52897366	AGGTTGGTGCAAAAGTTATTGAGGTTTT	-
chr16	53130280	53130309	TTAGGTTGGTGCAAAAATAATTGCGATTTT	+
chr16	53149413	53149442	TTAGGTTGGTGCAAAAGTAATTGCGATTTT	-
chr16	54936069	54936098	TTAGGTTGGGGCAAAAGTAATTGTGGTTTT	+
chr16	55040194	55040223	TTAGGTTGGTACAAAAGTAATTGCAGTTTT	+
chr16	55493892	55493921	TTAGGTTGGTGCAAAGGTAATTGTGGTTTT	+
chr16	55749267	55749296	TTAGGTTGGTGCAAAAGTAATTGTGGTTTT	-
chr16	56136796	56136825	TTAGGTTGGTGCAAGGGTAATTGCGGTTTT	+
chr16	56136845	56136874	TTAGGTTAGTGCAAAAGTAATTGTGGTTTT	-
chr16	56153064	56153093	TTAGGTTGGTGCAAAAGTAATTGCAGTTTT	-
chr16	58234419	58234448	TTAGGTTGGTGCAAAAGTAACTGCGGTTTT	-
chr16	58285645	58285674	TTAGGTTGGTACAAAAGTAATTGCAGTTTT	-
chr16	58777122	58777150	TAGGTTGGTGCAAAAGCAATTGAGGTTTT	+
chr16	60350563	60350590	AGGTTGGTGCAAAAACAATTGCGGTTTT	-
chr16	60450961	60450989	TTAGGTTGGTGCCAAAGTAATTGCGGTTT	+
chr16	60463557	60463586	TTAGGTTGGTGTAAAAGCAATTGTGGTTTT	+
chr16	60531741	60531766	TTAGATTGGTGCAAAAATAATTGCGG	-
chr16	60803953	60803979	GGTTGGTGCAAAAGTAATCACGGTTTT	-
chr16	61045093	61045122	TTAGGTTGGTGCAAATGTAATTGTGGTTTT	+
chr16	61045143	61045172	TTAGGTTGGTGCAAATGTAATTGCGTTTTT	-
chr16	61908685	61908711	TTAGTTTGGTGCAAAAGTAATTGCGGT	+
chr16	62754742	62754767	GTTGGTGCAAAAGTAATCGCGGTTTT	+
chr16	62780334	62780363	TTAGGTCGGTGTAAAAGTAATTGCTGTTTT	+
chr16	62859918	62859947	TTAGGTTGGTGCGTAAGTAATTGAGGTTTT	-
chr16	63111702	63111731	TTAGGTTGTTGCAAAAGTAATTGCAGTTTT	-
chr16	63464975	63465004	TTAGGTTGGTGCAAACGTAATTGTGGTTTT	-
chr16	63519290	63519319	TTAGGTTGGTGCAAAAGTAATTGTGGTTTT	+
[truncated: 4,335 more rows]

## Sheet: List Genes With ITR
Gene Name	Chromosome	Gene Start	Gene End	Ensembl ID
AL356693.1	chr1	5875931	5876019	ENSG00000216045
PARK7	chr1	8014351	8045565	ENSG00000116288
RP11-431K24.1	chr1	8086798	8182762	ENSG00000238290
FBXO42	chr1	16573334	16678949	ENSG00000037637
TMCO4	chr1	20008706	20126438	ENSG00000162542
EPHB2	chr1	23037332	23241818	ENSG00000133216
AL611946.1	chr1	23075310	23075404	ENSG00000216157
ASAP3	chr1	23755056	23810685	ENSG00000088280
AL590683.2	chr1	24606257	24606345	ENSG00000266511
EPB41	chr1	29213603	29446553	ENSG00000159023
PTPRU	chr1	29563028	29653325	ENSG00000060656
AL645859.1	chr1	29580054	29580195	ENSG00000221550
AL645944.1	chr1	30357749	30357852	ENSG00000222787
NKAIN1	chr1	31652592	31712401	ENSG00000084628
CSMD2	chr1	33979609	34631443	ENSG00000121904
C1orf94	chr1	34632484	34684732	ENSG00000142698
AC115286.1	chr1	34641467	34641550	ENSG00000221053
SMIM12	chr1	35178338	35325417	ENSG00000163866
RP1-34M23.5	chr1	35227027	35253698	ENSG00000255811
AL121988.1	chr1	35244162	35244245	ENSG00000216162
ZMYM4	chr1	35734568	35887659	ENSG00000146463
AGO3	chr1	36396319	36522063	ENSG00000126070
GRIK3	chr1	37261128	37499730	ENSG00000163873
MTF1	chr1	38275239	38325292	ENSG00000188786
AL929472.1	chr1	38292232	38293886	ENSG00000230610
RP5-864K19.4	chr1	39325672	39385068	ENSG00000228436
RHBDL2	chr1	39351479	39407471	ENSG00000158315
ZMPSTE24	chr1	40723779	40759856	ENSG00000084073
HIVEP3	chr1	41972036	42501596	ENSG00000127124
AL451006.1	chr1	42224812	42224898	ENSG00000264896
ST3GAL3	chr1	44171495	44396831	ENSG00000126091
RP11-184I16.4	chr1	44175063	44193014	ENSG00000229444
EIF2B3	chr1	45316450	45452282	ENSG00000070785
AL136380.1	chr1	45378740	45378844	ENSG00000266294
ZSWIM5	chr1	45482071	45771881	ENSG00000162415
AL592294.1	chr1	45697890	45697979	ENSG00000221707
TESK2	chr1	45809555	45956872	ENSG00000070759
MAST2	chr1	46252659	46501796	ENSG00000086015
FAF1	chr1	50905150	51425935	ENSG00000185104
TCEANC2	chr1	54519260	54578192	ENSG00000116205
RP11-101C11.1	chr1	55683534	55699850	ENSG00000231090
AC119674.1	chr1	56843005	56843090	ENSG00000223307
PPAP2B	chr1	56960419	57110974	ENSG00000162407
C1orf168	chr1	57184477	57285369	ENSG00000187889
C8A	chr1	57320479	57383894	ENSG00000157131
RP5-1103B4.3	chr1	57429559	57462430	ENSG00000236341
AL161740.1	chr1	57431953	57432035	ENSG00000221591
DAB1	chr1	57460451	59012406	ENSG00000173406
RP4-737A23.2	chr1	58326204	58346577	ENSG00000226759
RP11-776H12.1	chr1	61005921	61106163	ENSG00000226476
NFIA	chr1	61330931	61928465	ENSG00000162599
LEPR	chr1	65886248	66107242	ENSG00000116678
SGIP1	chr1	66999066	67213982	ENSG00000118473
AL354978.1	chr1	67196650	67196741	ENSG00000221655
WDR78	chr1	67278568	67390570	ENSG00000152763
GNG12-AS1	chr1	68297986	68668670	ENSG00000232284
LRRC7	chr1	70034081	70617628	ENSG00000033122
NEGR1	chr1	71868625	72748417	ENSG00000172260
SLC44A5	chr1	75667816	76076801	ENSG00000137968
AC104458.1	chr1	77183825	77183926	ENSG00000264686
ST6GALNAC5	chr1	77333126	77531396	ENSG00000117069
AK5	chr1	77747736	78025651	ENSG00000154027
AC104837.1	chr1	79152745	79152845	ENSG00000221683
AC093430.1	chr1	79600818	79600911	ENSG00000266388
RP5-887A10.1	chr1	81001440	81112473	ENSG00000234184
RP4-601K24.1	chr1	83368866	83632498	ENSG00000230817
RP11-170N11.1	chr1	83439565	83451891	ENSG00000236268
RP11-475O6.1	chr1	84041459	84326706	ENSG00000233008
RP5-836J3.1	chr1	84255963	84267148	ENSG00000237076
AL035706.1	chr1	84259560	84259653	ENSG00000223231
RP4-552O12.1	chr1	84481548	84484054	ENSG00000229486
PRKACB	chr1	84543745	84704181	ENSG00000142875
COL24A1	chr1	86194916	86622626	ENSG00000171502
RP4-651E10.4	chr1	87036864	87158886	ENSG00000236915
AL356270.1	chr1	87071953	87072040	ENSG00000221702
PKN2	chr1	89149905	89301938	ENSG00000065243
CCBL2	chr1	89401456	89458636	ENSG00000137944
BRDT	chr1	92414928	92479983	ENSG00000137948
EVI5	chr1	92974253	93257961	ENSG00000067208
ARHGAP29	chr1	94614544	94740624	ENSG00000137962
RP11-86H7.1	chr1	95104017	95285837	ENSG00000224081
TMEM56	chr1	95582894	95663163	ENSG00000152078
RP11-57H12.5	chr1	95708781	95729610	ENSG00000228852
AL356479.1	chr1	95970532	95970619	ENSG00000216037
RP11-286B14.1	chr1	95975672	96247898	ENSG00000228971
AC092812.1	chr1	96352096	96352182	ENSG00000221798
RP11-147C23.1	chr1	96403457	96488436	ENSG00000237435
RP5-898J17.1	chr1	96719625	96839681	ENSG00000231987
DPYD	chr1	97543299	98386605	ENSG00000188641
DPYD-AS1	chr1	97561479	97788511	ENSG00000232878
AL160056.1	chr1	98838941	98839055	ENSG00000221777
RP11-413P11.1	chr1	99937971	99999571	ENSG00000224445
CDC14A	chr1	100810584	100985833	ENSG00000079335
AC104457.1	chr1	100844238	100844331	ENSG00000216067
RP5-936J12.1	chr1	103228878	103319398	ENSG00000230864
NTNG1	chr1	107682629	108026080	ENSG00000162631
VAV3	chr1	108113782	108507766	ENSG00000134215
SLC16A1	chr1	113454469	113499635	ENSG00000155380
AL512638.1	chr1	116028272	116028364	ENSG00000265534
CASQ2	chr1	116242628	116311402	ENSG00000118729
CD58	chr1	117057157	117113661	ENSG00000116815
MIR548AC	chr1	117102646	117102733	ENSG00000264419
WDR3	chr1	118472343	118503049	ENSG00000065183
SPAG17	chr1	118496484	118727846	ENSG00000155761
AL109844.1	chr1	143876891	143876982	ENSG00000263497
FCGR1C	chr1	149320441	149378365	ENSG00000253193
CR812485.1	chr1	149323331	149323422	ENSG00000212044
AL358813.3	chr1	149708860	149708951	ENSG00000263825
TDRD10	chr1	154474695	154520623	ENSG00000163239
ASH1L	chr1	155305059	155532598	ENSG00000116539
AIM2	chr1	159032274	159116886	ENSG00000163568
ATF6	chr1	161736084	161933860	ENSG00000118217
NOS1AP	chr1	162039564	162353321	ENSG00000198929
RGS5	chr1	163080911	163187426	ENSG00000143248
PBX1	chr1	164524821	164868533	ENSG00000185630
AL390119.1	chr1	164953139	164953229	ENSG00000212086
TIPRL	chr1	168148171	168169950	ENSG00000143155
AL049798.1	chr1	168717034	168717120	ENSG00000221578
RP11-375F2.2	chr1	168873143	169056243	ENSG00000203601
CCDC181	chr1	169364108	169429907	ENSG00000117477
RP1-206D15.3	chr1	169411876	169429690	ENSG00000234437
DNM3	chr1	171810621	172387606	ENSG00000197959
RP1-15D23.2	chr1	172745045	173033155	ENSG00000224228
RABGAP1L	chr1	174128548	174964445	ENSG00000152061
AL022400.1	chr1	174317403	174317493	ENSG00000266125
FAM5B	chr1	177140633	177251558	ENSG00000198797
AL021398.1	chr1	177155496	177155588	ENSG00000222749
RP1-35C21.2	chr1	177362423	177566844	ENSG00000227579
AL122019.1	chr1	177522005	177522095	ENSG00000266393
RASAL2	chr1	178062864	178448644	ENSG00000075391
AL359853.1	chr1	179679385	179679481	ENSG00000221547
XPR1	chr1	180601140	180859387	ENSG00000143324
GS1-122H1.2	chr1	182098445	182283196	ENSG00000228918
RGL1	chr1	183605208	183897666	ENSG00000143344
FAM129A	chr1	184759858	184943682	ENSG00000135842
RNF2	chr1	185014496	185071740	ENSG00000121481
GS1-279B7.1	chr1	185290288	185304171	ENSG00000261024
HMCN1	chr1	185703683	186160085	ENSG00000143341
RP11-452J13.1	chr1	193273875	193335083	ENSG00000232077
DENND1B	chr1	197473878	197744826	ENSG00000213047
RP11-31E23.1	chr1	198776622	198906558	ENSG00000229989
AL450244.1	chr1	199584316	199584408	ENSG00000263805
NR5A2	chr1	199996730	200146552	ENSG00000116833
KDM5B	chr1	202696526	202778598	ENSG00000117139
RP11-739N20.2	chr1	204346978	204404974	ENSG00000226330
LRRN2	chr1	204586298	204654861	ENSG00000170382
AL161793.1	chr1	204622230	204622314	ENSG00000252731
NFASC	chr1	204797779	204991950	ENSG00000163531
C4BPAP2	chr1	207399143	207402547	ENSG00000232621
PLXNA2	chr1	208195587	208417665	ENSG00000076356
TRAF3IP3	chr1	209929377	209955668	ENSG00000009790
HHAT	chr1	210501596	210849638	ENSG00000054392
AC092017.1	chr1	211384331	211384424	ENSG00000221488
RP11-61J19.3	chr1	212719036	212729407	ENSG00000228067
AL592063.1	chr1	213783039	213783183	ENSG00000221026
RP11-323I1.1	chr1	213904759	213967930	ENSG00000228255
KCNK2	chr1	215179118	215410436	ENSG00000082482
USH2A	chr1	215796236	216596738	ENSG00000042781
RP11-135J2.4	chr1	219259944	219347303	ENSG00000228063
EPRS	chr1	220141943	220220000	ENSG00000136628
BPNT1	chr1	220230824	220263804	ENSG00000162813
AC092765.1	chr1	222186349	222186432	ENSG00000212094
FAM177B	chr1	222910549	222924147	ENSG00000197520
RP11-239E10.3	chr1	223354486	223361496	ENSG00000226601
TP53BP2	chr1	223967601	224033674	ENSG00000143514
CNIH3	chr1	224622362	224928251	ENSG00000143786
ENAH	chr1	225677502	225840844	ENSG00000154380
CDC42BPA	chr1	227177566	227506175	ENSG00000143776
SLC35F3	chr1	234040679	234460262	ENSG00000183780
TARBP1	chr1	234527059	234614849	ENSG00000059588
ARID4B	chr1	235294949	235491534	ENSG00000054267
ACTN2	chr1	236849754	236927931	ENSG00000077522
RYR2	chr1	237205505	237997288	ENSG00000198626
CHRM3	chr1	239549865	240078750	ENSG00000133019
FMN2	chr1	240177648	240638489	ENSG00000155816
RGS7	chr1	240931554	241520530	ENSG00000182901
KMO	chr1	241695434	241758944	ENSG00000117009
OPN3	chr1	241753404	241840678	ENSG00000054277
WDR64	chr1	241815580	241965435	ENSG00000162843
PLD5	chr1	242251689	242687998	ENSG00000180287
AL445675.1	chr1	243061172	243061255	ENSG00000264972
CEP170	chr1	243287730	243418650	ENSG00000143702
C1orf100	chr1	244515937	244552965	ENSG00000173728
EFCAB2	chr1	245133007	245290466	ENSG00000203666
KIF26B	chr1	245318287	245872733	ENSG00000162849
AL359983.1	chr1	245533636	245533721	ENSG00000221165
SMYD3	chr1	245912642	246670614	ENSG00000185420
AC113607.1	chr2	779837	864112	ENSG00000237667
SNTG2	chr2	946554	1371385	ENSG00000172554
AC114808.3	chr2	1054819	1064027	ENSG00000235403
AC019118.2	chr2	2898820	3129798	ENSG00000234423
AC074264.1	chr2	3020991	3021102	ENSG00000263570
AC068292.1	chr2	4276018	4276108	ENSG00000215960
CMPK2	chr2	6980701	7006766	ENSG00000134326
AC007463.2	chr2	8026901	8039786	ENSG00000226506
TAF1B	chr2	9983483	10074545	ENSG00000115750
AC096559.1	chr2	11988748	12718474	ENSG00000224184
AC064875.2	chr2	13106910	13147138	ENSG00000225649
AC092635.1	chr2	13677798	13749293	ENSG00000229370
LINC00276	chr2	13850656	14541087	ENSG00000230448
FAM49A	chr2	16730727	16847599	ENSG00000197872
KCNS3	chr2	18059114	18542882	ENSG00000170745
AC092594.1	chr2	19167729	19546509	ENSG00000236204
AC067959.1	chr2	21444047	22193831	ENSG00000233005
AC068490.2	chr2	22156208	22753977	ENSG00000231200
KLHL29	chr2	23608088	23931481	ENSG00000119771
RP11-507M3.1	chr2	24347236	24413305	ENSG00000266118
FAM228A	chr2	24397938	24423718	ENSG00000186453
DTNB	chr2	25600067	25896503	ENSG00000138101
AC010150.2	chr2	25945061	25945165	ENSG00000222070
CENPA	chr2	26987157	27023935	ENSG00000115163
DPYSL5	chr2	27070615	27173219	ENSG00000157851
PLB1	chr2	28680012	28866654	ENSG00000163803
AC097724.3	chr2	28931819	28959071	ENSG00000226833
ALK	chr2	29415640	30144432	ENSG00000171094
AC106899.1	chr2	29726773	29726859	ENSG00000266310
AC016907.3	chr2	30273932	30366670	ENSG00000233862
AC016907.1	chr2	30288990	30289079	ENSG00000221383
AC073255.1	chr2	30655219	30655314	ENSG00000221377
CAPN13	chr2	30945637	31043408	ENSG00000162949
GALNT14	chr2	31133333	31378068	ENSG00000158089
XDH	chr2	31557187	31637581	ENSG00000158125
AC009499.1	chr2	33931953	34522820	ENSG00000203386
AC069303.1	chr2	34011105	34011205	ENSG00000264267
AC073218.1	chr2	34608855	34860407	ENSG00000226785
AC011748.1	chr2	34628731	34628824	ENSG00000212025
AC012593.1	chr2	35024917	35410755	ENSG00000226994
MIR548AD	chr2	35696471	35696552	ENSG00000265301
CRIM1	chr2	36583069	36778278	ENSG00000150938
SULT6B1	chr2	37394963	37423741	ENSG00000138068
CYP1B1-AS1	chr2	38302791	38408997	ENSG00000232973
SOS1	chr2	39208537	39351486	ENSG00000115904
AC010739.1	chr2	41823526	41823632	ENSG00000221372
C2orf91	chr2	42162508	42181406	ENSG00000205086
LRPPRC	chr2	44113647	44223144	ENSG00000138095
CAMKMT	chr2	44589089	44999731	ENSG00000143919
AC006509.6	chr2	47922955	47984932	ENSG00000225009
AC079807.4	chr2	48168835	48468122	ENSG00000230773
PPP1R21	chr2	48667737	48742525	ENSG00000162869
STON1	chr2	48756522	48826025	ENSG00000243244
STON1-GTF2A1L	chr2	48757064	49003654	ENSG00000068781
NRXN1	chr2	50145643	51259674	ENSG00000179915
AC007560.2	chr2	51026102	51026193	ENSG00000215968
AC007682.2	chr2	51170430	51170524	ENSG00000216011
AC007682.1	chr2	51259739	52635055	ENSG00000231918
ACYP2	chr2	54342540	54532437	ENSG00000170634
RTN4	chr2	55199325	55339757	ENSG00000115310
AC093165.1	chr2	55335846	55335939	ENSG00000266376
AC007131.2	chr2	59465851	59960531	ENSG00000233891
AC007179.2	chr2	59760119	59760210	ENSG00000252455
PUS10	chr2	61167357	61245394	ENSG00000162927
USP34	chr2	61414598	61697904	ENSG00000115464
EHBP1	chr2	62900986	63273622	ENSG00000115504
AC074391.1	chr2	65663864	66126649	ENSG00000204929
MEIS1	chr2	66660584	66801001	ENSG00000143995
AC007392.3	chr2	66801162	66957289	ENSG00000232046
C1D	chr2	68268262	68338080	ENSG00000197223
AC017083.3	chr2	68500236	68500338	ENSG00000221443
ANTXR1	chr2	69240310	69476459	ENSG00000169604
TGFA	chr2	70674412	70781325	ENSG00000163235
AC017084.1	chr2	70682662	70682756	ENSG00000215996
ZNF638	chr2	71503691	71662199	ENSG00000075292
EXOC6B	chr2	72403113	73053170	ENSG00000144036
TACR1	chr2	75276231	75426826	ENSG00000115353
LRRTM4	chr2	76974845	77820445	ENSG00000176204
AC079117.3	chr2	77268904	77268989	ENSG00000263447
CTNNA2	chr2	79412357	80875905	ENSG00000066032
AC096753.2	chr2	80021396	80021507	ENSG00000263566
AC084193.1	chr2	80926513	81097315	ENSG00000230975
TRABD2A	chr2	85048774	85134132	ENSG00000186854
TCF7L1	chr2	85360533	85537511	ENSG00000152284
AC093162.1	chr2	85526157	85526241	ENSG00000221579
PTCD3	chr2	86333305	86369280	ENSG00000132300
CHMP3	chr2	86730554	86948245	ENSG00000115561
RNF103-CHMP3	chr2	86732791	86948245	ENSG00000249884
AC015971.2	chr2	86789193	86845889	ENSG00000228363
AC015971.1	chr2	86813263	86813353	ENSG00000252453
RGPD2	chr2	88055474	88285309	ENSG00000185304
AC012671.4	chr2	88673658	88673758	ENSG00000266309
AC012671.1	chr2	88762285	88762370	ENSG00000220999
ANKRD36BP2	chr2	89065324	89106126	ENSG00000230006
AC096579.1	chr2	89066835	89066930	ENSG00000221686
ANKRD36C	chr2	96514587	96657541	ENSG00000174501
ANKRD36	chr2	97779233	97930258	ENSG00000135976
ANKRD36B	chr2	98108978	98206428	ENSG00000196912
VWA3B	chr2	98703579	98929762	ENSG00000168658
AC092675.1	chr2	98913401	98913488	ENSG00000216112
AC092675.3	chr2	98947852	98972468	ENSG00000222000
CNGA3	chr2	98962618	99015064	ENSG00000144191
AC013402.1	chr2	105185275	105185378	ENSG00000221654
AC010884.1	chr2	105552869	105654954	ENSG00000224509
UXS1	chr2	106709759	106810795	ENSG00000115652
ST6GAL2	chr2	107418056	107503564	ENSG00000144057
AC006227.1	chr2	107871147	107982329	ENSG00000229457
NPHP1	chr2	110879888	110962643	ENSG00000144061
AC013268.1	chr2	110884309	110884401	ENSG00000212091
AC079753.1	chr2	113601888	113601988	ENSG00000221541
PSD4	chr2	113914902	113960814	ENSG00000125637
AC010982.1	chr2	114737146	114764879	ENSG00000234199
AC110769.1	chr2	114747587	114747673	ENSG00000215984
DPP10	chr2	115199876	116603328	ENSG00000175497
AC066593.1	chr2	115888512	115918920	ENSG00000235026
EPB41L5	chr2	120770581	120936695	ENSG00000115109
CNTNAP5	chr2	124782864	125672864	ENSG00000155052
AC093391.2	chr2	136742746	136779888	ENSG00000231890
AC092786.1	chr2	137402678	137402762	ENSG00000221762
THSD7B	chr2	137523115	138435287	ENSG00000144229
AC020601.1	chr2	138636324	138683977	ENSG00000234007
SPOPL	chr2	139259371	139331117	ENSG00000144228
LRP1B	chr2	140988992	142889270	ENSG00000168702
KYNU	chr2	143635067	143799890	ENSG00000115919
AC013444.2	chr2	143763269	143763360	ENSG00000221169
ARHGAP15	chr2	143848931	144525921	ENSG00000075884
RP11-570L15.1	chr2	144276436	144355571	ENSG00000258268
GTDC1	chr2	144703321	145090135	ENSG00000121964
AC074093.1	chr2	145425534	145940216	ENSG00000226674
AC013406.1	chr2	148224198	148224282	ENSG00000221289
ORC4	chr2	148691732	148779147	ENSG00000115947
LYPD6B	chr2	149894621	150071776	ENSG00000150556
AC016682.1	chr2	151027937	151157594	ENSG00000230645
AC018731.3	chr2	151974469	152042723	ENSG00000236885
NEB	chr2	152341850	152591001	ENSG00000183091
CACNB4	chr2	152689290	152955593	ENSG00000182389
GALNT13	chr2	154728426	155310361	ENSG00000144278
AC009297.1	chr2	155088231	155088342	ENSG00000212001
AC108057.1	chr2	157871684	157871769	ENSG00000263848
SLC4A10	chr2	162280843	162841792	ENSG00000144290
KCNH7	chr2	163227917	163695240	ENSG00000184611
AC092684.1	chr2	164606083	165208733	ENSG00000237844
GRB14	chr2	165349322	165478358	ENSG00000115290
COBLL1	chr2	165510134	165700189	ENSG00000082438
AC019181.2	chr2	165697259	165705844	ENSG00000233255
TTC21B	chr2	166713985	166810353	ENSG00000123607
AC010127.3	chr2	166813909	167158294	ENSG00000236107
SCN9A	chr2	167051695	167232503	ENSG00000169432
XIRP2	chr2	167744997	168116263	ENSG00000163092
AC016723.4	chr2	168671284	168797654	ENSG00000235335
STK39	chr2	168810530	169104651	ENSG00000198648
SPC25	chr2	169690642	169769881	ENSG00000152253
G6PC2	chr2	169757750	169766505	ENSG00000152254
TLK1	chr2	171847333	172087824	ENSG00000198586
METAP1D	chr2	172864490	172947158	ENSG00000172878
RAPGEF4	chr2	173600002	173917621	ENSG00000091428
AC019046.1	chr2	173926460	173926540	ENSG00000265709
MLTK	chr2	173940163	174132738	ENSG00000091436
MLK7-AS1	chr2	174031174	174146764	ENSG00000238133
OLA1	chr2	174937175	175113426	ENSG00000138430
AC096649.3	chr2	176121978	176319368	ENSG00000229066
AC096649.4	chr2	176195101	176195200	ENSG00000221347
MTX2	chr2	177134123	177202753	ENSG00000128654
AC079305.11	chr2	177855236	178029244	ENSG00000236501
OSBPL6	chr2	179059208	179264160	ENSG00000079156
TTN-AS1	chr2	179385910	179639402	ENSG00000237298
TTN	chr2	179390716	179695529	ENSG00000155657
CCDC141	chr2	179694484	179914813	ENSG00000163492
ZNF385B	chr2	180306709	180726232	ENSG00000144331
CWC22	chr2	180809603	180871840	ENSG00000163510
AC009478.1	chr2	181436439	181557181	ENSG00000225258
AC009478.2	chr2	181481845	181481933	ENSG00000264976
AC104820.2	chr2	181966659	182264286	ENSG00000234663
PDE1A	chr2	183004763	183387919	ENSG00000115252
DNAJC10	chr2	183580999	183644334	ENSG00000077232
ITGAV	chr2	187454792	187545628	ENSG00000138448
AC068718.1	chr2	188577543	189152418	ENSG00000231689
AC068718.2	chr2	188607314	188607401	ENSG00000252004
C2orf88	chr2	190744335	191068210	ENSG00000187699
MYO1B	chr2	192109911	192290115	ENSG00000128641
AC092638.1	chr2	194121208	194122482	ENSG00000232658
AC073973.1	chr2	195422898	195422998	ENSG00000264560
CCDC150	chr2	197504278	197628214	ENSG00000144395
GTF3C3	chr2	197627756	197664449	ENSG00000119041
ANKRD44	chr2	197831741	198175897	ENSG00000065413
SATB2	chr2	200134223	200335989	ENSG00000119042
AC073043.1	chr2	200732119	200775882	ENSG00000232732
AC005037.2	chr2	201707909	201708022	ENSG00000221530
CDK15	chr2	202655184	202760273	ENSG00000138395
AC007242.1	chr2	202705852	202705953	ENSG00000221374
AC079354.1	chr2	202937978	203062585	ENSG00000182329
AC079354.3	chr2	202978349	202981781	ENSG00000222035
AC079354.2	chr2	202979894	202979977	ENSG00000265757
AC016903.2	chr2	205340079	205372395	ENSG00000237843
PARD3B	chr2	205410516	206484886	ENSG00000116117
ADAM23	chr2	207308263	207485851	ENSG00000114948
DYTN	chr2	207516345	207583120	ENSG00000232125
AC007879.1	chr2	208038358	208087514	ENSG00000224342
AC007879.2	chr2	208051441	208100790	ENSG00000234902
AC007879.5	chr2	208104588	208394519	ENSG00000223725
PLEKHM3	chr2	208693027	208890284	ENSG00000178385
PTH2R	chr2	209224438	209719227	ENSG00000144407
MYL1	chr2	211154874	211179914	ENSG00000168530
CPS1	chr2	211342406	211543831	ENSG00000021826
AC093865.1	chr2	213446081	213886269	ENSG00000225332
SPAG16	chr2	214149113	215275225	ENSG00000144451
AC107218.3	chr2	215114764	215548970	ENSG00000197585
AC012668.2	chr2	216397856	216578618	ENSG00000237525
LINC00607	chr2	216476286	216708445	ENSG00000235770
AC122136.1	chr2	216743556	216743642	ENSG00000212055
SMARCAL1	chr2	217277137	217347776	ENSG00000138375
AC007563.5	chr2	217559187	217858722	ENSG00000236886
CYP27A1	chr2	219646472	219680016	ENSG00000135929
AC114765.1	chr2	220970377	221315499	ENSG00000239498
AC114765.2	chr2	220992267	221077212	ENSG00000235337
AC067956.1	chr2	221315400	221569286	ENSG00000236451
AC019051.1	chr2	221341704	221341813	ENSG00000222096
EPHA4	chr2	222282747	222438922	ENSG00000116106
AC079834.2	chr2	222384284	222384377	ENSG00000221432
KCNE4	chr2	223916532	224063117	ENSG00000152049
AC104802.1	chr2	225104179	225104273	ENSG00000211987
DOCK10	chr2	225629807	225907162	ENSG00000135905
IRS1	chr2	227599757	227664475	ENSG00000169047
COL4A4	chr2	227867427	228028829	ENSG00000081052
AC079235.1	chr2	227988959	227989074	ENSG00000221608
AC097662.2	chr2	228085768	228189917	ENSG00000236432
PID1	chr2	229715242	230136001	ENSG00000153823
SP100	chr2	231280657	231408805	ENSG00000067066
ATG16L1	chr2	234118697	234204320	ENSG00000085978
SAG	chr2	234216462	234255701	ENSG00000130561
DGKD	chr2	234263153	234380750	ENSG00000077044
AC019221.4	chr2	234263220	234301045	ENSG00000243637
IQCA1	chr2	237232794	237416185	ENSG00000132321
COL6A3	chr2	238232646	238323018	ENSG00000163359
LRRFIP1	chr2	238536219	238722325	ENSG00000124831
AC113618.1	chr2	239628965	239649421	ENSG00000234279
AC131097.3	chr2	242823514	243020873	ENSG00000233806
CHL1	chr3	238279	451090	ENSG00000134121
AC090044.1	chr3	577914	887698	ENSG00000224957
CNTN6	chr3	1134260	1445901	ENSG00000134115
CNTN4	chr3	2140497	3099645	ENSG00000144619
CRBN	chr3	3190676	3221394	ENSG00000113851
AC024158.1	chr3	3688140	3688262	ENSG00000223036
SUMF1	chr3	3742498	4508965	ENSG00000144455
SETMAR	chr3	4344988	4359251	ENSG00000170364
ITPR1	chr3	4535032	4889524	ENSG00000150995
GRM7	chr3	6811688	7783215	ENSG00000196277
LMCD1-AS1	chr3	7994492	8653610	ENSG00000227110
AC034187.2	chr3	8615412	8634810	ENSG00000224884
CAV3	chr3	8775486	8883492	ENSG00000182533
AC068312.1	chr3	8812877	8812973	ENSG00000266778
SRGAP3	chr3	9022275	9404737	ENSG00000196220
SETD5	chr3	9439299	9520924	ENSG00000168137
FANCD2	chr3	10068098	10143614	ENSG00000144554
LINC00620	chr3	13692196	13788132	ENSG00000224514
AC093611.2	chr3	13759417	13759507	ENSG00000265457
C3orf20	chr3	14716606	14814541	ENSG00000131379
SH3BP5	chr3	15296360	15382875	ENSG00000131370
TBC1D5	chr3	17199899	18486309	ENSG00000131374
KCNH8	chr3	19189946	19577138	ENSG00000183960
AC104441.1	chr3	21179755	21179833	ENSG00000221659
UBE2E2	chr3	23244511	23633284	ENSG00000182247
AC092038.1	chr3	23440991	23441060	ENSG00000221506
THRB	chr3	24158651	24536773	ENSG00000151090
RARB	chr3	25215823	25639423	ENSG00000077092
NEK10	chr3	27151576	27410951	ENSG00000163491
AC099535.1	chr3	27404057	27404149	ENSG00000221573
SLC4A7	chr3	27414214	27525911	ENSG00000033867
LINC00693	chr3	28616282	28799296	ENSG00000228214
RBMS3	chr3	29322473	30051886	ENSG00000144642
AC098650.1	chr3	29410828	29410912	ENSG00000216169
GADL1	chr3	30767692	30936257	ENSG00000144644
STT3B	chr3	31574130	31679112	ENSG00000163527
GLB1	chr3	33038100	33138722	ENSG00000170266
PLCD1	chr3	38048987	38071253	ENSG00000187091
SCN10A	chr3	38738293	38835501	ENSG00000185313
ULK4	chr3	41288090	42003922	ENSG00000168038
KRBOX1	chr3	42850938	43097363	ENSG00000240747
ANO10	chr3	43396351	43733086	ENSG00000160746
TCAIM	chr3	44379611	44450943	ENSG00000179152
KIF15	chr3	44803209	44914868	ENSG00000163808
CCDC12	chr3	46963216	47023500	ENSG00000160799
DOCK3	chr3	50712672	51421629	ENSG00000088538
RAD54L2	chr3	51575160	51697610	ENSG00000164080
AC097015.1	chr3	53243969	53244062	ENSG00000252504
DCP1A	chr3	53317448	53381637	ENSG00000162290
CACNA1D	chr3	53528683	53846490	ENSG00000157388
CACNA2D3	chr3	54156574	55108584	ENSG00000157445
RP11-875H7.5	chr3	55527858	55539289	ENSG00000242317
ERC2	chr3	55542336	56502391	ENSG00000187672
CCDC66	chr3	56591189	56655846	ENSG00000180376
FHIT	chr3	59735036	61237133	ENSG00000189283
PTPRG	chr3	61547243	62283288	ENSG00000144724
CADPS	chr3	62384022	62861054	ENSG00000163618
SYNPR	chr3	63213991	63602597	ENSG00000163630
AC099545.1	chr3	63320463	63320543	ENSG00000252662
AC136289.1	chr3	63727969	63813121	ENSG00000224479
ADAMTS9-AS2	chr3	64670585	64997143	ENSG00000241684
AC104331.1	chr3	65218575	65218658	ENSG00000264871
MAGI1	chr3	65339200	66024509	ENSG00000151276
SUCLG2	chr3	67410884	67705038	ENSG00000172340
RP11-81N13.1	chr3	67705121	67998137	ENSG00000241316
FAM19A1	chr3	68053359	68594776	ENSG00000183662
RP11-231I13.2	chr3	70246045	70361877	ENSG00000242120
AC134025.1	chr3	70300794	70300896	ENSG00000222615
AC096971.1	chr3	70927811	70927943	ENSG00000221382
RP11-398A8.3	chr3	72084451	72291716	ENSG00000241163
LINC00870	chr3	72200408	72223483	ENSG00000243083
AC112219.1	chr3	72311473	72311579	ENSG00000212070
PDZRN3	chr3	73431584	73674091	ENSG00000121440
AC128653.1	chr3	74583934	74584022	ENSG00000263689
ROBO2	chr3	75955846	77699115	ENSG00000185008
AC026877.1	chr3	76467047	76467131	ENSG00000212104
AC134729.1	chr3	77975856	77975937	ENSG00000264841
ROBO1	chr3	78646390	79816965	ENSG00000169855
GBE1	chr3	81538850	81811312	ENSG00000114480
RP11-260O18.1	chr3	82035289	82512826	ENSG00000239440
AC107025.1	chr3	84545727	84545814	ENSG00000266652
CADM2	chr3	85008132	86123579	ENSG00000175161
EPHA3	chr3	89156674	89531284	ENSG00000044524
AC108739.1	chr3	95885661	95885746	ENSG00000221477
AC108697.1	chr3	96152159	96152254	ENSG00000216136
AC117444.1	chr3	96385038	96385123	ENSG00000212031
ST3GAL6	chr3	98451080	98540045	ENSG00000064225
AC078828.1	chr3	99085645	99085733	ENSG00000266030
CMSS1	chr3	99536678	99897447	ENSG00000184220
FILIP1L	chr3	99548985	99833357	ENSG00000168386
GPR128	chr3	100328433	100414323	ENSG00000144820
ABI3BP	chr3	100468000	100712359	ENSG00000154175
SENP7	chr3	101043049	101232085	ENSG00000138468
ZPLD1	chr3	101818088	102198685	ENSG00000170044
MIR548AB	chr3	103242877	103242960	ENSG00000265328
AC016970.1	chr3	103773552	103773640	ENSG00000265076
RP11-280F2.2	chr3	106555658	106959488	ENSG00000242759
RP11-446H18.5	chr3	106991458	107101007	ENSG00000239828
AC063944.1	chr3	107084029	107084134	ENSG00000220989
HHLA2	chr3	108015376	108097132	ENSG00000114455
AC078855.1	chr3	108039239	108039325	ENSG00000221724
MYH15	chr3	108099216	108248169	ENSG00000144821
PVRL3	chr3	110788918	110994410	ENSG00000177707
SIDT1	chr3	113251143	113348425	ENSG00000072858
ATP6V1A	chr3	113465866	113530903	ENSG00000114573
KIAA1407	chr3	113682984	113775460	ENSG00000163617
QTRTD1	chr3	113724680	113807269	ENSG00000151576
LSAMP	chr3	115528641	117716095	ENSG00000185565
RP11-384F7.1	chr3	117723666	118276515	ENSG00000243276
SLC15A2	chr3	121612936	121662949	ENSG00000163406
AC072031.1	chr3	121640945	121641029	ENSG00000263678
SEMA5B	chr3	122628041	122747452	ENSG00000082684
AC078794.1	chr3	122645843	122645968	ENSG00000221211
MIR548I1	chr3	125509247	125509395	ENSG00000221737
ALG1L	chr3	125648118	125655882	ENSG00000189366
SLC41A3	chr3	125725198	125820404	ENSG00000114544
AC117422.1	chr3	125787907	125787990	ENSG00000265911
RP11-59J16.1	chr3	127199533	127255655	ENSG00000239921
PODXL2	chr3	127348024	127391652	ENSG00000114631
AC023593.1	chr3	127383547	127383653	ENSG00000221413
RAB7A	chr3	128444965	128533639	ENSG00000075785
IFT122	chr3	129158968	129239198	ENSG00000163913
AL449209.1	chr3	129612714	129637418	ENSG00000271270
ALG1L2	chr3	129800674	129832070	ENSG00000251287
AC083906.2	chr3	129815216	129815281	ENSG00000266849
COL6A5	chr3	130064359	130203688	ENSG00000172752
NEK11	chr3	130745694	131069309	ENSG00000114670
AC121332.1	chr3	130830514	130830602	ENSG00000212073
AC083908.1	chr3	130907155	130907242	ENSG00000265235
CPNE4	chr3	131252399	132004254	ENSG00000196353
ACAD11	chr3	132276982	132379567	ENSG00000240303
NPHP3	chr3	132276986	132441303	ENSG00000113971
UBA5	chr3	132373290	132396941	ENSG00000081307
AC010207.1	chr3	134128886	134128982	ENSG00000221313
PPP2R3A	chr3	135684515	135866733	ENSG00000073711
STAG1	chr3	136055077	136471220	ENSG00000118007
ZBTB38	chr3	141043055	141168634	ENSG00000177311
RP11-80H8.4	chr3	142842204	142850735	ENSG00000241679
C3orf58	chr3	143690640	143767561	ENSG00000181744
RP11-649A16.1	chr3	146627472	147088443	ENSG00000243620
AC092925.1	chr3	147629193	147629288	ENSG00000221431
RP11-71N10.1	chr3	147657791	147724542	ENSG00000239922
RP11-639B1.1	chr3	147795946	147805816	ENSG00000241131
AC092958.1	chr3	147798620	147798709	ENSG00000221457
RP11-501O2.1	chr3	147810962	147845020	ENSG00000241792
HLTF	chr3	148747914	148804341	ENSG00000071794
RP11-206M11.7	chr3	149002569	149051440	ENSG00000244468
CLRN1-AS1	chr3	150570271	150798513	ENSG00000239265
RP11-166N6.3	chr3	150600784	150659530	ENSG00000260234
RP11-166N6.2	chr3	150608423	150756605	ENSG00000243273
AC020636.1	chr3	150635484	150635582	ENSG00000222079
MED12L	chr3	150803484	151154860	ENSG00000144893
P2RY14	chr3	150929905	150996255	ENSG00000174944
AC078816.1	chr3	150953732	150953822	ENSG00000266798
AC069067.1	chr3	151352138	151352251	ENSG00000222833
RP11-454C18.2	chr3	151469231	151645963	ENSG00000242908
AADAC	chr3	151531825	151546272	ENSG00000114771
MBNL1	chr3	151961617	152183569	ENSG00000152601
RP11-23D24.2	chr3	153102898	153697975	ENSG00000240456
RP11-217E22.5	chr3	153599315	153658625	ENSG00000243486
LEKR1	chr3	156543270	156763918	ENSG00000197980
RSRC1	chr3	157823644	158263519	ENSG00000174891
IQCJ-SCHIP1	chr3	158680024	159615155	ENSG00000250588
AC021654.1	chr3	159540401	159540484	ENSG00000264146
CTD-2049J23.2	chr3	159631189	159943086	ENSG00000244040
PPM1L	chr3	160473390	160796695	ENSG00000163590
RP11-10O22.1	chr3	162744184	162949937	ENSG00000241168
CT64	chr3	162845711	163079351	ENSG00000241369
AC104637.1	chr3	163234190	163234275	ENSG00000265090
MECOM	chr3	168801287	169381406	ENSG00000085276
CLDN11	chr3	170136653	170578169	ENSG00000013297
SLC7A14	chr3	170182353	170303863	ENSG00000013293
TNIK	chr3	170779128	171178197	ENSG00000154310
PLD1	chr3	171318195	171528740	ENSG00000075651
NLGN1	chr3	173114074	174004434	ENSG00000169760
NAALADL2	chr3	174156363	175523428	ENSG00000177694
NAALADL2-AS3	chr3	174797097	174833032	ENSG00000230292
RP11-71G7.1	chr3	176321931	176353320	ENSG00000223715
RP11-644C3.1	chr3	176361729	176585626	ENSG00000232461
LINC00578	chr3	177159709	177470093	ENSG00000228221
KCNMB3	chr3	178957530	178984790	ENSG00000171121
NDUFB5	chr3	179322478	179345435	ENSG00000136521
TTC14	chr3	180319918	180335616	ENSG00000163728
CCDC39	chr3	180320646	180588793	ENSG00000145075
FXR1	chr3	180585929	180694950	ENSG00000114416
YEATS2	chr3	183415606	183530413	ENSG00000163872
VPS8	chr3	184529931	184770402	ENSG00000156931
IGF2BP2	chr3	185361527	185542844	ENSG00000073792
MIR548AQ	chr3	185485635	185485692	ENSG00000265470
DGKG	chr3	185823457	186080026	ENSG00000058866
RP11-573D15.8	chr3	186435038	186477057	ENSG00000197099
KNG1	chr3	186435065	186461743	ENSG00000113889
LPP	chr3	187871072	188608460	ENSG00000145012
AC063932.1	chr3	188348429	188348490	ENSG00000264114
LEPREL1	chr3	189674517	189840226	ENSG00000090530
FGF12	chr3	191859684	192485553	ENSG00000114279
RP11-143P4.2	chr3	192862253	192894653	ENSG00000232130
AC046143.3	chr3	194353652	194366130	ENSG00000229334
ACAP2	chr3	194995465	195163807	ENSG00000114331
AC069513.3	chr3	195384933	195460422	ENSG00000242086
MIR570	chr3	195426272	195426368	ENSG00000207650
SDHAP1	chr3	195686619	195717189	ENSG00000185485
TM4SF19	chr3	196042953	196065374	ENSG00000145107
TM4SF19-AS1	chr3	196045201	196052441	ENSG00000235897
PAK2	chr3	196466728	196559518	ENSG00000180370
LMLN	chr3	197687071	197770591	ENSG00000185621
GAK	chr4	843064	926161	ENSG00000178950
AC226119.4	chr4	3916910	3957148	ENSG00000253917
ALG1L7P	chr4	3937174	3944248	ENSG00000251271
AC116562.1	chr4	4086061	4086208	ENSG00000221301
STK32B	chr4	5053169	5502725	ENSG00000152953
RP11-586D19.1	chr4	6202460	6240044	ENSG00000249896
SH3TC1	chr4	8183799	8242830	ENSG00000125089
ALG1L14P	chr4	9168023	9171996	ENSG00000250268
AC108519.1	chr4	9169955	9170020	ENSG00000264372
MIR548I2	chr4	9557789	9557937	ENSG00000221275
ALG1L3P	chr4	9705374	9712436	ENSG00000251087
RP11-22A3.2	chr4	12860725	12866585	ENSG00000250371
RP11-341G5.1	chr4	13656803	13978699	ENSG00000250634
LINC00504	chr4	14475711	14889793	ENSG00000248360
RP11-665G4.1	chr4	15006566	15429538	ENSG00000249252
CD38	chr4	15779898	15851069	ENSG00000004468
PROM1	chr4	15964699	16086001	ENSG00000007062
TAPT1-AS1	chr4	16228286	16321763	ENSG00000263327
LDB2	chr4	16503164	16900432	ENSG00000169744
QDPR	chr4	17461884	17513857	ENSG00000151552
LCORL	chr4	17844839	18023499	ENSG00000178177
SLIT2	chr4	20254883	20622184	ENSG00000145147
KCNIP4	chr4	20730239	21950422	ENSG00000185774
PPARGC1A	chr4	23756664	23905712	ENSG00000109819
ZCCHC4	chr4	25314407	25372005	ENSG00000168228
AC108218.1	chr4	25355592	25355693	ENSG00000264496
RP11-123O22.1	chr4	28437071	28601897	ENSG00000250064
RP11-79E3.3	chr4	33777969	34041515	ENSG00000250954
AC093786.1	chr4	34388376	34388459	ENSG00000263814
RP11-431M7.2	chr4	36312812	36394032	ENSG00000251438
RP11-722M1.1	chr4	36498159	36643522	ENSG00000248215
RP11-103J17.1	chr4	37080199	37127046	ENSG00000247810
AC098680.1	chr4	38240234	38240317	ENSG00000221495
TLR10	chr4	38773860	38784611	ENSG00000174123
RBM47	chr4	40425272	40632892	ENSG00000163694
AC098869.1	chr4	40465733	40465820	ENSG00000221122
LIMCH1	chr4	41361624	41702061	ENSG00000064042
ATP8A1	chr4	42410390	42659122	ENSG00000124406
RP11-395F4.1	chr4	43135884	43236973	ENSG00000248939
KCTD8	chr4	44175926	44450824	ENSG00000183783
ATP10D	chr4	47487305	47595503	ENSG00000145246
FIP1L1	chr4	54243810	55161439	ENSG00000145216
LNX1	chr4	54325468	54567572	ENSG00000072201
LNX1-AS1	chr4	54362567	54415745	ENSG00000250930
RP11-317M11.1	chr4	54525375	54603323	ENSG00000249341
RP11-89B16.1	chr4	54766038	54783002	ENSG00000249706
KIT	chr4	55524085	55606881	ENSG00000157404
CLOCK	chr4	56294070	56413305	ENSG00000134852
AC110611.1	chr4	56796148	56796239	ENSG00000222954
RP11-506N2.1	chr4	59646791	59849870	ENSG00000251339
AC095061.1	chr4	61529667	61529756	ENSG00000216027
MIR548AG1	chr4	61788337	61788402	ENSG00000265829
LPHN3	chr4	62066976	62938184	ENSG00000150471
TECRL	chr4	65140975	65275186	ENSG00000205678
RP11-453E17.1	chr4	68566998	68946670	ENSG00000248049
RP11-401E5.2	chr4	70438109	70451245	ENSG00000251177
CSN1S1	chr4	70796799	70812289	ENSG00000126545
C4orf40	chr4	70999333	71042516	ENSG00000187533
SLC4A4	chr4	72053003	72437804	ENSG00000080493
GC	chr4	72607410	72669758	ENSG00000145321
ADAMTS3	chr4	73146686	73434516	ENSG00000156140
G3BP2	chr4	76567966	76649709	ENSG00000138757
AC104687.1	chr4	77775117	77775213	ENSG00000264124
CCNG2	chr4	78078304	78354542	ENSG00000138764
FRAS1	chr4	78978724	79465423	ENSG00000138759
AC093897.1	chr4	79109490	79109577	ENSG00000221183
GDEP	chr4	80748625	80798924	ENSG00000251321
ANTXR2	chr4	80822303	81046608	ENSG00000163297
RP11-689K5.3	chr4	82380633	82965397	ENSG00000251331
RP11-8L2.1	chr4	84717589	85214565	ENSG00000250546
ARHGAP24	chr4	86396267	86923823	ENSG00000138639
MAPK10	chr4	86936276	87515284	ENSG00000109339
HSD17B11	chr4	88257762	88312538	ENSG00000198189
RP11-742B18.1	chr4	88489187	88655108	ENSG00000249001
RP11-115D19.1	chr4	90472507	90647654	ENSG00000251095
CCSER1	chr4	91048686	92523064	ENSG00000184305
GRID2	chr4	93225550	94695707	ENSG00000152208
STPG2	chr4	98105244	99064391	ENSG00000163116
MTTP	chr4	100484918	100545156	ENSG00000138823
RP11-766F14.1	chr4	100515956	100547070	ENSG00000248676
RP11-15B17.1	chr4	100871163	101116256	ENSG00000245322
AC121157.1	chr4	101051102	101051192	ENSG00000222196
EMCN	chr4	101316498	101801283	ENSG00000164035
EMCN-IT2	chr4	101699739	101712392	ENSG00000251219
BANK1	chr4	102332443	102995969	ENSG00000153064
RP11-328K4.1	chr4	104177316	104374815	ENSG00000248740
TACR3	chr4	104507188	104640973	ENSG00000169836
RP11-729M20.1	chr4	105151537	105332192	ENSG00000251170
AC004052.1	chr4	105199264	105199348	ENSG00000215999
AC004053.1	chr4	105412122	105618749	ENSG00000245384
RP11-556I14.2	chr4	105575031	105887950	ENSG00000248242
TBCK	chr4	106965474	107242652	ENSG00000145348
RP11-713M6.2	chr4	108179857	108223027	ENSG00000251081
RP11-286E11.1	chr4	108784635	108899955	ENSG00000245293
SEC24B-AS1	chr4	110268631	110354973	ENSG00000247950
SEC24B	chr4	110354928	110462052	ENSG00000138802
EGF	chr4	110834040	110933422	ENSG00000138798
ELOVL6	chr4	110967002	111120355	ENSG00000170522
ENPEP	chr4	111286889	111486441	ENSG00000138792
AC024198.1	chr4	111774532	111774626	ENSG00000251808
RP11-269F21.1	chr4	112723957	112761042	ENSG00000250855
RP11-269F21.3	chr4	112748037	112993854	ENSG00000249815
ALPK1	chr4	113206665	113363776	ENSG00000073331
ARSJ	chr4	114821440	114900883	ENSG00000180801
UGT8	chr4	115519611	115599380	ENSG00000174607
RP11-659O3.1	chr4	116843171	117218316	ENSG00000248173
NDST3	chr4	118954773	119179803	ENSG00000164100
CEP170P1	chr4	119388745	119476483	ENSG00000154608
RP11-33B1.1	chr4	120375946	120473180	ENSG00000245958
PDE5A	chr4	120415550	120550146	ENSG00000138735
RP11-96A1.4	chr4	120858712	120885053	ENSG00000250183
RP11-700N1.1	chr4	120860695	120885376	ENSG00000250392
AC093816.1	chr4	122323742	122323826	ENSG00000264927
TRPC3	chr4	122800182	122872909	ENSG00000138741
KIAA1109	chr4	123073488	123283913	ENSG00000138688
SPATA5	chr4	123844229	124235809	ENSG00000145375
RP11-125O18.1	chr4	128018046	128391724	ENSG00000248491
SLC25A31	chr4	128651533	128695448	ENSG00000151475
RP11-420A23.1	chr4	129213906	129440549	ENSG00000251432
RP11-422J15.1	chr4	130692814	130876523	ENSG00000249618
AC096763.1	chr4	134964622	134964708	ENSG00000266277
AC093875.1	chr4	137628333	137628416	ENSG00000264362
AC060835.1	chr4	138149282	138149385	ENSG00000222526
RP11-714L20.1	chr4	138466885	138524584	ENSG00000251632
LINC00616	chr4	138948576	139051863	ENSG00000248307
SLC7A11-AS1	chr4	138978618	139099331	ENSG00000250033
AC093766.1	chr4	139732832	139732920	ENSG00000238971
TBC1D9	chr4	141541919	141677274	ENSG00000109436
RP11-102N12.2	chr4	141633322	141637235	ENSG00000248335
RNF150	chr4	141786725	142134031	ENSG00000170153
INPP4B	chr4	142944313	143768585	ENSG00000109452
RP11-284M14.1	chr4	143854348	144106014	ENSG00000250326
RP11-364L4.3	chr4	144207446	144251011	ENSG00000250969
GUSBP5	chr4	144480625	144570458	ENSG00000236296
FREM3	chr4	144498455	144621828	ENSG00000183090
HHIP	chr4	145567173	145666423	ENSG00000164161
RP11-203B7.1	chr4	146998998	147029309	ENSG00000251024
AC097372.1	chr4	147043356	147043436	ENSG00000216055
SLC10A7	chr4	147175127	147443123	ENSG00000120519
TTC29	chr4	147627790	147867034	ENSG00000137473
ARHGAP10	chr4	148653214	148993931	ENSG00000071205
NR3C2	chr4	148999913	149365850	ENSG00000151623
DCLK2	chr4	150999426	151178609	ENSG00000170390
LRBA	chr4	151185594	151936879	ENSG00000198589
FAM160A1	chr4	152330368	152584784	ENSG00000164142
AC097455.1	chr4	152486875	152486961	ENSG00000221657
PET112	chr4	152591656	152682175	ENSG00000059691
TMEM154	chr4	153539784	153601317	ENSG00000170006
ARFIP1	chr4	153701089	153839615	ENSG00000164144
AC099339.1	chr4	153822118	153822231	ENSG00000252375
RNF175	chr4	154631277	154681387	ENSG00000145428
AC079298.1	chr4	155140061	155140145	ENSG00000264137
LRAT	chr4	155548097	155674270	ENSG00000121207
AC097467.2	chr4	156226119	156302498	ENSG00000250910
MAP9	chr4	156263810	156298122	ENSG00000164114
AC108211.1	chr4	157217713	157217798	ENSG00000221189
GRIA2	chr4	158125334	158287227	ENSG00000120251
AC093817.1	chr4	158509300	158509387	ENSG00000221618
FAM198B	chr4	159045626	159094470	ENSG00000164125
RP11-597D13.7	chr4	159191530	159199828	ENSG00000251429
RXFP1	chr4	159236463	159574524	ENSG00000171509
FNIP2	chr4	159690290	159829201	ENSG00000052795
FSTL5	chr4	162305049	163085187	ENSG00000168843
AC093788.1	chr4	164444444	164444538	ENSG00000264535
36951	chr4	164445450	165305202	ENSG00000145416
TMEM192	chr4	165997230	166129701	ENSG00000170088
CBR4	chr4	169784921	169931426	ENSG00000145439
NEK1	chr4	170314426	170533780	ENSG00000137601
RP11-789C1.2	chr4	171264240	171293462	ENSG00000251061
GALNTL6	chr4	172733405	173962710	ENSG00000174473
GALNT7	chr4	174089904	174245118	ENSG00000109586
MIR548T	chr4	174189311	174189384	ENSG00000221296
RP11-148L24.1	chr4	175015811	175141549	ENSG00000248174
FBXO8	chr4	175157809	175205415	ENSG00000164117
GLRA3	chr4	175558065	175750465	ENSG00000145451
ADAM29	chr4	175750819	175899331	ENSG00000168594
AC105914.1	chr4	175848458	175848542	ENSG00000265493
GPM6A	chr4	176554085	176923815	ENSG00000150625
AC110794.1	chr4	176959234	176959339	ENSG00000264130
ASB5	chr4	177134824	177198722	ENSG00000164122
RP11-765K14.1	chr4	177796856	177801759	ENSG00000250263
RP11-130F10.1	chr4	178366133	178598280	ENSG00000250131
AC078881.1	chr4	178465631	178465718	ENSG00000221499
TENM3	chr4	183065140	183724177	ENSG00000218336
WWC2	chr4	184020446	184241930	ENSG00000151718
RP11-386B13.4	chr4	185910151	185926340	ENSG00000248517
FAM149A	chr4	187025573	187093821	ENSG00000109794
RP11-215A19.1	chr4	187207248	187422151	ENSG00000251165
MTNR1A	chr4	187347700	187476721	ENSG00000168412
AF146191.4	chr4	190701490	190861426	ENSG00000245685
RP11-445O3.2	chr5	4452043	4866334	ENSG00000248973
ADAMTS16	chr5	5140443	5320417	ENSG00000145536
AC026797.1	chr5	6112224	6112313	ENSG00000221568
ADCY2	chr5	7396321	7830194	ENSG00000078295
C5orf49	chr5	7830491	7851603	ENSG00000215217
RP11-1C1.5	chr5	10505108	10522196	ENSG00000249160
CTNND2	chr5	10971952	11904155	ENSG00000169862
AC016553.1	chr5	13174877	13174960	ENSG00000222717
DNAH5	chr5	13690440	13944652	ENSG00000039139
TRIO	chr5	14143811	14532235	ENSG00000038382
AC016575.1	chr5	14910667	14910749	ENSG00000212036
FBXL7	chr5	15500305	15939900	ENSG00000183580
FAM134B	chr5	16473147	16617167	ENSG00000154153
RP11-454P21.1	chr5	17684693	17955966	ENSG00000249937
CDH18	chr5	19473060	20575982	ENSG00000145526
CDH12	chr5	21750782	22853731	ENSG00000154162
RP11-184E9.1	chr5	25190791	25306281	ENSG00000245662
RP11-192H6.2	chr5	25219082	25298721	ENSG00000251654
AC010455.1	chr5	27986282	27986392	ENSG00000221721
PDZD2	chr5	31639517	32111037	ENSG00000133401
ZFR	chr5	32354456	32444867	ENSG00000056097
MIR579	chr5	32394484	32394581	ENSG00000207956
NPR3	chr5	32689176	32791819	ENSG00000113389
CTD-2066L21.3	chr5	32925745	33298016	ENSG00000250697
ADAMTS12	chr5	33523640	33892297	ENSG00000151388
RP11-1023L17.1	chr5	34164803	34244901	ENSG00000215158
RAI14	chr5	34656342	34832732	ENSG00000039560
DNAJC21	chr5	34929698	34959069	ENSG00000168724
AGXT2	chr5	34998206	35048198	ENSG00000113492
AC010368.1	chr5	35034257	35034347	ENSG00000212082
SPEF2	chr5	35617946	35814713	ENSG00000152582
CTD-2113L7.1	chr5	35678586	35827120	ENSG00000248969
NUP155	chr5	37288239	37371283	ENSG00000113569
FYB	chr5	39105338	39274630	ENSG00000082074
MROH2B	chr5	40998119	41071444	ENSG00000171495
PLCXD3	chr5	41307056	41510730	ENSG00000182836
OXCT1	chr5	41730167	41870621	ENSG00000083720
AC091866.1	chr5	50357303	50357391	ENSG00000222945
ITGA1	chr5	52083730	52252327	ENSG00000213949
CTD-2081C10.1	chr5	53072474	53115516	ENSG00000250447
AC025175.1	chr5	53078528	53078604	ENSG00000263710
AC112198.1	chr5	54104038	54168379	ENSG00000232517
AC112198.2	chr5	54148674	54148776	ENSG00000221073
SKIV2L2	chr5	54603588	54721409	ENSG00000039123
IL31RA	chr5	55147207	55218678	ENSG00000164509
AC022431.2	chr5	55807394	55902059	ENSG00000225940
MAP3K1	chr5	56111401	56191979	ENSG00000095015
AC008780.1	chr5	56938722	56938813	ENSG00000221195
MIR548AE2	chr5	57825870	57825936	ENSG00000265699
PDE4D	chr5	58264865	59817947	ENSG00000113448
CTC-436P18.1	chr5	60457897	60527867	ENSG00000251279
ZSWIM6	chr5	60628100	60841997	ENSG00000130449
AC008836.1	chr5	60853110	60853194	ENSG00000223200
RNF180	chr5	63461671	63668696	ENSG00000164197
FAM159B	chr5	63986135	64013917	ENSG00000145642
ADAMTS6	chr5	64444563	64777747	ENSG00000049192
TRIM23	chr5	64885507	64921802	ENSG00000113595
MAST4	chr5	65892176	66465423	ENSG00000069020
RP11-434D9.1	chr5	66675206	67101066	ENSG00000249364
RP11-357D18.1	chr5	66759637	66771420	ENSG00000250978
AC079467.1	chr5	66760350	66760436	ENSG00000222939
AC010376.1	chr5	67263273	67263379	ENSG00000223149
CTC-340D7.1	chr5	68128412	68257985	ENSG00000249335
GUSBP3	chr5	68790040	69006341	ENSG00000253203
RP11-98J23.2	chr5	69171098	69274436	ENSG00000198237
RP11-1415C14.3	chr5	69515745	69580686	ENSG00000253816
RP11-497H16.5	chr5	69812214	69851093	ENSG00000196302
RP11-589F5.4	chr5	70046954	70149508	ENSG00000253366
GUSBP9	chr5	70435716	70585611	ENSG00000215630
RP11-1198D22.1	chr5	70516183	70555065	ENSG00000235558
MAP1B	chr5	71403061	71505395	ENSG00000131711
AC106732.1	chr5	73567507	73567590	ENSG00000222551
CTC-419K13.1	chr5	73665201	73832801	ENSG00000248673
ZBED3-AS1	chr5	76382565	76462734	ENSG00000250802
AC008581.1	chr5	76433792	76433901	ENSG00000222316
AP3B1	chr5	77296349	77590579	ENSG00000132842
ARSB	chr5	78073032	78281910	ENSG00000113273
CMYA5	chr5	78985700	79096063	ENSG00000164309
SERINC5	chr5	79407050	79551898	ENSG00000164300
RASGRF2	chr5	80256491	80525975	ENSG00000113319
ATP6AP1L	chr5	81575281	81682796	ENSG00000205464
EDIL3	chr5	83236373	83680611	ENSG00000164176
AC109496.1	chr5	83269615	83269705	ENSG00000216125
AC008394.1	chr5	86512423	86534822	ENSG00000233828
LINC00461	chr5	87803363	87986858	ENSG00000245526
CTC-454M9.1	chr5	88179145	88762215	ENSG00000248309
GPR98	chr5	89825161	90460038	ENSG00000164199
MCTP1	chr5	94039446	94620279	ENSG00000175471
CTD-2215E18.1	chr5	96424779	96519354	ENSG00000251606
RIOK2	chr5	96496571	96518964	ENSG00000058729
CTD-2007H13.3	chr5	98264875	98330717	ENSG00000248489
ST8SIA4	chr5	100145357	100238970	ENSG00000113532
MIR548P	chr5	100152186	100152269	ENSG00000221263
SLCO4C1	chr5	101569690	101632253	ENSG00000173930
PPIP5K2	chr5	102455853	102538937	ENSG00000145725
RP11-6N13.1	chr5	103718999	104728671	ENSG00000251574
CTC-254B4.1	chr5	106150898	106346715	ENSG00000251027
EFNA5	chr5	106712590	107006596	ENSG00000184349
FER	chr5	108083523	108532542	ENSG00000151422
AC012603.1	chr5	109021281	109021393	ENSG00000266090
MAN2A1	chr5	109025067	109205326	ENSG00000112893
STARD4-AS1	chr5	110847924	111075423	ENSG00000246859
AC008967.1	chr5	110891593	110891678	ENSG00000221310
APC	chr5	112043195	112181936	ENSG00000134982
MCC	chr5	112357796	112824527	ENSG00000171444
CTD-2287O16.3	chr5	115358088	115394625	ENSG00000268714
AC034236.1	chr5	115378868	115378958	ENSG00000220996
CTD-3179P9.1	chr5	117260703	117601730	ENSG00000249797
DTWD2	chr5	118173017	118324240	ENSG00000169570
CTC-546K23.1	chr5	120535399	120693093	ENSG00000229855
CTC-210G5.1	chr5	121772192	121814782	ENSG00000250328
SNX2	chr5	122110691	122165803	ENSG00000205302
AC093267.1	chr5	122112126	122112222	ENSG00000212114
SNX24	chr5	122179134	122365049	ENSG00000064652
CEP120	chr5	122680579	122759286	ENSG00000168944
CSNK1G3	chr5	122847793	122952739	ENSG00000151292
RP11-508M8.1	chr5	124443897	124485622	ENSG00000249365
MEGF10	chr5	126626523	126801429	ENSG00000145794
SLC12A2	chr5	127419458	127525380	ENSG00000064651
FBN2	chr5	127593601	127994878	ENSG00000138829
SLC27A6	chr5	127873706	128369335	ENSG00000113396
ADAMTS19	chr5	128795958	129074376	ENSG00000145808
CTC-575N7.1	chr5	128836054	129241610	ENSG00000251680
CDKL3	chr5	133541305	133706738	ENSG00000006837
SLC25A48	chr5	135170338	135224326	ENSG00000145832
GS1-39E22.1	chr5	135236042	135253850	ENSG00000253927
LECT2	chr5	135257968	135290723	ENSG00000145826
FBXL21	chr5	135266006	135287280	ENSG00000164616
SPOCK1	chr5	136310987	136934068	ENSG00000152377
CTNNA1	chr5	137946656	138270723	ENSG00000044115
SIL1	chr5	138282409	138629246	ENSG00000120725
UBE2D2	chr5	138906016	139008018	ENSG00000131508
CTB-131B5.5	chr5	139536904	139548370	ENSG00000254363
AC005592.2	chr5	141704858	142051566	ENSG00000231185
FGF1	chr5	141971743	142077617	ENSG00000113578
CTB-57H20.1	chr5	142985193	143208337	ENSG00000249881
KCTD16	chr5	143550396	143856945	ENSG00000183775
CTC-218H9.1	chr5	143748897	143764873	ENSG00000249605
AC132803.1	chr5	144577338	144577422	ENSG00000221467
CTC-806A22.1	chr5	144717495	144761233	ENSG00000250842
PPP2R2B	chr5	145967936	146464347	ENSG00000156475
CTC-255N20.1	chr5	146559767	146614422	ENSG00000250343
RP11-331K21.1	chr5	148543518	148656339	ENSG00000248647
AC012613.2	chr5	148596086	148656368	ENSG00000253406
IRGM	chr5	150226085	150280298	ENSG00000237693
ZNF300P1	chr5	150310207	150325851	ENSG00000197083
ANXA6	chr5	150480273	150537443	ENSG00000197043
GLRA1	chr5	151202074	151304403	ENSG00000145888
GRIA1	chr5	152869175	153193429	ENSG00000155511
AC008410.1	chr5	154404274	154404360	ENSG00000221131
SGCD	chr5	155297354	156194799	ENSG00000170624
ITK	chr5	156569944	156682201	ENSG00000113263
SOX30	chr5	157052687	157098488	ENSG00000039600
ATP10B	chr5	159990127	160279221	ENSG00000118322
AC022120.1	chr5	160657057	160657154	ENSG00000221002
CTC-340A15.2	chr5	163723702	164598649	ENSG00000241956
CTD-2313P7.1	chr5	163875428	163894408	ENSG00000253236
CTC-535M15.2	chr5	164776036	165205694	ENSG00000253693
TENM2	chr5	166711804	167691162	ENSG00000145934
CTB-178M22.1	chr5	167512334	167614724	ENSG00000253925
WWC1	chr5	167718656	167899308	ENSG00000113645
SLIT3	chr5	168088745	168728133	ENSG00000184347
UBTD2	chr5	171636644	171711075	ENSG00000168246
AC008671.1	chr5	171706206	171706319	ENSG00000222732
CPEB4	chr5	173315283	173388979	ENSG00000113742
C5orf47	chr5	173400782	173433143	ENSG00000185056
RP11-91H12.2	chr5	175333942	175385541	ENSG00000250820
THOC3	chr5	175344876	175461683	ENSG00000051596
AC138965.1	chr5	175362212	175362304	ENSG00000266083
NSD1	chr5	176560026	176727216	ENSG00000165671
RP11-423H2.1	chr5	177236408	177377733	ENSG00000170089
RP11-423H2.2	chr5	177312261	177359278	ENSG00000250963
AC106795.1	chr5	177335466	177335558	ENSG00000221204
BTNL8	chr5	180326077	180377906	ENSG00000113303
RP1-80B9.2	chr6	2245982	2413825	ENSG00000250903
MYLK4	chr6	2663863	2751200	ENSG00000145949
SLC22A23	chr6	3269196	3457256	ENSG00000137266
C6orf201	chr6	4079440	4131185	ENSG00000185689
LYRM4	chr6	5108653	5261172	ENSG00000214113
LY86-AS1	chr6	6346698	6622977	ENSG00000216863
OFCC1	chr6	9596343	10211841	ENSG00000181355
NEDD9	chr6	11183531	11382581	ENSG00000111859
GFOD1	chr6	13358062	13487894	ENSG00000145990
ATXN1	chr6	16299343	16761722	ENSG00000124788
AL034375.1	chr6	16428675	16428754	ENSG00000265642
NUP153	chr6	17615269	17706656	ENSG00000124789
CDKAL1	chr6	20534688	21232635	ENSG00000145996
RP1-209A6.1	chr6	22744624	23032009	ENSG00000233358
RP3-369A17.4	chr6	24742530	24752149	ENSG00000224164
CMAHP	chr6	25081548	25166793	ENSG00000168405
LRRC16A	chr6	25279306	25620758	ENSG00000079691
SLC17A4	chr6	25754927	25781419	ENSG00000146039
SLC17A3	chr6	25833294	25882514	ENSG00000124564
TRIM38	chr6	25963030	25985348	ENSG00000112343
HIST1H2AC	chr6	26124373	26139344	ENSG00000180573
HLA-DMB	chr6	32902406	32908847	ENSG00000242574
AL645941.1	chr6	32904693	32904787	ENSG00000212066
FKBP5	chr6	35541362	35696360	ENSG00000096060
PI16	chr6	36922209	36932613	ENSG00000164530
ZFAND3	chr6	37787275	38122400	ENSG00000156639
DNAH8	chr6	38683117	38998301	ENSG00000124721
RP1-207H1.3	chr6	38890805	38920875	ENSG00000231150
MRPS18A	chr6	43639040	43655528	ENSG00000096080
SUPT3H	chr6	44777054	45345690	ENSG00000196284
RUNX2	chr6	45295894	45632086	ENSG00000124813
CLIC5	chr6	45868045	46048132	ENSG00000112782
RP11-795J1.1	chr6	46459789	46500495	ENSG00000236466
PTCHD4	chr6	47845764	48036425	ENSG00000244694
CYP2AC1P	chr6	49533637	49547879	ENSG00000216998
PKHD1	chr6	51480098	51952423	ENSG00000170927
AL590391.1	chr6	51926413	51926504	ENSG00000264206
AL591034.1	chr6	53321245	53321330	ENSG00000212065
LRRC1	chr6	53659295	53788919	ENSG00000137269
FAM83B	chr6	54711569	54806820	ENSG00000168143
BMP5	chr6	55618443	55740362	ENSG00000112175
COL21A1	chr6	55921388	56258892	ENSG00000124749
DST	chr6	56322785	56819426	ENSG00000151914
PRIM2	chr6	57179603	57513375	ENSG00000146143
KHDRBS2	chr6	62390139	62996132	ENSG00000112232
AL589736.1	chr6	63393083	63393173	ENSG00000216072
AL590558.1	chr6	63692989	63693075	ENSG00000266682
EYS	chr6	64429876	66417118	ENSG00000188107
RP11-69I22.3	chr6	65438730	65443460	ENSG00000243828
AL590874.1	chr6	67859402	67859492	ENSG00000266073
RP11-406O16.1	chr6	68936864	69039791	ENSG00000226497
BAI3	chr6	69345259	70099403	ENSG00000135298
AL158051.1	chr6	69924622	69924702	ENSG00000265498
AL035467.1	chr6	72248587	72248679	ENSG00000212099
MYO6	chr6	76458909	76629254	ENSG00000196586
RP11-321C1.1	chr6	78400375	78636691	ENSG00000269964
PHIP	chr6	79650263	79787953	ENSG00000146247
AL132875.1	chr6	80536510	80536602	ENSG00000221470
FAM46A	chr6	82201156	82462491	ENSG00000112773
UBE3D	chr6	83602117	83775560	ENSG00000118420
DOPEY1	chr6	83777385	83881069	ENSG00000083097
PGM3	chr6	83870869	83903655	ENSG00000013375
RP1-90L14.1	chr6	85130746	85265870	ENSG00000231776
AL138919.1	chr6	88557263	88557350	ENSG00000211983
SRSF12	chr6	89805678	89827800	ENSG00000154548
GABRR2	chr6	89966927	90025018	ENSG00000111886
CASP8AP2	chr6	90539613	90584155	ENSG00000118412
MIR548AI	chr6	99572485	99572572	ENSG00000265226
HACE1	chr6	105175968	105307794	ENSG00000085382
RP11-809N15.2	chr6	105278973	105293693	ENSG00000227535
PDSS2	chr6	107473761	107780768	ENSG00000164494
SCML4	chr6	108025308	108145521	ENSG00000146285
SESN1	chr6	109307640	109416022	ENSG00000080546
WASF1	chr6	110421022	110501207	ENSG00000112290
SLC16A10	chr6	111408781	111544223	ENSG00000112394
REV3L	chr6	111620234	111804918	ENSG00000009413
RP11-506B6.6	chr6	112557460	112671296	ENSG00000226440
AL513123.1	chr6	113836189	113836285	ENSG00000222677
RP1-249H1.2	chr6	114113032	114158556	ENSG00000231912
RP3-399L15.3	chr6	114290865	114792869	ENSG00000228624
HS3ST5	chr6	114376750	114664209	ENSG00000249853
AL136446.1	chr6	114598549	114598642	ENSG00000221599
NT5DC1	chr6	116422012	116566855	ENSG00000178425
COL10A1	chr6	116440086	116479910	ENSG00000123500
FAM26D	chr6	116850174	116880031	ENSG00000164451
FAM184A	chr6	119280928	119470552	ENSG00000111879
MIR548B	chr6	119390212	119390308	ENSG00000207982
SERINC1	chr6	122764493	122907269	ENSG00000111897
PKIB	chr6	122793062	123047518	ENSG00000135549
AL354936.1	chr6	124061579	124061677	ENSG00000216015
NKAIN2	chr6	124125286	125146803	ENSG00000188580
RP11-624M8.1	chr6	125899713	126070332	ENSG00000237742
RP1-293L8.2	chr6	125995499	126039244	ENSG00000224506
RSPO3	chr6	127439749	127518910	ENSG00000146374
SOGA3	chr6	127759551	127840500	ENSG00000214338
Z97352.1	chr6	130068882	130068964	ENSG00000211996
EPB41L2	chr6	131160487	131384462	ENSG00000079819
ARG1	chr6	131894284	131905472	ENSG00000118520
MED23	chr6	131895106	131949369	ENSG00000112282
ENPP3	chr6	131949582	132068553	ENSG00000154269
MIR548H5	chr6	132113312	132113371	ENSG00000266807
MIR548AJ1	chr6	132436332	132436403	ENSG00000265669
EYA4	chr6	133561736	133853258	ENSG00000112319
RP11-557H15.3	chr6	134749378	134841723	ENSG00000231971
RP11-557H15.2	chr6	134758854	134825719	ENSG00000236700
MIR548A2	chr6	135560298	135560394	ENSG00000207689
LINC00271	chr6	135818489	136037193	ENSG00000231028
PDE7B	chr6	136172834	136516712	ENSG00000171408
AL512290.1	chr6	136298949	136299041	ENSG00000222121
MAP3K5	chr6	136878185	137113656	ENSG00000197442
RP3-325F22.3	chr6	136950310	136969137	ENSG00000234263
PEX7	chr6	137143717	137235075	ENSG00000112357
KIAA1244	chr6	138483058	138665800	ENSG00000112379
AL356137.1	chr6	140981760	140981850	ENSG00000221336
RP11-439L18.3	chr6	143287558	143359214	ENSG00000229017
PHACTR2	chr6	143857982	144152322	ENSG00000112419
UTRN	chr6	144606837	145174170	ENSG00000152818
AL356739.1	chr6	145669894	145669985	ENSG00000221796
ADGB	chr6	146920101	147136598	ENSG00000118492
STXBP5-AS1	chr6	147163702	147525750	ENSG00000233452
RP11-307P5.1	chr6	147981839	148275073	ENSG00000227681
SASH1	chr6	148593440	148873186	ENSG00000111961
AL033378.1	chr6	148845289	148845376	ENSG00000223322
UST	chr6	149068464	149398126	ENSG00000111962
RMND1	chr6	151725989	151773259	ENSG00000155906
CCDC170	chr6	151815165	151942328	ENSG00000120262
ESR1	chr6	151977826	152450754	ENSG00000091831
AL133269.1	chr6	153177801	153177879	ENSG00000266595
RGS17	chr6	153331857	153452384	ENSG00000091844
AL080276.1	chr6	153373597	153373679	ENSG00000212101
OPRM1	chr6	154331631	154568001	ENSG00000112038
TIAM2	chr6	155153831	155578857	ENSG00000146426
AL121952.1	chr6	155202416	155202504	ENSG00000223286
RP11-252P19.3	chr6	165957021	166400091	ENSG00000256956
LINC00473	chr6	166322290	166401536	ENSG00000223414
WDR27	chr6	169857307	170102159	ENSG00000184465
FAM120B	chr6	170599791	170716153	ENSG00000112584
AC074389.1	chr7	1820330	1820427	ENSG00000266391
CARD11	chr7	2945775	3083579	ENSG00000198286
ALG1L5P	chr7	6963435	6970466	ENSG00000226943
COL28A1	chr7	7395834	7575484	ENSG00000215018
MIOS	chr7	7606503	7648560	ENSG00000164654
ICA1	chr7	8152814	8302317	ENSG00000003147
AC007009.2	chr7	8194566	8194652	ENSG00000265212
AC079756.1	chr7	9634247	9634353	ENSG00000264766
SCIN	chr7	12610203	12693228	ENSG00000006747
AC011288.2	chr7	13141016	13743774	ENSG00000229618
DGKB	chr7	14184674	15014402	ENSG00000136267
AC006150.2	chr7	14815031	14815148	ENSG00000221428
ISPD	chr7	16130817	16460947	ENSG00000214960
AC017060.1	chr7	17503069	17598533	ENSG00000226598
SNX13	chr7	17832466	17980124	ENSG00000071189
HDAC9	chr7	18126572	19036993	ENSG00000048052
AC005062.2	chr7	19958604	20180076	ENSG00000243004
ITGB8	chr7	20370325	20450419	ENSG00000105855
AC006026.1	chr7	23708896	23708973	ENSG00000223275
AC004485.3	chr7	24236281	24295338	ENSG00000228944
OSBPL3	chr7	24836158	25021253	ENSG00000070882
AC091705.2	chr7	25610288	25610378	ENSG00000222101
AC004520.1	chr7	26099959	26100058	ENSG00000266430
JAZF1-AS1	chr7	28219941	28283536	ENSG00000234336
CREB5	chr7	28338940	28865511	ENSG00000146592
CPVL	chr7	29034847	29235067	ENSG00000106066
CHN2	chr7	29161956	29553944	ENSG00000106069
AC007285.6	chr7	30028216	30065276	ENSG00000227014
AC006380.1	chr7	31356612	31356738	ENSG00000221751
PDE1C	chr7	31790793	32338941	ENSG00000154678
AC006377.1	chr7	31833862	31833959	ENSG00000223070
AVL9	chr7	32535038	33078516	ENSG00000105778
AC018648.5	chr7	32852369	32878182	ENSG00000231952
NPSR1-AS1	chr7	34386124	34911194	ENSG00000197085
NPSR1	chr7	34697851	34917944	ENSG00000187258
DPY19L1	chr7	34968488	35077883	ENSG00000173852
MIR548N	chr7	34980372	34980446	ENSG00000221669
AC006960.7	chr7	36502632	36544121	ENSG00000237400
AOAH	chr7	36552456	36764154	ENSG00000136250
AC087069.1	chr7	36681752	36681849	ENSG00000221561
ELMO1	chr7	36893961	37488852	ENSG00000155849
GPR141	chr7	37723399	37873390	ENSG00000187037
EPDR1	chr7	37723446	37991543	ENSG00000086289
VPS41	chr7	38762563	38971994	ENSG00000006715
POU6F2	chr7	39017598	39532694	ENSG00000106536
AC092174.1	chr7	39333906	39334005	ENSG00000266481
AC011290.4	chr7	39585245	39605838	ENSG00000227172
RALA	chr7	39663082	39747723	ENSG00000006451
C7orf10	chr7	40174575	40900362	ENSG00000175600
GLI3	chr7	42000548	42277469	ENSG00000106571
COA1	chr7	43648055	43769316	ENSG00000106603
URGCP	chr7	43915493	43966010	ENSG00000106608
ADCY1	chr7	45613739	45762715	ENSG00000164742
HUS1	chr7	47735328	48019178	ENSG00000136273
ABCA13	chr7	48211055	48687092	ENSG00000179869
IKZF1	chr7	50343720	50472799	ENSG00000185811
RP11-1217F2.15	chr7	57277572	57289881	ENSG00000234089
RP11-196D18.5	chr7	62577879	62615312	ENSG00000231523
TMEM248	chr7	66386212	66423538	ENSG00000106609
TYW1	chr7	66460160	66704501	ENSG00000198874
RP5-945F2.2	chr7	67556210	67584196	ENSG00000236531
AC069280.1	chr7	68655128	68655211	ENSG00000265655
WBSCR17	chr7	70597155	71178585	ENSG00000185274
AC079398.1	chr7	70775445	70775537	ENSG00000266688
CALN1	chr7	71244476	71912136	ENSG00000183166
TRIM50	chr7	72726535	72742085	ENSG00000146755
ELN	chr7	73442119	73484237	ENSG00000049540
LAT2	chr7	73613982	73644161	ENSG00000086730
SRRM3	chr7	75831216	75916605	ENSG00000177679
GSAP	chr7	76940068	77045717	ENSG00000186088
MAGI2	chr7	77646393	79082890	ENSG00000187391
AC004862.6	chr7	79959508	80003785	ENSG00000232667
CD36	chr7	79998891	80308593	ENSG00000135218
GNAT3	chr7	80087987	80141336	ENSG00000214415
CACNA2D1	chr7	81575760	82073114	ENSG00000153956
AC005159.1	chr7	81919393	81919478	ENSG00000221262
PCLO	chr7	82387442	82792246	ENSG00000186472
SEMA3E	chr7	82993222	83278326	ENSG00000170381
AC006322.1	chr7	83548918	83549019	ENSG00000222994
SEMA3D	chr7	84624869	84816171	ENSG00000153993
ZNF804B	chr7	88388682	88966346	ENSG00000182348
GTPBP10	chr7	89964537	90020769	ENSG00000105793
AKAP9	chr7	91570181	91739987	ENSG00000127914
KRIT1	chr7	91828283	91875480	ENSG00000001631
GNGT1	chr7	93220885	93540577	ENSG00000127928
PPP1R9A	chr7	94536514	94925727	ENSG00000158528
DYNC1I1	chr7	95401866	95739634	ENSG00000158560
AC004745.1	chr7	96920826	96920908	ENSG00000221192
BRI3	chr7	97881691	97937162	ENSG00000164713
ZNF655	chr7	99156029	99205433	ENSG00000197343
CYP3A5	chr7	99245817	99277621	ENSG00000106258
CYP3A7	chr7	99302660	99332819	ENSG00000160870
AC069294.1	chr7	99310660	99310775	ENSG00000221487
CYP3A4	chr7	99354604	99381888	ENSG00000160868
TRIM4	chr7	99474581	99517223	ENSG00000146833
LAMTOR4	chr7	99746530	99753567	ENSG00000188186
SLC12A9	chr7	100424442	100464631	ENSG00000146828
RABL5	chr7	100956975	100965104	ENSG00000128581
CUX1	chr7	101459219	101927250	ENSG00000257923
PRKRIP1	chr7	102004319	102067123	ENSG00000128563
MIR548O	chr7	102046189	102046302	ENSG00000221510
SLC26A5	chr7	102993177	103086624	ENSG00000170615
CTB-107G13.1	chr7	103085654	103154454	ENSG00000234715
RELN	chr7	103112231	103629963	ENSG00000189056
LHFPL3	chr7	103969104	104549001	ENSG00000187416
MLL5	chr7	104654626	104754808	ENSG00000005483
SRPK2	chr7	104751151	105039755	ENSG00000135250
ATXN7L1	chr7	105245514	105517050	ENSG00000146776
CDHR3	chr7	105517242	105676877	ENSG00000128536
SYPL1	chr7	105730949	105753022	ENSG00000008282
CTB-111H14.1	chr7	106012697	106410653	ENSG00000243797
SLC26A4	chr7	107301080	107358254	ENSG00000091137
SLC26A3	chr7	107405912	107443670	ENSG00000091138
LAMB4	chr7	107663993	107770801	ENSG00000091128
AC005048.1	chr7	107677291	107677381	ENSG00000216085
AC073071.1	chr7	109162038	109237223	ENSG00000234273
AC003088.1	chr7	110072296	110174811	ENSG00000226965
IMMP2L	chr7	110303110	111202573	ENSG00000184903
DOCK4	chr7	111366166	111846466	ENSG00000128512
ZNF277	chr7	111846643	111983151	ENSG00000198839
PPP1R3A	chr7	113516832	113715975	ENSG00000154415
ST7	chr7	116593292	116870157	ENSG00000004866
ST7-AS2	chr7	116712126	116786534	ENSG00000226367
CFTR	chr7	117105838	117356025	ENSG00000001626
AC006926.1	chr7	118102553	118102648	ENSG00000222226
AC091320.2	chr7	119124379	119124463	ENSG00000263692
RP11-328J2.1	chr7	119344610	119547429	ENSG00000225546
RP5-1006K12.1	chr7	119808399	119826118	ENSG00000233969
CPED1	chr7	120628731	120937498	ENSG00000106034
RP5-921G16.1	chr7	123672259	124035172	ENSG00000242593
RP11-3B12.1	chr7	124569927	124819369	ENSG00000224897
RP11-3B12.2	chr7	124812272	125019375	ENSG00000237764
RP11-3B12.3	chr7	124869633	124904345	ENSG00000219445
GRM8	chr7	126078652	126893348	ENSG00000179603
KCP	chr7	128502505	128550773	ENSG00000135253
AC025594.1	chr7	128546825	128546943	ENSG00000221401
TNPO3	chr7	128594948	128695198	ENSG00000064419
TSGA13	chr7	130353488	130372268	ENSG00000213265
AC009365.3	chr7	132333553	132413528	ENSG00000183470
EXOC4	chr7	132937829	133751342	ENSG00000131558
AC091736.1	chr7	135482754	135482857	ENSG00000222219
AC024084.1	chr7	135710509	135769416	ENSG00000230649
AC009784.3	chr7	135777673	136122174	ENSG00000232053
AC009784.1	chr7	135929194	135929282	ENSG00000220982
AC009264.1	chr7	136370306	136866854	ENSG00000234352
CHRM2	chr7	136553416	136705002	ENSG00000181072
PTN	chr7	136912088	137028611	ENSG00000105894
DGKI	chr7	137073563	137531838	ENSG00000157680
AKR1D1	chr7	137687070	137802732	ENSG00000122787
AC024082.1	chr7	137753288	137753375	ENSG00000221558
TMEM213	chr7	138482695	138522846	ENSG00000214128
BRAF	chr7	140424943	140624564	ENSG00000157764
TMEM178B	chr7	140774032	141180180	ENSG00000261115
CNTNAP2	chr7	145813453	148118090	ENSG00000174469
MIR548F4	chr7	147075109	147075213	ENSG00000221442
MLL3	chr7	151832010	152133090	ENSG00000055609
DPP6	chr7	153584182	154685995	ENSG00000130226
AC104133.1	chr7	155664585	155664701	ENSG00000221113
ESYT2	chr7	158523686	158622944	ENSG00000117868
RP11-378A12.1	chr8	2447076	2480453	ENSG00000249694
RP11-134O21.1	chr8	2523591	2585991	ENSG00000254319
CSMD1	chr8	2792875	4852494	ENSG00000183117
AF228730.2	chr8	7055962	7056110	ENSG00000221567
SPAG11B	chr8	7300206	7321196	ENSG00000164871
AC130360.1	chr8	7315478	7315572	ENSG00000216194
SPAG11A	chr8	7705398	7726389	ENSG00000178287
AC130365.1	chr8	7711019	7711113	ENSG00000215977
MIR548I3	chr8	7946463	7946611	ENSG00000221305
SGK223	chr8	8175258	8244008	ENSG00000182319
CTD-3023L14.2	chr8	8418901	8427198	ENSG00000253130
RP11-211C9.1	chr8	8581203	8639989	ENSG00000254367
ERI1	chr8	8859657	8974256	ENSG00000104626
RP11-10A14.4	chr8	9009252	9025646	ENSG00000253426
MSRA	chr8	9911778	10286401	ENSG00000175806
AC023385.1	chr8	9945431	9945541	ENSG00000221320
SOX7	chr8	10581278	10697357	ENSG00000171056
CTD-2135J3.3	chr8	10586824	10628902	ENSG00000248896
PINX1	chr8	10622473	10697394	ENSG00000254093
ALG1L11P	chr8	12036206	12040228	ENSG00000249889
AC145124.1	chr8	12038198	12038263	ENSG00000266637
ALG1L12P	chr8	12278541	12282509	ENSG00000250794
AC087203.1	chr8	12280513	12280578	ENSG00000265826
AC068587.2	chr8	12435514	12435661	ENSG00000238460
AC068587.1	chr8	12493613	12493761	ENSG00000238323
LONRF1	chr8	12579403	12613582	ENSG00000154359
AC090133.1	chr8	12763347	12763430	ENSG00000264463
DLC1	chr8	12940870	13373167	ENSG00000164741
SGCZ	chr8	13947373	15095848	ENSG00000185053
TUSC3	chr8	15274724	15624158	ENSG00000104723
AC091559.1	chr8	15379393	15379475	ENSG00000223214
MSR1	chr8	15965387	16424999	ENSG00000038945
RP11-468H14.2	chr8	16988690	17007298	ENSG00000249258
MTMR7	chr8	17155539	17271037	ENSG00000003987
PDGFRL	chr8	17433942	17501580	ENSG00000104213
MTUS1	chr8	17501304	17658426	ENSG00000129422
MIR548V	chr8	17539087	17539166	ENSG00000265520
PCM1	chr8	17780349	17885478	ENSG00000078674
SH2D4A	chr8	19171128	19253729	ENSG00000104611
CSGALNACT1	chr8	19261672	19615540	ENSG00000147408
LZTS1	chr8	20103676	20161474	ENSG00000061337
AC022716.1	chr8	21407509	21407595	ENSG00000266630
R3HCC1	chr8	23127633	23153792	ENSG00000104679
RP11-624C23.1	chr8	24153327	24769586	ENSG00000253535
DOCK5	chr8	25042238	25275598	ENSG00000147459
BNIP3L	chr8	26240414	26363152	ENSG00000104765
MIR548H4	chr8	26906370	26906480	ENSG00000221616
AC084262.1	chr8	29127491	29127578	ENSG00000212034
LINC00589	chr8	29531438	29605625	ENSG00000251191
RP11-94H18.3	chr8	29779029	29811240	ENSG00000253279
WRN	chr8	30891317	31031285	ENSG00000165392
NRG1	chr8	31496902	32622548	ENSG00000157168
NRG1-IT2	chr8	32028898	32145082	ENSG00000253222
AC104037.1	chr8	33053355	33053455	ENSG00000265562
RP11-317N12.1	chr8	33462374	33896526	ENSG00000253642
RP1-84O15.2	chr8	34085957	34204249	ENSG00000253108
RP11-431M3.2	chr8	34086812	34106464	ENSG00000254033
RP11-89M20.2	chr8	35861834	35952564	ENSG00000253524
RP11-962G15.1	chr8	36394909	36636682	ENSG00000253363
KCNU1	chr8	36641842	36793646	ENSG00000215262
RP11-150O12.1	chr8	37278859	37411701	ENSG00000253161
AC144573.1	chr8	37807254	37807349	ENSG00000264965
ADAM9	chr8	38854388	38962663	ENSG00000168615
CTD-2024D23.1	chr8	39424224	39437653	ENSG00000254082
ADAM2	chr8	39601254	39695808	ENSG00000104755
AC136365.1	chr8	39613601	39613707	ENSG00000221018
SFRP1	chr8	41119481	41167016	ENSG00000104332
MIR548AO	chr8	41128567	41128662	ENSG00000263372
KIAA0146	chr8	48173167	48648868	ENSG00000164808
SNTG1	chr8	50822349	51706678	ENSG00000147481
PXDNL	chr8	52232138	52722005	ENSG00000147485
RP11-56A10.1	chr8	55561553	55782463	ENSG00000254608
AC100817.1	chr8	56589792	56589883	ENSG00000221589
LYN	chr8	56792372	56923939	ENSG00000254087
NKAIN3	chr8	63161150	63912211	ENSG00000185942
RP11-32K4.1	chr8	64599737	65281115	ENSG00000253554
TRIM55	chr8	67039131	67087720	ENSG00000147573
PREX2	chr8	68864353	69149265	ENSG00000046889
C8orf34	chr8	69242957	69731257	ENSG00000165084
SULF1	chr8	70378859	70573150	ENSG00000137573
SLCO5A1	chr8	70584568	70747299	ENSG00000137571
RP11-1102P16.1	chr8	72315675	72504260	ENSG00000253379
RP11-383H13.1	chr8	72740402	73030628	ENSG00000235531
AC104012.1	chr8	72744839	72744923	ENSG00000264576
KCNB2	chr8	73449626	73850584	ENSG00000182674
LY96	chr8	74903587	74941322	ENSG00000154589
JPH1	chr8	75146935	75233563	ENSG00000104369
GDAP1	chr8	75233365	75401107	ENSG00000104381
RP11-758M4.1	chr8	75512010	75735548	ENSG00000254349
RP11-697M17.1	chr8	76135639	76236976	ENSG00000249395
AC016194.1	chr8	76698600	76698695	ENSG00000221029
ZFHX4-AS1	chr8	77403435	77595513	ENSG00000253661
AC009941.1	chr8	80009598	80009688	ENSG00000264969
TPD52	chr8	80870571	81143467	ENSG00000076554
RP11-120I21.2	chr8	84824948	85052518	ENSG00000254202
RALYL	chr8	85095022	85834079	ENSG00000184672
AC103816.1	chr8	85208238	85208323	ENSG00000221185
CTA-392E5.1	chr8	86851934	86963312	ENSG00000253154
RP11-386D6.2	chr8	87778163	87830786	ENSG00000253778
CTB-118P15.2	chr8	88986393	89031341	ENSG00000253171
RP11-586K2.1	chr8	89339065	89749363	ENSG00000253553
NBN	chr8	90945564	91015456	ENSG00000104320
LINC00534	chr8	91233716	91581546	ENSG00000253394
TMEM55A	chr8	92006024	92053292	ENSG00000155099
RP11-122C21.1	chr8	92555152	92919847	ENSG00000253901
RP11-100L22.2	chr8	93711970	93891730	ENSG00000248858
KB-1047C11.2	chr8	96216684	96822364	ENSG00000253773
UQCRB	chr8	97238148	97247862	ENSG00000156467
NIPAL2	chr8	99202061	99306621	ENSG00000104361
STK3	chr8	99413631	99955055	ENSG00000104375
RGS22	chr8	100973164	101143496	ENSG00000132554
KB-1930G5.4	chr8	102424101	102464680	ENSG00000254084
NCALD	chr8	102698771	103137135	ENSG00000104490
UBR5	chr8	103265240	103425069	ENSG00000104517
AP003356.1	chr8	103745863	103745947	ENSG00000266799
AZIN1	chr8	103838585	103906092	ENSG00000155096
KB-1507C5.2	chr8	103876528	103990104	ENSG00000253320
RIMS2	chr8	104512976	105268322	ENSG00000176406
DPYS	chr8	105391652	105479281	ENSG00000147647
AP003471.2	chr8	105437587	105437666	ENSG00000222158
AP003471.3	chr8	105447681	105447774	ENSG00000266734
MIR548A3	chr8	105496597	105496693	ENSG00000208032
RP11-127H5.1	chr8	105602961	106431488	ENSG00000253350
ZFPM2	chr8	106330920	106816760	ENSG00000169946
RP11-152P17.2	chr8	106792474	107072752	ENSG00000251003
OXR1	chr8	107282473	107764922	ENSG00000164830
ANGPT1	chr8	108261721	108510283	ENSG00000154188
AP000428.1	chr8	108266635	108266726	ENSG00000211995
TMEM74	chr8	109619079	109799844	ENSG00000164841
PKHD1L1	chr8	110374706	110542559	ENSG00000205038
RP11-1101K5.1	chr8	112388868	112555202	ENSG00000253434
CSMD3	chr8	113235157	114449328	ENSG00000164796
AC024996.1	chr8	113487830	113487915	ENSG00000264794
SLC30A8	chr8	117962512	118188953	ENSG00000164756
EXT1	chr8	118806729	119124092	ENSG00000182197
SAMD12	chr8	119201698	119634234	ENSG00000177570
AC023590.1	chr8	119294378	119412844	ENSG00000225885
COLEC10	chr8	120007691	120118821	ENSG00000184374
DEPTOR	chr8	120885957	121063152	ENSG00000155792
COL14A1	chr8	121072019	121384275	ENSG00000187955
MRPL13	chr8	121393000	121457642	ENSG00000172172
MTBP	chr8	121457640	121554373	ENSG00000172167
RP11-369K17.1	chr8	121925305	122131994	ENSG00000253619
AC027238.1	chr8	122198998	122199132	ENSG00000221644
RP11-398G24.2	chr8	122966879	123139423	ENSG00000254303
ZHX2	chr8	123793633	123986750	ENSG00000178764
AC016405.2	chr8	123858930	123859018	ENSG00000221542
ATAD2	chr8	124332090	124428590	ENSG00000156802
MIR548D1	chr8	124360274	124360370	ENSG00000207704
WDYHV1	chr8	124428965	124479470	ENSG00000156795
RP11-37N22.1	chr8	125204912	125259639	ENSG00000214803
RP11-6D1.6	chr8	125860979	125966570	ENSG00000249816
RP11-136O12.2	chr8	126479181	126553615	ENSG00000253111
AC090573.1	chr8	127153920	127154003	ENSG00000221706
PCAT1	chr8	127859300	128033259	ENSG00000253438
PVT1	chr8	128806779	129113499	ENSG00000249859
AC068570.1	chr8	129832040	129832124	ENSG00000221351
ASAP1	chr8	131064353	131455906	ENSG00000153317
ADCY8	chr8	131792547	132054672	ENSG00000155897
AF216667.1	chr8	133693146	133693248	ENSG00000222570
TG	chr8	133879203	134147147	ENSG00000042832
ZFAT	chr8	135490031	135725292	ENSG00000066827
RP11-149P24.1	chr8	137059264	137178365	ENSG00000253248
RP11-431D12.1	chr8	137501691	137542119	ENSG00000253839
RP11-30J20.1	chr8	137543041	137997178	ENSG00000254101
FAM135B	chr8	139142266	139509065	ENSG00000147724
TRAPPC9	chr8	140742586	141468678	ENSG00000167632
MROH5	chr8	142443929	142517330	ENSG00000226807
DOCK8	chr9	214854	465259	ENSG00000107099
CARM1P1	chr9	2907073	3053408	ENSG00000227835
AL589675.1	chr9	2924323	2924410	ENSG00000221450
RFX3	chr9	3218297	3526004	ENSG00000080298
SLC1A1	chr9	4490444	4587469	ENSG00000106688
JAK2	chr9	4985033	5128183	ENSG00000096968
KIAA2026	chr9	5881596	6007901	ENSG00000183354
PTPRD	chr9	8314246	10612723	ENSG00000153707
RP11-3L8.3	chr9	12700100	12814344	ENSG00000235448
LURAP1L	chr9	12775020	12822130	ENSG00000153714
FREM1	chr9	14734664	14910993	ENSG00000164946
SH3GL2	chr9	17579080	17797127	ENSG00000107295
ADAMTSL1	chr9	18473892	18910948	ENSG00000178031
SLC24A2	chr9	19515978	19786926	ENSG00000155886
FOCAD	chr9	20658308	20995954	ENSG00000188352
RP11-399D6.2	chr9	22646199	22824212	ENSG00000234840
LINGO2	chr9	27948076	28670283	ENSG00000174482
AL590726.2	chr9	30771095	30771197	ENSG00000221111
AL157884.1	chr9	32764294	32764420	ENSG00000221696
SMU1	chr9	33041762	33076665	ENSG00000122692
AL162590.1	chr9	33042107	33042214	ENSG00000222169
ZCCHC7	chr9	37120536	37358146	ENSG00000147905
AL158155.1	chr9	37296020	37296101	ENSG00000216070
RP11-347J14.8	chr9	39384503	39405302	ENSG00000224038
RP11-95K23.6	chr9	41277733	41298538	ENSG00000223781
RP11-144A16.5	chr9	41529583	41550381	ENSG00000227084
TJP2	chr9	71736224	71870124	ENSG00000119139
FAM189A2	chr9	71939488	72007371	ENSG00000135063
TRPM3	chr9	73149949	74061820	ENSG00000083067
TMEM2	chr9	74298282	74431606	ENSG00000135048
AL449083.1	chr9	75906036	75906143	ENSG00000221110
RORB	chr9	77112281	77302117	ENSG00000198963
TRPM6	chr9	77337411	77503010	ENSG00000119121
AL157883.1	chr9	78338661	78338746	ENSG00000264310
GNA14	chr9	80037995	80263223	ENSG00000156049
RP11-466A17.1	chr9	80071211	80141613	ENSG00000231373
AL353707.1	chr9	83349157	83349244	ENSG00000221581
AL158154.1	chr9	84420911	84420996	ENSG00000263404
RP11-522I20.3	chr9	86322509	86328293	ENSG00000254473
GKAP1	chr9	86354336	86444431	ENSG00000165113
NTRK2	chr9	87283466	87638505	ENSG00000148053
AL160279.1	chr9	90359816	90359908	ENSG00000222408
SPIN1	chr9	91003334	91093609	ENSG00000106723
RP11-389K14.3	chr9	93063184	93195787	ENSG00000231107
SYK	chr9	93564069	93660831	ENSG00000165025
RP11-367F23.1	chr9	93719542	93727675	ENSG00000228216
PHF2	chr9	96338689	96441869	ENSG00000197724
ZNF169	chr9	97021593	97063736	ENSG00000175787
FANCC	chr9	97861336	98079991	ENSG00000158169
HSD17B3	chr9	98997588	99064434	ENSG00000130948
ERP44	chr9	102741461	102861322	ENSG00000023318
INVS	chr9	102861538	103063282	ENSG00000119509
LPPR1	chr9	103790991	104087417	ENSG00000148123
GRIN3A	chr9	104331635	104500862	ENSG00000198785
AL391867.1	chr9	105057659	105057746	ENSG00000222117
FKTN	chr9	108320411	108403399	ENSG00000106692
RP11-508N12.2	chr9	109737114	109865269	ENSG00000230782
PALM2	chr9	112403068	112713755	ENSG00000243444
MUSK	chr9	113431051	113563859	ENSG00000030304
RP11-202G18.1	chr9	113901526	114047116	ENSG00000227531
RGS3	chr9	116207011	116360018	ENSG00000138835
TNFSF8	chr9	117656003	117692697	ENSG00000106952
37226	chr9	117904097	118164923	ENSG00000173077
PAPPA	chr9	118916083	119164601	ENSG00000182752
AL353141.1	chr9	118961269	118961358	ENSG00000221772
AL137024.1	chr9	119155868	119155955	ENSG00000216182
ASTN2	chr9	119187504	120177348	ENSG00000148219
RP11-295D22.1	chr9	122257653	122286403	ENSG00000260970
PSMD5	chr9	123577774	123605262	ENSG00000095261
TTLL11	chr9	124584207	124855885	ENSG00000175764
RP11-64P14.7	chr9	125372194	125401964	ENSG00000234156
RC3H2	chr9	125606835	125667620	ENSG00000056586
DENND1A	chr9	126141933	126692431	ENSG00000119522
AL161790.1	chr9	126347663	126347736	ENSG00000222722
AL161908.1	chr9	129338809	129338909	ENSG00000221173
RALGPS1	chr9	129677053	129985445	ENSG00000136828
GARNL3	chr9	129986544	130155939	ENSG00000136895
SH2D3C	chr9	130500596	130541020	ENSG00000095370
FNBP1	chr9	132649466	132805473	ENSG00000187239
RP11-409K20.6	chr9	132695815	132698820	ENSG00000230684
C9orf171	chr9	135285430	135448704	ENSG00000188523
GTF3C4	chr9	135545422	135570342	ENSG00000125484
AK8	chr9	135600965	135754164	ENSG00000165695
GFI1B	chr9	135820932	135867083	ENSG00000165702
MIR548AW	chr9	135821094	135821158	ENSG00000263816
AL161452.1	chr9	138420457	138420546	ENSG00000221613
ADARB2	chr10	1228073	1779670	ENSG00000185736
RP11-69C17.4	chr10	2211334	2231668	ENSG00000231326
AC024908.1	chr10	2495329	2495418	ENSG00000264261
PRKCQ	chr10	6469105	6622263	ENSG00000065675
UPF2	chr10	11962021	12085169	ENSG00000151461
SEC61A2	chr10	12171636	12211960	ENSG00000065665
MIR548AK	chr10	12172759	12172815	ENSG00000265653
CAMK1D	chr10	12391481	12877545	ENSG00000183049
MIR548Q	chr10	12767253	12767352	ENSG00000221331
CCDC3	chr10	12938627	13141652	ENSG00000151468
FRMD4A	chr10	13685706	14504141	ENSG00000151474
DCLRE1CP1	chr10	15057071	15130775	ENSG00000237470
OLAH	chr10	15074226	15115851	ENSG00000152463
RSU1	chr10	16632610	16859527	ENSG00000148484
TMEM236	chr10	17794251	17842867	ENSG00000148483
CACNB2	chr10	18429606	18830798	ENSG00000165995
C10orf112	chr10	19492779	20079330	ENSG00000204740
PLXDC2	chr10	20105168	20569286	ENSG00000120594
SPAG6	chr10	22634399	22743153	ENSG00000077327
RP11-301N24.3	chr10	22650101	22701996	ENSG00000233451
PIP4K2A	chr10	22823778	23003484	ENSG00000150867
KIAA1217	chr10	23983675	24836772	ENSG00000120549
RP11-435M3.2	chr10	26213377	26222639	ENSG00000226304
MYO3A	chr10	26223196	26501456	ENSG00000095777
APBB1IP	chr10	26727132	26856732	ENSG00000077420
MPP7	chr10	28339922	28623415	ENSG00000150054
AC022021.1	chr10	28599782	28599888	ENSG00000222374
RP11-351M16.3	chr10	28721937	28784742	ENSG00000237128
ZNF438	chr10	31133563	31320866	ENSG00000183621
AL359546.1	chr10	31354880	31354976	ENSG00000263578
C10orf68	chr10	32832297	33171802	ENSG00000150076
RP11-342D11.3	chr10	33385185	33405600	ENSG00000233387
AL121748.1	chr10	33387463	33387564	ENSG00000263576
ANXA8L1	chr10	47011753	47174093	ENSG00000150165
LINC00842	chr10	47096454	47151848	ENSG00000223477
AL603965.1	chr10	47746962	47770871	ENSG00000215033
ANXA8	chr10	48255253	48279200	ENSG00000165390
AL591684.1	chr10	48255279	48279199	ENSG00000215020
RBP3	chr10	48381487	48390991	ENSG00000107618
AL731561.2	chr10	48387524	48387622	ENSG00000266000
ARHGAP22	chr10	49654077	49864310	ENSG00000128805
PRKG1	chr10	52750945	54058110	ENSG00000185532
AC068062.1	chr10	53399503	53399592	ENSG00000216022
PCDH15	chr10	55562531	57387702	ENSG00000150275
RP11-168O22.1	chr10	57007515	57356993	ENSG00000236744
FAM13C	chr10	61005890	61122939	ENSG00000148541
RHOBTB1	chr10	62629196	62761198	ENSG00000072422
RP11-809M12.1	chr10	63212397	63241714	ENSG00000237233
ARID5B	chr10	63661059	63856703	ENSG00000150347
AC067742.1	chr10	63686695	63686777	ENSG00000221272
AL671972.1	chr10	63875974	63876060	ENSG00000221094
RP11-436D10.3	chr10	64553322	64565647	ENSG00000238280
CTNNA3	chr10	67679719	69455927	ENSG00000183230
HERC4	chr10	69681665	69835105	ENSG00000148634
TET1	chr10	70320413	70454239	ENSG00000138336
TSPAN15	chr10	71211229	71267425	ENSG00000099282
COL13A1	chr10	71561644	71724031	ENSG00000197467
AC025426.1	chr10	71572451	71572541	ENSG00000222631
AL138925.1	chr10	71618970	71619055	ENSG00000266082
KAT6B	chr10	76585340	76792380	ENSG00000156650
KCNMA1	chr10	78629359	79398353	ENSG00000156113
RPS24	chr10	79793518	79816570	ENSG00000138326
LINC00856	chr10	80008505	80434724	ENSG00000230417
AC074323.1	chr10	80510359	80510454	ENSG00000223243
NRG3	chr10	83635070	84746935	ENSG00000185737
AL096864.1	chr10	83810018	83810104	ENSG00000221378
RNLS	chr10	90033621	90344287	ENSG00000184719
STAMBPL1	chr10	90639491	90734910	ENSG00000138134
ACTA2	chr10	90694831	90751147	ENSG00000107796
LIPA	chr10	90973326	91174314	ENSG00000107798
AL356214.1	chr10	95368343	95368456	ENSG00000221352
ALDH18A1	chr10	97365696	97416463	ENSG00000059573
BLNK	chr10	97951458	98031344	ENSG00000095585
C10orf76	chr10	103605356	103815950	ENSG00000120029
SORCS3	chr10	106400859	107024993	ENSG00000156395
SORCS1	chr10	108333421	108924292	ENSG00000108018
RP11-215N21.1	chr10	109517591	109871360	ENSG00000229981
SHOC2	chr10	112679301	112773425	ENSG00000108061
MIR548E	chr10	112748684	112748771	ENSG00000221214
GPAM	chr10	113909624	113975135	ENSG00000119927
CASP7	chr10	115438942	115490662	ENSG00000165806
ATRNL1	chr10	116853124	117708503	ENSG00000107518
GFRA1	chr10	117816444	118032979	ENSG00000151892
PNLIPRP2	chr10	118380465	118404654	ENSG00000165862
PDZD8	chr10	119040000	119134978	ENSG00000165650
AL359836.1	chr10	119117867	119117967	ENSG00000222197
AL157788.1	chr10	120765302	120765411	ENSG00000215925
AL353664.1	chr10	121883644	121883738	ENSG00000221402
PPAPDC1A	chr10	122216466	122349367	ENSG00000203805
WDR11	chr10	122610687	122669036	ENSG00000120008
AC012391.1	chr10	124975618	124975704	ENSG00000265463
RP11-282I1.1	chr10	125115966	125277224	ENSG00000230131
BCCIP	chr10	127512115	127542264	ENSG00000107949
DHX32	chr10	127524906	127585005	ENSG00000089876
AL360176.1	chr10	127531513	127531598	ENSG00000215972
C10orf90	chr10	128113566	128359079	ENSG00000154493
AL583860.1	chr10	128245532	128245633	ENSG00000221717
EBF3	chr10	131633547	131762105	ENSG00000108001
TSSC2	chr11	3402191	3430208	ENSG00000223756
RP13-726E6.2	chr11	3502750	3602441	ENSG00000255367
AC127526.1	chr11	3578572	3578719	ENSG00000221019
AC010930.1	chr11	4467872	4467957	ENSG00000221030
MMP26	chr11	4726157	5013659	ENSG00000167346
HBG2	chr11	5274420	5667019	ENSG00000196565
HBE1	chr11	5289582	5526847	ENSG00000213931
AC104389.28	chr11	5326206	5526882	ENSG00000167355
AC015691.13	chr11	5593552	5646126	ENSG00000239920
TRIM6-TRIM34	chr11	5617955	5665628	ENSG00000258588
TRIM34	chr11	5640994	5665628	ENSG00000258659
TRIM5	chr11	5684425	5959849	ENSG00000132256
NLRP14	chr11	7041677	7092539	ENSG00000158077
RP11-540A21.2	chr11	9776317	9781080	ENSG00000245522
SBF2	chr11	9800214	10315754	ENSG00000133812
PARVA	chr11	12398732	12552348	ENSG00000197702
FAR1	chr11	13690217	13753893	ENSG00000197601
SPON1	chr11	13983914	14289646	ENSG00000152268
PSMA1	chr11	14515329	14665181	ENSG00000129084
PLEKHA7	chr11	16799842	17035990	ENSG00000166689
AC116533.3	chr11	17029425	17029515	ENSG00000266493
AC116533.1	chr11	17095499	17095582	ENSG00000221322
PIK3C2A	chr11	17099277	17229530	ENSG00000011405
RP11-428C19.4	chr11	19218322	19302973	ENSG00000255308
E2F8	chr11	19245610	19263167	ENSG00000129173
NAV2	chr11	19372271	20143144	ENSG00000166833
NELL1	chr11	20691117	21597227	ENSG00000165973
CTD-2140G10.2	chr11	22305276	22359791	ENSG00000254768
GAS2	chr11	22647188	22834601	ENSG00000148935
RP11-17A1.3	chr11	22850926	22966939	ENSG00000246225
LUZP2	chr11	24518516	25104150	ENSG00000187398
ANO3	chr11	26210829	26684835	ENSG00000134343
BBOX1	chr11	27062272	27149356	ENSG00000129151
RP11-1L12.3	chr11	27068733	27241660	ENSG00000254560
RP11-406D1.2	chr11	28000216	28041122	ENSG00000255094
KIF18A	chr11	28042167	28129855	ENSG00000121621
RP11-115J23.1	chr11	28724162	29085368	ENSG00000249867
RP11-460B17.3	chr11	29357425	29615842	ENSG00000254530
MPPED2	chr11	30406040	30608419	ENSG00000066382
RP4-710M3.2	chr11	30447099	30450815	ENSG00000255480
IMMP1L	chr11	31453948	31531192	ENSG00000148950
AC108456.1	chr11	31457017	31457110	ENSG00000221338
ELP4	chr11	31531297	31805546	ENSG00000109911
RCN1	chr11	31833939	32127301	ENSG00000049449
RP1-65P5.1	chr11	32133595	32364955	ENSG00000227160
PRRG4	chr11	32851489	32879669	ENSG00000135378
EHF	chr11	34642640	34682604	ENSG00000135373
SLC1A2	chr11	35272753	35441610	ENSG00000110436
TRIM44	chr11	35684353	35829775	ENSG00000166326
AC021749.1	chr11	39883056	39883144	ENSG00000221804
LRRC4C	chr11	40135753	41481323	ENSG00000148948
AC104387.1	chr11	40781072	40781155	ENSG00000221357
RP11-124G5.3	chr11	41540445	41735998	ENSG00000255388
CTD-2572N17.1	chr11	42204842	42275262	ENSG00000255109
RP11-430H10.4	chr11	45408766	45535352	ENSG00000255041
RP11-958J22.1	chr11	45511239	45564024	ENSG00000254746
LRP4	chr11	46878419	46940193	ENSG00000134569
C11orf49	chr11	46958240	47185936	ENSG00000149179
RP11-347H15.1	chr11	50129327	50149612	ENSG00000255442
AP002517.1	chr11	56405463	56405549	ENSG00000263546
OR5G5P	chr11	56569332	56587184	ENSG00000205025
LRRC55	chr11	56949221	56959191	ENSG00000183908
SLC43A1	chr11	57252007	57283259	ENSG00000149150
ZDHHC5	chr11	57435219	57468659	ENSG00000156599
OR9Q1	chr11	57791353	57949088	ENSG00000186509
MS4A6A	chr11	59939081	59952139	ENSG00000110077
MS4A6E	chr11	60102304	60164069	ENSG00000166926
VWCE	chr11	61025762	61062896	ENSG00000167992
RP11-703H8.9	chr11	61980899	62028021	ENSG00000254404
AHNAK	chr11	62201016	62323707	ENSG00000124942
SLC22A6	chr11	62703857	62752455	ENSG00000197901
SLC22A24	chr11	62847412	62911693	ENSG00000197658
AC004924.1	chr11	67700685	67700833	ENSG00000221553
PPP6R3	chr11	68228186	68382802	ENSG00000110075
AP000807.1	chr11	68273551	68273634	ENSG00000212093
MYEOV	chr11	69061605	69182494	ENSG00000172927
PPFIA1	chr11	70116806	70230509	ENSG00000131626
AP000487.6	chr11	70128473	70209474	ENSG00000254604
MIR548K	chr11	70130061	70130176	ENSG00000221333
SHANK2	chr11	70313961	70963623	ENSG00000162105
AP003498.1	chr11	71373593	71373741	ENSG00000221458
CTD-2313N18.5	chr11	71505409	71524905	ENSG00000248671
ALG1L9P	chr11	71511587	71515691	ENSG00000254978
AP002495.1	chr11	71513631	71513695	ENSG00000264091
RP11-849H4.2	chr11	71576555	71639700	ENSG00000254469
NUMA1	chr11	71713910	71791739	ENSG00000137497
AP002490.1	chr11	71789376	71789466	ENSG00000212089
FAM168A	chr11	73111532	73309234	ENSG00000054965
PGM2L1	chr11	74041363	74109518	ENSG00000165434
RP11-702H23.4	chr11	74108594	74196787	ENSG00000254631
MIR548AL	chr11	74110282	74110378	ENSG00000264402
POLD3	chr11	74204896	74380162	ENSG00000077514
RNF169	chr11	74459913	74553458	ENSG00000166439
AP000560.1	chr11	74464519	74464629	ENSG00000264095
SPCS2	chr11	74660292	74690076	ENSG00000118363
C11orf30	chr11	76155967	76264069	ENSG00000158636
ACER3	chr11	76571911	76737841	ENSG00000078124
AP002498.1	chr11	76589276	76589362	ENSG00000212030
PAK1	chr11	77032752	77185680	ENSG00000149269
TENM4	chr11	78363876	79151992	ENSG00000149256
AP002958.1	chr11	78684766	78684854	ENSG00000266550
RP11-179A16.1	chr11	81590893	82429124	ENSG00000245832
RP11-727A23.10	chr11	82997171	83134559	ENSG00000255234
DLG2	chr11	83166055	85338966	ENSG00000150672
RP11-317J19.1	chr11	86142632	86333909	ENSG00000254733
ME3	chr11	86152150	86383678	ENSG00000151376
TMEM135	chr11	86748886	87034800	ENSG00000166575
GRM5	chr11	88237744	88799113	ENSG00000168959
TYR	chr11	88910620	89028927	ENSG00000077498
NOX4	chr11	89057524	89322779	ENSG00000086991
NAALAD2	chr11	89864683	89926062	ENSG00000077616
CCDC67	chr11	93063137	93171653	ENSG00000165325
AP004242.1	chr11	93140991	93141079	ENSG00000221565
HEPHL1	chr11	93754527	93846917	ENSG00000181333
RP11-680H20.2	chr11	93971316	94012372	ENSG00000250519
MRE11A	chr11	94152895	94227074	ENSG00000020922
MIR548L	chr11	94199661	94199746	ENSG00000221230
MTMR2	chr11	95566046	95658479	ENSG00000087053
MAML2	chr11	95709762	96076382	ENSG00000184384
RP11-379J13.2	chr11	97749781	97813762	ENSG00000255502
AP003730.1	chr11	97783797	97783889	ENSG00000216073
ARHGAP42	chr11	100558384	100862668	ENSG00000165895
TRPC6	chr11	101322295	101743293	ENSG00000137672
DYNC2H1	chr11	102980160	103350591	ENSG00000187240
GUCY1A2	chr11	106555148	106889250	ENSG00000152402
SLC35F2	chr11	107661717	107799019	ENSG00000110660
CUL5	chr11	107879459	107978503	ENSG00000166266
AP005718.1	chr11	108340182	108340279	ENSG00000221607
ARHGAP20	chr11	110447766	110583912	ENSG00000137727
TTC12	chr11	113185251	113254266	ENSG00000149292
RP11-159N11.4	chr11	113239200	113239839	ENSG00000270179
SIK3	chr11	116714118	116969153	ENSG00000160584
GRIK4	chr11	120382468	120859613	ENSG00000149403
SORL1	chr11	121322912	121504402	ENSG00000137642
RP11-166D19.1	chr11	121899063	121987031	ENSG00000255248
UBASH3B	chr11	122526383	122685181	ENSG00000154127
CDON	chr11	125825691	125933230	ENSG00000064309
KIRREL3	chr11	126293254	126873355	ENSG00000149571
RP11-744N12.3	chr11	128499548	128556817	ENSG00000245008
TMEM45B	chr11	129685714	129729898	ENSG00000151715
IQSEC3	chr12	175931	287626	ENSG00000120645
RP11-598F7.6	chr12	276022	291565	ENSG00000256540
KDM5A	chr12	389295	498620	ENSG00000073614
ERC1	chr12	1099675	1605090	ENSG00000082805
CACNA1C	chr12	2079952	2802108	ENSG00000151067
RP11-273B20.3	chr12	7319270	7341665	ENSG00000255572
ALG1L10P	chr12	8380330	8384360	ENSG00000254016
AC092111.1	chr12	8382368	8382433	ENSG00000266026
BCL2L14	chr12	12202778	12364018	ENSG00000121380
LRP6	chr12	12268959	12419946	ENSG00000070018
GPR19	chr12	12813825	12849141	ENSG00000183150
RP11-180M15.3	chr12	12821916	12838009	ENSG00000257004
RP11-392P7.6	chr12	13080660	13137579	ENSG00000247498
GPRC5D	chr12	13093709	13105081	ENSG00000111291
GRIN2B	chr12	13714144	14133053	ENSG00000150086
AC007535.1	chr12	13740814	13740918	ENSG00000252445
SLC15A5	chr12	16341419	16430619	ENSG00000188991
MGST1	chr12	16500076	16762193	ENSG00000008394
RERGL	chr12	18233803	18473041	ENSG00000111404
AEBP2	chr12	19556979	19873735	ENSG00000139154
RP11-405A12.2	chr12	19928385	20162871	ENSG00000255910
PDE3A	chr12	20522179	20837315	ENSG00000172572
ST8SIA1	chr12	22216707	22589975	ENSG00000111728
CASC1	chr12	25261354	25348096	ENSG00000118307
IFLTD1	chr12	25562241	25801513	ENSG00000152936
ITPR2	chr12	26490342	26986131	ENSG00000123104
PPFIBP1	chr12	27676364	27848497	ENSG00000110841
CCDC91	chr12	28286182	28732883	ENSG00000123106
AC012150.1	chr12	29273716	29273815	ENSG00000222481
DENND5B	chr12	31535157	31744031	ENSG00000170456
YARS2	chr12	32880424	32908836	ENSG00000139131
AC026357.1	chr12	33194659	33194755	ENSG00000238911
SYT10	chr12	33527173	33592754	ENSG00000110975
AC023158.1	chr12	33565465	33565546	ENSG00000265029
ALG10	chr12	34175216	34182629	ENSG00000139133
RP11-847H18.2	chr12	34175216	34199352	ENSG00000245482
AC046130.1	chr12	34180203	34180297	ENSG00000264446
ALG10B	chr12	38710380	38717784	ENSG00000175548
AC117372.1	chr12	38715368	38715462	ENSG00000266333
CPNE8	chr12	39040624	39301232	ENSG00000139117
AC067735.1	chr12	39307042	39307128	ENSG00000252801
SLC2A13	chr12	40148823	40499891	ENSG00000151229
AC079630.2	chr12	40550041	40561509	ENSG00000223914
MUC19	chr12	40787197	40964632	ENSG00000205592
RP11-115F18.1	chr12	40789655	40837649	ENSG00000258167
CNTN1	chr12	41086244	41466220	ENSG00000018236
AC023513.1	chr12	42473563	42473684	ENSG00000222884
PPHLN1	chr12	42632249	42853517	ENSG00000134283
PRICKLE1	chr12	42852140	42984157	ENSG00000139174
AC079603.1	chr12	43685298	43685383	ENSG00000215993
PUS7L	chr12	44122410	44152620	ENSG00000129317
TMEM117	chr12	44229770	44783545	ENSG00000139173
ARID2	chr12	46123448	46301823	ENSG00000189079
RP11-96H19.1	chr12	46777462	46850051	ENSG00000257261
RP11-474P2.4	chr12	46778016	46780774	ENSG00000257496
VDR	chr12	48235320	48336831	ENSG00000111424
RP11-70F11.8	chr12	50305736	50324103	ENSG00000257771
COX14	chr12	50505762	50559203	ENSG00000178449
CERS5	chr12	50523575	50561288	ENSG00000139624
ATF1	chr12	51157493	51214905	ENSG00000123268
LETMD1	chr12	51441745	51454207	ENSG00000050426
SLC4A8	chr12	51785101	51902980	ENSG00000050438
SCN8A	chr12	51984050	52203558	ENSG00000196876
NCKAP1L	chr12	54891495	54937726	ENSG00000123338
RP11-110A12.2	chr12	55828521	55979255	ENSG00000258763
AC009779.1	chr12	55948779	55948866	ENSG00000266016
RP11-74M13.4	chr12	57216769	57268052	ENSG00000258679
RP11-620J15.2	chr12	58263618	58290265	ENSG00000245651
AC091517.1	chr12	60420552	60420638	ENSG00000264437
SRGAP1	chr12	64238073	64541613	ENSG00000196935
RPS11P6	chr12	64616117	64790845	ENSG00000243024
C12orf56	chr12	64660217	64784972	ENSG00000185306
RASSF3	chr12	65004293	65091347	ENSG00000153179
MIR548C	chr12	65016289	65016385	ENSG00000207546
MSRB3	chr12	65672423	65882024	ENSG00000174099
RP11-230G5.2	chr12	65860600	66036152	ENSG00000250748
IRAK3	chr12	66582659	66648402	ENSG00000090376
GRIP1	chr12	66741211	67197966	ENSG00000155974
CAND1	chr12	67663061	67713731	ENSG00000111530
RP11-611E13.2	chr12	70297813	70637140	ENSG00000257815
RP11-588H23.3	chr12	70861860	70932859	ENSG00000258168
PTPRB	chr12	70910630	71031220	ENSG00000127329
TBC1D15	chr12	72233487	72320629	ENSG00000121749
TPH2	chr12	72332626	72580398	ENSG00000139287
AC090015.1	chr12	74411555	74411636	ENSG00000264155
KCNC2	chr12	75433857	75603648	ENSG00000166006
RP11-114H23.1	chr12	75956982	76377795	ENSG00000258077
PTPRQ	chr12	80799774	81074013	ENSG00000139304
LIN7A	chr12	81186299	81331704	ENSG00000111052
PPFIA2	chr12	81652045	82153332	ENSG00000139220
RP11-315E17.1	chr12	81771821	81866733	ENSG00000258162
CCDC59	chr12	82617460	82752584	ENSG00000133773
AC083810.1	chr12	82658722	82658823	ENSG00000221260
NTS	chr12	86268073	86276770	ENSG00000133636
MGAT4C	chr12	86372516	87232681	ENSG00000182050
RP11-13A1.3	chr12	89441964	89703330	ENSG00000257156
CCER1	chr12	91299399	91348953	ENSG00000197651
PLEKHG7	chr12	93115281	93166231	ENSG00000187510
RP11-511B23.2	chr12	93397191	93609455	ENSG00000257322
RP11-202G11.2	chr12	93484298	93501376	ENSG00000257746
AC138123.1	chr12	93491027	93491120	ENSG00000221617
CCDC41	chr12	94700225	94853764	ENSG00000173588
VEZT	chr12	95611522	95696566	ENSG00000028203
RP11-167N24.3	chr12	95801711	95830604	ENSG00000257943
SNRPF	chr12	96252706	96297606	ENSG00000139343
CCDC38	chr12	96260826	96336752	ENSG00000165972
RP11-256L6.3	chr12	96390299	96405267	ENSG00000257878
LTA4H	chr12	96394606	96437298	ENSG00000111144
ANKS1B	chr12	99120235	100378432	ENSG00000185046
UHRF1BP1L	chr12	100422233	100536626	ENSG00000111647
DRAM1	chr12	102271129	102405908	ENSG00000136048
RP11-554E23.2	chr12	102348776	102356168	ENSG00000258308
PAH	chr12	103230663	103352188	ENSG00000171759
AC069227.1	chr12	103320292	103320383	ENSG00000221807
CHST11	chr12	104849073	105155792	ENSG00000171310
SLC41A2	chr12	105196331	105352522	ENSG00000136052
AC090051.1	chr12	105345538	105345624	ENSG00000265054
C12orf75	chr12	105629068	105789875	ENSG00000235162
AC011313.1	chr12	105721684	105721770	ENSG00000264749
RP11-144F15.1	chr12	106889736	107168696	ENSG00000257545
RFX4	chr12	106976685	107156581	ENSG00000111783
RIC8B	chr12	107168373	107283090	ENSG00000111785
DAO	chr12	109252708	109294819	ENSG00000110887
ACACB	chr12	109554400	109706031	ENSG00000076555
GLTP	chr12	110288748	110318293	ENSG00000139433
RP1-7G5.5	chr12	110297572	110298225	ENSG00000256351
TCHP	chr12	110338069	110421646	ENSG00000139437
GIT2	chr12	110367607	110434194	ENSG00000139436
TCTN1	chr12	111051832	111087235	ENSG00000204852
HVCN1	chr12	111065646	111142755	ENSG00000122986
AC144522.1	chr12	111070409	111070498	ENSG00000221246
CUX2	chr12	111471828	111788358	ENSG00000111249
RPH3A	chr12	113008184	113336686	ENSG00000089169
AC069240.1	chr12	114988567	114988654	ENSG00000265632
MED13L	chr12	116395711	116715143	ENSG00000123066
NOS1	chr12	117645947	117889975	ENSG00000089250
KSR2	chr12	117890817	118406788	ENSG00000171435
PEBP1	chr12	118573663	118583389	ENSG00000089220
CCDC60	chr12	119772517	119978852	ENSG00000183273
RP11-768F21.1	chr12	119825792	120105884	ENSG00000248636
AC002070.1	chr12	120018597	120018700	ENSG00000222647
ANAPC5	chr12	121746048	121837699	ENSG00000089053
DENR	chr12	123237321	123255611	ENSG00000139726
CCDC62	chr12	123258874	123312075	ENSG00000130783
GTF2H3	chr12	124118375	124147153	ENSG00000111358
DNAH10	chr12	124247042	124420753	ENSG00000197653
TMEM132B	chr12	125671382	126146917	ENSG00000139364
RP11-575F12.1	chr12	127399766	127544946	ENSG00000249345
TMEM132C	chr12	128751948	129192460	ENSG00000181234
TMEM132D	chr12	129556270	130388211	ENSG00000151952
POLE	chr12	133200348	133413387	ENSG00000177084
ZMYM2	chr13	20532810	20665968	ENSG00000121741
IFT88	chr13	21140585	21265503	ENSG00000032742
N6AMT2	chr13	21302870	21348097	ENSG00000150456
LATS2	chr13	21547171	21635686	ENSG00000150457
MTMR6	chr13	25802307	25862147	ENSG00000139505
AL590787.1	chr13	25820669	25820753	ENSG00000221324
ATP8A2	chr13	25946209	26599989	ENSG00000132932
USP12	chr13	27640293	27746033	ENSG00000152484
USP12-AS1	chr13	27736992	27743272	ENSG00000232162
LNX2	chr13	28120050	28194541	ENSG00000139517
PAN3	chr13	28712643	28869475	ENSG00000152520
MTUS2	chr13	29598748	30077892	ENSG00000132938
SLC7A1	chr13	30083547	30169825	ENSG00000139514
KATNAL1	chr13	30776767	30881621	ENSG00000102781
AL356750.1	chr13	30780753	30780836	ENSG00000266816
KL	chr13	33590207	33640282	ENSG00000133116
AL161898.1	chr13	33615489	33615580	ENSG00000221677
STARD13	chr13	33677272	33924767	ENSG00000133121
AL138999.1	chr13	33911020	33911109	ENSG00000264288
RFC3	chr13	34392186	34540695	ENSG00000133119
AL161891.1	chr13	34486129	34486218	ENSG00000263663
LINC00457	chr13	35009587	35214822	ENSG00000225179
NBEA	chr13	35516424	36247159	ENSG00000172915
AL390071.1	chr13	36068551	36068674	ENSG00000221519
DCLK1	chr13	36345478	36705443	ENSG00000133083
SPG20	chr13	36875775	36944317	ENSG00000133104
SPG20OS	chr13	36920568	36943738	ENSG00000120664
AL139377.1	chr13	36929928	36930015	ENSG00000266047
AL136160.1	chr13	37302739	37302829	ENSG00000222602
FREM2	chr13	39261266	39460074	ENSG00000150893
AL590007.1	chr13	39364781	39364891	ENSG00000212049
CCDC122	chr13	44398045	44453827	ENSG00000151773
SIAH3	chr13	46354405	46425871	ENSG00000215475
CPB2-AS1	chr13	46627037	46687467	ENSG00000235903
CPB2	chr13	46627321	46679211	ENSG00000080618
SUCLA2	chr13	48510622	48612125	ENSG00000136143
AL161421.1	chr13	49504256	49504348	ENSG00000265585
FNDC3A	chr13	49550048	49783915	ENSG00000102531
CAB39L	chr13	49882786	50018262	ENSG00000102547
DLEU1	chr13	50656307	51297372	ENSG00000176124
AL138696.1	chr13	50937284	50937373	ENSG00000221198
INTS6-AS1	chr13	52026503	52126500	ENSG00000236778
AL450423.1	chr13	53941980	53942091	ENSG00000220990
AL512655.1	chr13	55380002	55380092	ENSG00000266699
TDRD3	chr13	60970591	61148012	ENSG00000083544
AL354764.1	chr13	61026838	61026919	ENSG00000212054
AL596329.1	chr13	62334417	62334509	ENSG00000212007
RP11-527N12.1	chr13	63757234	63801189	ENSG00000227564
AL354775.1	chr13	66438305	66438398	ENSG00000221685
MIR548X2	chr13	66540462	66540561	ENSG00000263581
PCDH9	chr13	66876967	67804468	ENSG00000184226
PCDH9-AS2	chr13	67399301	67489163	ENSG00000228842
KLHL1	chr13	70274726	70682591	ENSG00000150361
LINC00393	chr13	73987610	74222390	ENSG00000224853
LINC00392	chr13	74138381	74162207	ENSG00000228295
KLF12	chr13	74260226	74708394	ENSG00000118922
NDFIP2	chr13	80055287	80130210	ENSG00000102471
RP11-30L8.1	chr13	86634948	86745025	ENSG00000232252
RP11-545P6.2	chr13	88795122	88888337	ENSG00000231019
AL354896.1	chr13	88840114	88840175	ENSG00000223059
GPC5	chr13	92050929	93519490	ENSG00000179399
GPC5-IT1	chr13	93136859	93162347	ENSG00000236240
MIR548AS	chr13	93142416	93142473	ENSG00000263741
GPC6	chr13	93879095	95059655	ENSG00000183098
DCT	chr13	95089558	95131936	ENSG00000080166
AL139318.1	chr13	95117554	95117644	ENSG00000212057
[truncated: 698 more rows]

## Sheet: ChIPexo_Peaks
Chromosome	Peak Start	Peak End	Name	Score
chr1	121484113	121485453	MACS_peak_32	1913.52
chr7	61969202	61969767	MACS_peak_727	790.96
chr7	61968921	61969099	MACS_peak_726	542.53
chr6	58777076	58779375	MACS_peak_676	473.47
chrX	61841907	61841986	MACS_peak_847	421.66
chr2	92275908	92275992	MACS_peak_430	411.33
chr7	58008606	58008678	MACS_peak_719	382.76
chr1	91852770	91853159	MACS_peak_26	354.75
chrX	61839278	61839352	MACS_peak_846	349.2
chr12	95421	95503	MACS_peak_180	344.87
chr10	42396845	42396961	MACS_peak_97	330.03
chr10	38872122	38872198	MACS_peak_80	327.43
chrX	61881451	61881527	MACS_peak_849	321.94
chr6	119558552	119558686	MACS_peak_684	317.18
chrY	13869425	13869500	MACS_peak_875	297.9
chr16	46407669	46407762	MACS_peak_296	282.64
chrX	61717754	61717894	MACS_peak_843	278.02
chr8	43831538	43831629	MACS_peak_764	269.12
chr17	22020681	22020882	MACS_peak_307	261.34
chr16	33874033	33874105	MACS_peak_271	260.14
chr7	61986196	61986268	MACS_peak_732	253.69
chr19	27732600	27732821	MACS_peak_375	249.13
chr10	42534707	42534781	MACS_peak_107	248.22
chr16	46435480	46435562	MACS_peak_302	247.55
chr7	14733090	14733295	MACS_peak_701	245.49
chr1	149035352	149035426	MACS_peak_33	244.78
chr10	42392687	42392873	MACS_peak_94	237.83
chr8	142726185	142726375	MACS_peak_809	232.56
chr10	42385057	42385265	MACS_peak_90	228.37
chr8	83000419	83000821	MACS_peak_775	226.17
chr8	100508084	100508164	MACS_peak_779	223.89
chr2	89848658	89848745	MACS_peak_422	222.27
chr7	28431924	28432318	MACS_peak_706	220.78
chr2	92305643	92305802	MACS_peak_440	220.55
chr8	43824378	43824446	MACS_peak_763	219.6
chr11	66189066	66189416	MACS_peak_170	218.61
chr11	51591261	51591369	MACS_peak_163	218.18
chr2	149639282	149639437	MACS_peak_472	212.85
chr10	42394443	42394538	MACS_peak_95	212.51
chr7	61975023	61975107	MACS_peak_728	210.32
chr16	34022692	34022766	MACS_peak_279	209.72
chr21	9826968	9827589	MACS_peak_515	209.7
chrX	58561364	58561457	MACS_peak_841	205.67
chr19	27738366	27738751	MACS_peak_378	200.73
chr13	110076553	110076720	MACS_peak_230	200.31
chr1	165721709	165721767	MACS_peak_41	198.8
chr10	42797269	42797341	MACS_peak_110	198.62
chr12	41757424	41757537	MACS_peak_204	197.37
chr20	19570643	19571000	MACS_peak_492	196.58
chr10	42379870	42380302	MACS_peak_88	194.63
chrY	13650790	13650861	MACS_peak_867	193.66
chr4	49151740	49151894	MACS_peak_585	193.65
chr11	85194998	85195278	MACS_peak_177	191.67
chr10	39138139	39138214	MACS_peak_84	189.11
chr2	92281284	92281387	MACS_peak_431	189.05
chr18	18518085	18518196	MACS_peak_359	186.81
chr2	92300684	92300763	MACS_peak_438	186.62
chr19	24526164	24526232	MACS_peak_373	186.37
chr3	197900275	197900354	MACS_peak_572	186.37
chrY	4212825	4212907	MACS_peak_859	186.37
chr19	27731927	27732475	MACS_peak_374	184.84
chr14	96672758	96673160	MACS_peak_249	184.63
chr3	68030198	68030482	MACS_peak_546	183.21
chr10	80510172	80510727	MACS_peak_123	182.2
chr4	68265873	68265996	MACS_peak_596	181.77
chrY	8979492	8979584	MACS_peak_860	181.08
chr16	46395377	46395566	MACS_peak_290	180.38
chr9	66833088	66833208	MACS_peak_823	178.06
chr6	13815518	13815761	MACS_peak_662	177.2
chr12	95590	95661	MACS_peak_181	176.94
chr6	154417465	154417869	MACS_peak_695	176.52
chr2	92296734	92297021	MACS_peak_437	176.36
chr18	18519893	18520350	MACS_peak_362	176.35
chr20	62918363	62918434	MACS_peak_514	173.9
chr14	19019009	19019152	MACS_peak_234	173.21
chr8	118026258	118026541	MACS_peak_781	169.97
chr8	43794591	43794662	MACS_peak_761	169.52
chr9	128845081	128845275	MACS_peak_832	168.87
chr12	122864942	122865005	MACS_peak_217	168.49
chr5	49450585	49450659	MACS_peak_636	168.49
chr7	145694444	145694541	MACS_peak_752	167.72
chr8	70602339	70602622	MACS_peak_771	166.33
chr16	46417010	46417323	MACS_peak_298	166.17
chr2	169760475	169760807	MACS_peak_476	165.5
chr7	61982945	61983015	MACS_peak_730	165.06
chr17	22261537	22261629	MACS_peak_313	160.41
chr12	34846292	34846499	MACS_peak_196	158.79
chr2	91599376	91599468	MACS_peak_426	155.91
chr20	38682739	38683388	MACS_peak_500	155.16
chr2	92290861	92291013	MACS_peak_435	154.97
chr12	20704353	20704507	MACS_peak_190	151.23
chrY	10037792	10037894	MACS_peak_861	150.15
chr2	133012719	133012970	MACS_peak_459	150.12
chr17	22023698	22023827	MACS_peak_308	149.9
chr5	134262330	134263537	MACS_peak_656	149.81
chr16	46403641	46403848	MACS_peak_293	148.15
chr17	42075071	42075167	MACS_peak_322	147.79
chr2	133003296	133003367	MACS_peak_458	147.79
chr16	46401796	46401878	MACS_peak_292	147
chr5	71146733	71146950	MACS_peak_641	146.59
chr11	70496492	70496682	MACS_peak_172	145.89
chr20	13147950	13148015	MACS_peak_491	143.73
chr3	90477689	90477753	MACS_peak_552	143.32
chrX	125606583	125606673	MACS_peak_855	142.88
chr3	196625603	196625780	MACS_peak_570	142.72
chr18	2842247	2842365	MACS_peak_345	142.34
chr1	568695	570325	MACS_peak_2	141.7
chr8	137511260	137511543	MACS_peak_802	139.74
chr10	42387186	42387449	MACS_peak_91	139.18
chr12	79176547	79176791	MACS_peak_207	138.88
chr17	33478122	33478346	MACS_peak_317	138.46
chr3	127383431	127383780	MACS_peak_560	138.34
chr2	132987041	132987108	MACS_peak_455	138.29
chr9	69964294	69964398	MACS_peak_826	138.29
chr12	34841497	34841587	MACS_peak_195	138.14
chr7	37599359	37599649	MACS_peak_712	137.81
chr1	245533584	245533917	MACS_peak_60	136.89
chr2	92269291	92269395	MACS_peak_428	135.74
chr2	216743426	216743724	MACS_peak_487	135.65
chr9	66843818	66843934	MACS_peak_825	135.55
chr2	92317711	92317836	MACS_peak_445	135.18
chr18	18516542	18516624	MACS_peak_358	134.09
chr16	25771419	25771488	MACS_peak_268	133.8
chr11	51572683	51572754	MACS_peak_158	133.3
chr18	18518896	18519199	MACS_peak_360	132.87
chr7	61990591	61990660	MACS_peak_734	132.01
chr10	42531789	42532017	MACS_peak_105	131.76
chr21	14365293	14365369	MACS_peak_520	131.72
chr1	156186275	156186656	MACS_peak_37	131.7
chr7	68655222	68655396	MACS_peak_741	131.36
chr16	35215956	35216022	MACS_peak_281	130.75
chrY	13851635	13851709	MACS_peak_874	130.75
chr14	59504164	59504550	MACS_peak_237	130.45
chr16	46406527	46406661	MACS_peak_295	129.45
chr5	22989055	22989438	MACS_peak_620	128.17
chrY	13458344	13458478	MACS_peak_862	127.87
chr20	35012476	35012681	MACS_peak_498	127.74
chr2	132997486	132997552	MACS_peak_457	126.19
chr7	61081025	61081092	MACS_peak_721	126.05
chr9	32764129	32764570	MACS_peak_819	125.73
chr8	68497687	68497761	MACS_peak_770	125.61
chrX	58432499	58432588	MACS_peak_840	125.61
chr18	108843	108944	MACS_peak_340	125.53
chr2	92320102	92320179	MACS_peak_446	124.62
chr1	5875846	5875972	MACS_peak_3	124.53
chr9	66823471	66823541	MACS_peak_821	124.29
chr19	57149417	57149653	MACS_peak_390	123.99
chr6	130066014	130066346	MACS_peak_685	123.51
chr21	31173300	31173607	MACS_peak_526	123.21
chr7	128546690	128547024	MACS_peak_750	123.1
chr8	12435563	12435657	MACS_peak_756	122.66
chr5	100794285	100794536	MACS_peak_651	122.5
chr18	63676	63791	MACS_peak_338	122.48
chr19	8237256	8237458	MACS_peak_367	122.47
chr5	46364159	46364224	MACS_peak_633	121.09
chr11	10530913	10531102	MACS_peak_144	119.15
chr11	51573334	51573463	MACS_peak_160	118.63
chr11	61860233	61860300	MACS_peak_169	118.19
chr1	42224658	42225044	MACS_peak_16	117.67
chr16	52289337	52289645	MACS_peak_303	117.29
chr2	230045478	230045610	MACS_peak_490	117.2
chr2	89879082	89879213	MACS_peak_424	116.59
chr4	49659548	49659755	MACS_peak_590	116.23
chr6	136298717	136299056	MACS_peak_691	116.22
chr5	56938541	56938838	MACS_peak_639	114.75
chr2	92306070	92306140	MACS_peak_441	114.61
chr10	39094304	39094370	MACS_peak_82	113.89
chr5	49437101	49437174	MACS_peak_635	112.91
chr8	43092892	43092959	MACS_peak_759	112.91
chrY	13671751	13671818	MACS_peak_869	112.91
chr10	106584221	106584436	MACS_peak_128	112.24
chr6	32904507	32904748	MACS_peak_667	111.15
chr2	92284309	92284392	MACS_peak_432	110.31
chr2	42064241	42064369	MACS_peak_402	109.86
chr11	51579519	51579655	MACS_peak_162	109.62
chr2	92290489	92290579	MACS_peak_434	109.17
chr11	51575648	51575737	MACS_peak_161	108.48
chr12	38164775	38164843	MACS_peak_201	108.36
chr14	79084162	79084473	MACS_peak_246	107.78
chr16	46391885	46392072	MACS_peak_288	107.03
chr12	117328834	117329206	MACS_peak_214	106.83
chr9	69982809	69982873	MACS_peak_827	105.66
chrX	61861419	61861484	MACS_peak_848	105.66
chr10	124671537	124671647	MACS_peak_135	105.64
chr16	33963044	33963411	MACS_peak_277	105.3
chr1	26735127	26735346	MACS_peak_11	105.18
chr19	27732970	27733298	MACS_peak_376	105.14
chr5	71127029	71127479	MACS_peak_640	104.95
chr12	34850890	34850975	MACS_peak_199	104.63
chr11	71373777	71373859	MACS_peak_175	104.53
chr22	51038645	51038795	MACS_peak_538	103.83
chr2	105623912	105624091	MACS_peak_451	103.75
chr16	35281340	35281477	MACS_peak_283	103.65
chr20	29813840	29813908	MACS_peak_496	102.5
chr19	10330328	10330531	MACS_peak_369	102.12
chr14	88237555	88237809	MACS_peak_247	102.08
chr6	51413643	51413947	MACS_peak_671	102.07
chr10	26757356	26757566	MACS_peak_66	101.75
chr16	33881235	33881397	MACS_peak_273	101.74
chr2	92289701	92289776	MACS_peak_433	101.47
chr5	79948095	79948201	MACS_peak_645	101.29
chr7	37771817	37772041	MACS_peak_713	101.24
chr11	3220719	3220778	MACS_peak_140	100.77
chr8	144751710	144751793	MACS_peak_812	100.77
chr18	34850110	34850277	MACS_peak_363	100.45
chr19	27764634	27764701	MACS_peak_380	100.19
chr5	46359518	46359586	MACS_peak_632	100.19
chr7	62403935	62404000	MACS_peak_736	100.19
chr8	68494581	68494645	MACS_peak_769	100.19
chr1	234153477	234153752	MACS_peak_59	100.13
chr12	125203124	125203243	MACS_peak_220	99.85
chr12	33194642	33194844	MACS_peak_192	99.39
chr2	145016993	145017184	MACS_peak_470	99.21
chr5	49405842	49405956	MACS_peak_634	98.02
chr11	48853628	48853690	MACS_peak_153	97.8
chr4	31757447	31757751	MACS_peak_578	97.75
chr11	55026393	55026499	MACS_peak_166	97.54
chr4	49637500	49637578	MACS_peak_588	96.89
chr10	42399442	42399534	MACS_peak_99	96.48
chr19	50490425	50490578	MACS_peak_389	96.03
chr16	46393212	46393315	MACS_peak_289	95.99
chr11	40780853	40781175	MACS_peak_152	95.81
chr17	57190791	57190857	MACS_peak_329	95.59
chr6	61904042	61904108	MACS_peak_677	95.59
chr8	137935729	137935794	MACS_peak_804	95.59
chrY	13704313	13704376	MACS_peak_871	95.59
chr3	96336632	96336809	MACS_peak_553	95.32
chr8	43822063	43822130	MACS_peak_762	95.26
chr4	31162662	31162903	MACS_peak_576	95.05
chr4	15233105	15233278	MACS_peak_574	94.84
chr7	57995792	57995857	MACS_peak_718	94.74
chr10	42404383	42404510	MACS_peak_100	94.72
chr12	127650586	127650660	MACS_peak_222	94.59
chr10	33387354	33387474	MACS_peak_72	94.51
chr17	66382962	66383299	MACS_peak_331	94.01
chr6	101813137	101813380	MACS_peak_681	94.01
chr8	125452099	125452361	MACS_peak_789	93.72
chr2	89875302	89875367	MACS_peak_423	93.61
chr4	76807174	76807238	MACS_peak_599	93.53
chrX	136520402	136520548	MACS_peak_856	93.5
chr13	99370227	99370491	MACS_peak_229	93.25
chr8	43838662	43838741	MACS_peak_765	93.19
chr20	58485753	58486049	MACS_peak_509	93.17
chr8	127429019	127429355	MACS_peak_791	92.7
chr2	92324162	92324274	MACS_peak_448	92.61
chr12	27695219	27695534	MACS_peak_191	92.6
chr19	7627799	7627950	MACS_peak_366	92.36
chr9	32708523	32708722	MACS_peak_817	92.36
chr4	65473862	65473931	MACS_peak_593	91.9
chr10	42384665	42384775	MACS_peak_89	91.77
chr1	149708844	149708905	MACS_peak_34	91.61
chr11	54954788	54954856	MACS_peak_165	91.61
chr17	31149633	31149700	MACS_peak_316	91.61
chr3	90447927	90447993	MACS_peak_551	91.61
chr7	62021789	62021854	MACS_peak_735	91.61
chr7	142373967	142374035	MACS_peak_751	91.61
chr3	38847407	38847514	MACS_peak_541	91.33
chr20	26188818	26188917	MACS_peak_493	90.73
chr7	63291511	63291636	MACS_peak_737	90.68
chr6	130950105	130950336	MACS_peak_687	90.67
chr2	163697269	163697413	MACS_peak_473	90.41
chr1	159147182	159147313	MACS_peak_38	90.39
chr4	109201602	109201875	MACS_peak_606	90.1
chr12	55413701	55413883	MACS_peak_205	90.04
chr2	92291091	92291183	MACS_peak_436	89.86
chr2	116541092	116541177	MACS_peak_452	89.81
chr1	564450	566319	MACS_peak_1	89.62
chrY	13659224	13659372	MACS_peak_868	89.49
chr21	10807102	10807212	MACS_peak_517	89.4
chr9	34999150	34999222	MACS_peak_820	89.4
chr1	79065140	79065247	MACS_peak_24	89.09
chr21	28706874	28707024	MACS_peak_525	89.04
chr11	51569670	51569736	MACS_peak_155	88.97
chr1	213582538	213582829	MACS_peak_56	88.68
chr18	18519264	18519434	MACS_peak_361	88.63
chr1	24606209	24606526	MACS_peak_10	88.52
chr1	121478614	121478699	MACS_peak_31	88.11
chr11	3578608	3578707	MACS_peak_141	88.11
chr17	39264316	39264384	MACS_peak_318	88.11
chr19	24184074	24184158	MACS_peak_372	88.11
chrX	61815145	61815209	MACS_peak_844	88.11
chrY	13802253	13802317	MACS_peak_872	88.11
chr2	195422840	195423083	MACS_peak_484	88.03
chr18	851085	851476	MACS_peak_342	87.77
chr15	86565060	86565198	MACS_peak_261	87.74
chr5	178921249	178921405	MACS_peak_661	87.73
chrY	13810171	13810301	MACS_peak_873	87.73
chr1	17476483	17476693	MACS_peak_6	87.68
chr7	83027555	83027720	MACS_peak_745	87.58
chr10	98561433	98561504	MACS_peak_127	87.45
chr11	19890268	19890351	MACS_peak_146	87.45
chr4	70296664	70296762	MACS_peak_598	87.45
chr7	57971121	57971195	MACS_peak_716	87.45
chr10	38881949	38882107	MACS_peak_81	87.3
chr10	38790578	38790649	MACS_peak_78	87.09
chr10	39121412	39121492	MACS_peak_83	87.09
chr8	46852445	46852516	MACS_peak_767	87.09
chr8	142508780	142508855	MACS_peak_808	87.09
chr2	92273614	92273730	MACS_peak_429	86.65
chr12	34372602	34372730	MACS_peak_194	86.01
chrX	61829279	61829465	MACS_peak_845	85.88
chrX	36595403	36595626	MACS_peak_836	85.35
chr17	9974202	9974272	MACS_peak_306	84.99
chr7	57994149	57994220	MACS_peak_717	84.93
chr1	248077146	248077397	MACS_peak_61	84.49
chr4	61529609	61529782	MACS_peak_592	84.26
chr5	19274845	19275098	MACS_peak_618	84.09
chr11	51572012	51572288	MACS_peak_157	84.03
chr10	38776451	38776549	MACS_peak_77	83.99
chr10	38806257	38806416	MACS_peak_79	83.99
chr7	61980484	61980549	MACS_peak_729	83.99
chr19	4769541	4769832	MACS_peak_365	83.94
chr16	24031687	24031810	MACS_peak_267	83.43
chrX	108297640	108297841	MACS_peak_853	83
chr4	49640083	49640156	MACS_peak_589	82.9
chr2	16821496	16821593	MACS_peak_396	82.78
chr5	31218720	31218803	MACS_peak_624	82.78
chr7	71266938	71267022	MACS_peak_742	82.78
chr7	31356649	31356931	MACS_peak_709	82.72
chr5	93905605	93905669	MACS_peak_648	82.48
chr5	93906028	93906092	MACS_peak_649	82.48
chr16	46391261	46391350	MACS_peak_287	82.42
chr19	9347193	9347322	MACS_peak_368	82.29
chr19	36066505	36066583	MACS_peak_383	82.17
chr6	17210904	17211170	MACS_peak_663	81.88
chr8	122198954	122199221	MACS_peak_787	81.72
chr5	79947898	79948025	MACS_peak_644	81.53
chr16	46405120	46405207	MACS_peak_294	81.51
chr18	18514112	18514237	MACS_peak_357	81.25
chr4	101050940	101051219	MACS_peak_603	81.02
chr5	36270095	36270242	MACS_peak_628	80.94
chrX	153140925	153141061	MACS_peak_858	80.74
chr1	181517032	181517209	MACS_peak_49	80.38
chr7	61984911	61984979	MACS_peak_731	80.34
chr17	68759253	68759454	MACS_peak_333	80.26
chr19	13521811	13521987	MACS_peak_371	80.23
chr10	42387551	42387934	MACS_peak_92	80.02
chr6	130068771	130069009	MACS_peak_686	80
chr16	46413898	46414053	MACS_peak_297	79.96
chr14	63099579	63099799	MACS_peak_238	79.66
chr4	49143076	49143142	MACS_peak_583	79.6
chr6	63693036	63693132	MACS_peak_679	79.6
chr7	57555257	57555325	MACS_peak_715	79.6
chr10	42596791	42596907	MACS_peak_108	79.28
chr3	187387562	187387763	MACS_peak_565	79.27
chr2	92315391	92315461	MACS_peak_444	79.23
chr20	26189941	26190228	MACS_peak_495	79.2
chrY	13473428	13473516	MACS_peak_864	79.2
chr6	51926318	51926670	MACS_peak_672	79.17
chr19	27738864	27738975	MACS_peak_379	79.16
chr17	75041610	75041693	MACS_peak_337	78.84
chr18	5632525	5632601	MACS_peak_349	78.84
chr3	149979278	149979505	MACS_peak_563	78.51
chr11	30306394	30306654	MACS_peak_150	78.26
chr10	42529896	42529971	MACS_peak_104	78.18
chr16	46432614	46432777	MACS_peak_301	78.13
chr13	48196963	48197104	MACS_peak_224	78.08
chr1	30559288	30559526	MACS_peak_12	77.98
chr10	42599932	42600101	MACS_peak_109	77.88
chr2	223644003	223644172	MACS_peak_489	77.88
chr5	24864520	24864749	MACS_peak_621	77.71
chr3	48699232	48699383	MACS_peak_543	77.66
chr16	26747521	26747754	MACS_peak_269	77.55
chr11	71373486	71373576	MACS_peak_173	77.5
chr2	132996304	132996393	MACS_peak_456	77.5
chr10	42407561	42407688	MACS_peak_101	77.32
chr21	10841676	10841753	MACS_peak_518	77.25
chrX	108297389	108297456	MACS_peak_852	77.25
chrY	13680944	13681011	MACS_peak_870	77.25
chr10	46964521	46964675	MACS_peak_112	77.08
chr2	138658433	138658648	MACS_peak_468	77.03
chr16	22207032	22207148	MACS_peak_266	76.54
chr3	25279149	25279334	MACS_peak_540	76.17
chr2	5147985	5148206	MACS_peak_392	76.12
chr19	43106091	43106231	MACS_peak_386	75.68
chr14	79083789	79084111	MACS_peak_245	75.66
chr1	38230098	38230195	MACS_peak_15	75.44
chr15	92671465	92671545	MACS_peak_262	75.44
chr19	36618853	36618936	MACS_peak_385	75.44
chr6	134570341	134570413	MACS_peak_689	75.44
chr6	133586353	133586516	MACS_peak_688	75.41
chr9	125480429	125480707	MACS_peak_830	75.35
chr19	46462681	46462803	MACS_peak_387	75.26
chr10	57113087	57113201	MACS_peak_114	75.12
chr10	42364636	42364798	MACS_peak_86	75.08
chr5	46336294	46336359	MACS_peak_631	75.08
chrX	46565683	46565770	MACS_peak_839	75.08
chr10	14437947	14438204	MACS_peak_64	74.89
chr14	106267646	106267812	MACS_peak_250	74.88
chr18	1200764	1200870	MACS_peak_344	74.68
chr2	26030104	26030209	MACS_peak_397	74.68
chr9	24257805	24257909	MACS_peak_814	74.68
chr3	146518394	146518541	MACS_peak_561	74.44
chr10	135500674	135500849	MACS_peak_138	74.13
chr3	127023202	127023398	MACS_peak_559	74.07
chr6	54774064	54774274	MACS_peak_673	73.75
chr1	37439750	37439948	MACS_peak_14	73.73
chr15	93829379	93829519	MACS_peak_263	73.68
chr18	108119	108491	MACS_peak_339	73.48
chr3	194356914	194357089	MACS_peak_568	73.34
chr8	82754647	82754798	MACS_peak_774	73.19
chr9	126872680	126872856	MACS_peak_831	73.17
chr12	105359782	105359937	MACS_peak_211	73.09
chr8	119044122	119044377	MACS_peak_783	73.04
chr18	109264	109437	MACS_peak_341	72.99
chr5	86212972	86213087	MACS_peak_646	72.94
chr1	44678960	44679161	MACS_peak_17	72.73
chr16	46426272	46426366	MACS_peak_299	72.52
chr1	20533990	20534074	MACS_peak_7	72.45
chr13	112044884	112044975	MACS_peak_231	72.45
chr5	175128912	175128996	MACS_peak_660	72.45
chr12	34846907	34846992	MACS_peak_197	72.29
chr2	92300945	92301010	MACS_peak_439	72.29
chr10	31555375	31555625	MACS_peak_70	72.27
chr5	42461218	42461309	MACS_peak_630	72.16
chr11	51573135	51573200	MACS_peak_159	72.15
chr18	9261570	9261776	MACS_peak_351	72.01
chr7	71781180	71781429	MACS_peak_743	71.72
chr5	25355058	25355312	MACS_peak_622	71.69
chr12	33565413	33565582	MACS_peak_193	71.61
chr15	38482907	38483030	MACS_peak_253	71.5
chr2	133028401	133028475	MACS_peak_461	71.5
chr12	34847456	34847523	MACS_peak_198	71.4
chr1	212725436	212725649	MACS_peak_54	71.34
chrY	13481457	13481585	MACS_peak_865	71.34
chr10	31080830	31081010	MACS_peak_69	71.24
chr17	22252767	22252851	MACS_peak_310	71.18
chr12	69557569	69557770	MACS_peak_206	70.95
chr2	92308035	92308102	MACS_peak_443	70.86
chr8	119462466	119462593	MACS_peak_784	70.85
chr16	33953145	33953243	MACS_peak_275	70.81
chr1	162910747	162911081	MACS_peak_40	70.55
chr2	73051576	73051714	MACS_peak_415	70.5
chr10	36482741	36483025	MACS_peak_75	70.32
chr17	22260047	22260118	MACS_peak_312	70.15
chr11	54890736	54890886	MACS_peak_164	70.02
chr4	17471924	17472166	MACS_peak_575	70.01
chr1	230284208	230284307	MACS_peak_58	69.91
chr3	99281158	99281249	MACS_peak_555	69.91
chr4	89534598	89534694	MACS_peak_602	69.91
chr8	61874330	61874423	MACS_peak_768	69.91
chr9	141023500	141023587	MACS_peak_834	69.91
chr10	24007008	24007175	MACS_peak_65	69.88
chr5	94426630	94426762	MACS_peak_650	69.88
chr20	62047055	62047133	MACS_peak_513	69.78
chr21	25843499	25843559	MACS_peak_523	69.78
chr10	42365051	42365206	MACS_peak_87	69.59
chr12	12130010	12130190	MACS_peak_188	69.54
chr17	53418918	53419140	MACS_peak_324	69.53
chr17	42067918	42068071	MACS_peak_321	69.52
chr8	138555230	138555338	MACS_peak_805	69.51
chr11	40382944	40383094	MACS_peak_151	69.45
chr18	18512238	18512400	MACS_peak_356	69.43
chr10	128245623	128245700	MACS_peak_136	69.42
chr17	45234287	45234407	MACS_peak_323	69.31
chr10	42396014	42396314	MACS_peak_96	69.29
chr16	33879639	33879767	MACS_peak_272	68.91
chr10	42532718	42532783	MACS_peak_106	68.75
chr16	35229225	35229363	MACS_peak_282	68.75
chr20	59164807	59164945	MACS_peak_511	68.75
chr2	13108473	13108615	MACS_peak_395	68.72
chr7	21225564	21225778	MACS_peak_702	68.57
chr14	74881733	74881875	MACS_peak_241	68.43
chr16	34190147	34190265	MACS_peak_280	68.06
chr12	119165881	119165997	MACS_peak_216	67.99
chr3	191050846	191050991	MACS_peak_567	67.99
chr6	158598554	158598670	MACS_peak_696	67.99
chr10	36651965	36652082	MACS_peak_76	67.81
chr1	213582246	213582504	MACS_peak_55	67.79
chr4	49109416	49109498	MACS_peak_581	67.76
chr1	35390502	35390693	MACS_peak_13	67.73
chr8	145180680	145180824	MACS_peak_813	67.68
chr2	165699265	165699444	MACS_peak_474	67.62
chr18	5868424	5868495	MACS_peak_350	67.38
chr2	88124438	88124512	MACS_peak_419	67.38
chr2	88124610	88124685	MACS_peak_420	67.38
chr6	34430428	34430489	MACS_peak_668	67.38
chr6	114598416	114598499	MACS_peak_682	67.38
chr7	7454952	7455036	MACS_peak_699	67.38
chr2	64273275	64273516	MACS_peak_411	67.3
chr20	58712520	58712637	MACS_peak_510	67.29
chr11	88071482	88071602	MACS_peak_178	67.27
chr19	27735179	27735276	MACS_peak_377	67.24
chr11	51570072	51570139	MACS_peak_156	67.23
chr13	62334407	62334555	MACS_peak_227	66.99
chr16	46427543	46427926	MACS_peak_300	66.99
chr7	61989395	61989464	MACS_peak_733	66.97
chr16	86112788	86112897	MACS_peak_305	66.67
chr4	109345545	109345756	MACS_peak_607	66.61
chr1	217543373	217543526	MACS_peak_57	66.56
chr5	54865822	54865973	MACS_peak_638	66.48
chr2	92323540	92323620	MACS_peak_447	66.46
chr7	67668368	67668493	MACS_peak_740	66.4
chr14	20560398	20560541	MACS_peak_236	66.37
chr6	99410721	99410888	MACS_peak_680	66.34
chr5	79946992	79947054	MACS_peak_643	66.25
chr7	61746953	61747016	MACS_peak_722	66.19
chr11	12237087	12237184	MACS_peak_145	66.03
chr3	169897992	169898080	MACS_peak_564	66.03
chr4	67565322	67565425	MACS_peak_594	66.03
chr8	134844306	134844408	MACS_peak_798	66.03
chr9	30244462	30244585	MACS_peak_816	66.03
chr4	152486770	152487044	MACS_peak_611	65.96
chr12	123292782	123292983	MACS_peak_218	65.95
chr6	62287945	62288134	MACS_peak_678	65.85
chr1	22938053	22938177	MACS_peak_9	65.83
chr17	41466066	41466221	MACS_peak_320	65.83
chr2	185753159	185753288	MACS_peak_482	65.73
chr22	28228874	28229077	MACS_peak_532	65.63
chr1	205718261	205718370	MACS_peak_52	65.43
chr10	36104230	36104356	MACS_peak_74	65.43
chr11	28040179	28040319	MACS_peak_149	65.43
chr13	112629783	112629909	MACS_peak_232	65.43
chrX	123881645	123881754	MACS_peak_854	65.43
chr6	44461379	44461615	MACS_peak_670	65.28
chr2	83530381	83530516	MACS_peak_418	64.76
chr4	33432464	33432627	MACS_peak_579	64.73
chr10	39153373	39153517	MACS_peak_85	64.72
chr3	96336983	96337053	MACS_peak_554	64.72
chr7	61752979	61753048	MACS_peak_723	64.72
chr7	61780827	61780893	MACS_peak_724	64.72
chr20	36255510	36255640	MACS_peak_499	64.64
chr16	26763566	26763718	MACS_peak_270	64.61
chr2	34011014	34011177	MACS_peak_400	64.56
chr2	133030527	133030714	MACS_peak_462	64.42
chr20	43091828	43091954	MACS_peak_503	64.42
chrY	13460865	13461118	MACS_peak_863	64.23
chr17	72667533	72667680	MACS_peak_336	64.2
chrX	149435245	149435411	MACS_peak_857	64.2
chr11	57031444	57031560	MACS_peak_168	64.11
chr10	42390791	42391172	MACS_peak_93	64.07
chr12	125069102	125069269	MACS_peak_219	64.03
chr22	25928671	25928919	MACS_peak_529	63.78
chr4	31331732	31331850	MACS_peak_577	63.75
chrY	13489918	13490094	MACS_peak_866	63.65
chr9	25345384	25345527	MACS_peak_815	63.54
chr12	8741821	8742002	MACS_peak_185	63.44
chr13	55380134	55380293	MACS_peak_225	63.31
chr7	61791774	61791839	MACS_peak_725	63.31
chr2	55011595	55011716	MACS_peak_407	63.22
chr21	44778228	44778360	MACS_peak_527	63.22
chr10	31577328	31577434	MACS_peak_71	63.18
chr2	117850480	117850555	MACS_peak_453	63.18
chr4	179298514	179298652	MACS_peak_614	63.14
chr18	4510924	4511046	MACS_peak_347	63.04
chr2	7441033	7441155	MACS_peak_393	63.04
chr3	113738455	113738712	MACS_peak_557	62.97
chr15	57671147	57671261	MACS_peak_254	62.78
chr20	57710989	57711340	MACS_peak_508	62.77
chr1	22933745	22933843	MACS_peak_8	62.76
chr12	92909834	92909938	MACS_peak_209	62.76
chr15	28357847	28357935	MACS_peak_252	62.76
chr2	180988225	180988319	MACS_peak_480	62.76
chr5	20972597	20972682	MACS_peak_619	62.76
chr5	34886707	34886804	MACS_peak_627	62.76
chr7	30711637	30711726	MACS_peak_707	62.76
chr8	46841655	46841742	MACS_peak_766	62.76
chr12	109256442	109256550	MACS_peak_212	62.71
chr4	81946152	81946391	MACS_peak_601	62.58
chr10	62836798	62836948	MACS_peak_116	62.53
chr2	59760177	59760295	MACS_peak_409	62.5
chr1	11142146	11142272	MACS_peak_5	62.36
chr13	58023655	58023781	MACS_peak_226	62.36
chr1	177953397	177953549	MACS_peak_46	62.25
chr6	42310703	42310882	MACS_peak_669	62.22
chr7	152797544	152797664	MACS_peak_753	62.08
chr20	47895487	47895618	MACS_peak_505	62.06
chr8	119687070	119687198	MACS_peak_785	62.03
chr10	80154345	80154412	MACS_peak_122	61.98
chr11	24324971	24325081	MACS_peak_148	61.97
chr2	137285270	137285380	MACS_peak_467	61.97
chr14	78624532	78624727	MACS_peak_244	61.88
chr12	93146711	93146841	MACS_peak_210	61.7
chr22	31697167	31697339	MACS_peak_534	61.69
chr3	197574548	197574731	MACS_peak_571	61.67
chr8	103131585	103131697	MACS_peak_780	61.59
chr4	68265449	68265736	MACS_peak_595	61.55
chr2	101635482	101635595	MACS_peak_450	61.4
chr2	128660445	128660558	MACS_peak_454	61.4
chr1	61946211	61946370	MACS_peak_21	61.33
chr2	207271520	207271603	MACS_peak_485	61.33
chr13	63404532	63404667	MACS_peak_228	61.31
chr15	59266228	59266342	MACS_peak_255	61.22
chr20	59797861	59798113	MACS_peak_512	61.02
chr14	19044502	19044637	MACS_peak_235	60.9
chr7	90407332	90407467	MACS_peak_746	60.9
chr9	125376760	125376895	MACS_peak_829	60.8
chr2	179540793	179541034	MACS_peak_479	60.78
chr7	67324296	67324446	MACS_peak_739	60.51
chr16	46386128	46386389	MACS_peak_284	60.43
chr17	56315811	56316010	MACS_peak_327	60.4
chr10	63686653	63686910	MACS_peak_117	60.25
chr14	70307681	70307801	MACS_peak_239	60.13
chr15	83332035	83332208	MACS_peak_259	60.13
chr5	36490437	36490577	MACS_peak_629	60.13
chr18	13755548	13755689	MACS_peak_353	59.98
chr1	169698839	169698932	MACS_peak_42	59.93
chr16	14580893	14580997	MACS_peak_265	59.93
chr20	30556299	30556391	MACS_peak_497	59.93
chr4	111774595	111774669	MACS_peak_609	59.93
chr14	93380527	93380649	MACS_peak_248	59.78
chr2	133658771	133658893	MACS_peak_465	59.78
chr7	25610213	25610345	MACS_peak_704	59.7
chr8	90587027	90587159	MACS_peak_778	59.7
chr7	154861749	154861892	MACS_peak_754	59.69
chr12	117850741	117850864	MACS_peak_215	59.61
chrX	37662538	37662639	MACS_peak_838	59.61
chrX	61695868	61695940	MACS_peak_842	59.61
chr11	85149150	85149331	MACS_peak_176	59.6
chr17	69703764	69703872	MACS_peak_335	59.54
chr18	14129189	14129333	MACS_peak_355	59.54
chr8	135180232	135180377	MACS_peak_799	59.39
chr12	10267341	10267502	MACS_peak_187	59.34
chr2	148224103	148224212	MACS_peak_471	59.34
chr1	154881838	154881984	MACS_peak_36	59.25
chr14	74272173	74272319	MACS_peak_240	59.25
chr2	179049884	179049994	MACS_peak_478	59.15
chr5	3913023	3913133	MACS_peak_617	59.15
chr19	27842111	27842258	MACS_peak_381	59.1
chr2	208842850	208843022	MACS_peak_486	59.09
chr16	46396688	46396788	MACS_peak_291	59.05
chr9	66835607	66835736	MACS_peak_824	58.85
chr16	6492785	6492934	MACS_peak_264	58.82
chr3	194496751	194496900	MACS_peak_569	58.82
chr6	163602369	163602518	MACS_peak_698	58.82
chr11	22791620	22791757	MACS_peak_147	58.78
chr21	10735820	10735948	MACS_peak_516	58.77
chrX	106941730	106941895	MACS_peak_851	58.69
chr4	190186614	190186764	MACS_peak_616	58.68
chr5	148025291	148025441	MACS_peak_659	58.68
chr6	138044384	138044534	MACS_peak_693	58.68
chr22	27962267	27962371	MACS_peak_531	58.65
chr1	121355701	121355836	MACS_peak_29	58.59
chr17	41382068	41382270	MACS_peak_319	58.59
chr18	37490049	37490200	MACS_peak_364	58.54
chr2	77315274	77315425	MACS_peak_417	58.54
chr22	29666421	29666549	MACS_peak_533	58.48
chr18	1099855	1099985	MACS_peak_343	58.45
chr22	37908527	37908657	MACS_peak_536	58.45
chr1	121357981	121358065	MACS_peak_30	58.33
chr2	98326380	98326511	MACS_peak_449	58.28
chr19	10499651	10499804	MACS_peak_370	58.26
chr4	156463847	156464000	MACS_peak_612	58.26
chr5	107185106	107185259	MACS_peak_653	58.26
chr22	22731577	22731692	MACS_peak_528	58.22
chr19	36066678	36066831	MACS_peak_384	58.2
chr2	26596823	26596955	MACS_peak_398	58.12
chr3	48120035	48120189	MACS_peak_542	58.12
chr3	105214792	105214946	MACS_peak_556	58.12
chr6	24744860	24744992	MACS_peak_665	58.12
chr6	30364669	30364801	MACS_peak_666	58.12
chr1	179679458	179679698	MACS_peak_48	58.04
chr10	77346211	77346366	MACS_peak_120	57.99
chr8	132401573	132401728	MACS_peak_795	57.99
chr22	45892443	45892576	MACS_peak_537	57.97
chr6	57986725	57986858	MACS_peak_674	57.97
chr10	7050679	7050883	MACS_peak_63	57.88
chr11	3071333	3071489	MACS_peak_139	57.85
chrX	88343891	88344025	MACS_peak_850	57.81
chr17	57147202	57147359	MACS_peak_328	57.72
chr7	103135849	103135992	MACS_peak_747	57.71
chr6	134782301	134782419	MACS_peak_690	57.67
chr10	89382519	89382654	MACS_peak_126	57.65
chr8	134728236	134728371	MACS_peak_797	57.65
chr2	44979346	44979712	MACS_peak_403	57.57
chr20	26189008	26189107	MACS_peak_494	57.51
chr15	27262263	27262399	MACS_peak_251	57.5
chr20	40427290	40427426	MACS_peak_501	57.5
chr8	86938564	86938683	MACS_peak_777	57.5
chr1	190342968	190343053	MACS_peak_51	57.45
chr17	27921276	27921368	MACS_peak_315	57.45
chr2	183605490	183605591	MACS_peak_481	57.45
chr21	25841906	25841991	MACS_peak_522	57.45
chr5	30888275	30888369	MACS_peak_623	57.45
chr8	72382737	72382829	MACS_peak_772	57.45
chr17	69522757	69522894	MACS_peak_334	57.34
chr2	62974779	62974941	MACS_peak_410	57.24
chr4	49114218	49114290	MACS_peak_582	57.24
chrX	15982126	15982285	MACS_peak_835	57.24
chr1	57431846	57432021	MACS_peak_20	57.23
chr22	32585325	32585500	MACS_peak_535	57.23
chr17	22023943	22024008	MACS_peak_309	57.22
chr10	120779967	120780113	MACS_peak_133	57.2
chr2	133160104	133160242	MACS_peak_464	57.19
chr2	167934963	167935084	MACS_peak_475	57.15
chr7	25944170	25944291	MACS_peak_705	57.15
chr3	83386408	83386516	MACS_peak_549	57.06
chr13	114307784	114307907	MACS_peak_233	56.8
chr8	137130200	137130323	MACS_peak_801	56.8
chr4	177801067	177801204	MACS_peak_613	56.79
chr11	10450932	10451073	MACS_peak_142	56.74
chr20	47521686	47521827	MACS_peak_504	56.74
chr8	130294944	130295085	MACS_peak_793	56.74
chr16	33963886	33964135	MACS_peak_278	56.68
chr18	5463004	5463183	MACS_peak_348	56.67
chr8	8959275	8959403	MACS_peak_755	56.64
chr1	154501897	154502039	MACS_peak_35	56.59
chr9	131710212	131710354	MACS_peak_833	56.59
chr3	72311556	72311636	MACS_peak_547	56.5
chr2	72364729	72364840	MACS_peak_414	56.48
chr1	96352076	96352201	MACS_peak_27	56.46
chr1	174386173	174386298	MACS_peak_43	56.46
chr21	26208372	26208515	MACS_peak_524	56.44
chr10	119202541	119202662	MACS_peak_131	56.33
chr2	50765434	50765578	MACS_peak_405	56.3
chr3	120341622	120341748	MACS_peak_558	56.3
chr4	103112897	103113100	MACS_peak_605	56.16
chr11	95104343	95104488	MACS_peak_179	56.15
chr3	148182501	148182628	MACS_peak_562	56.13
chr8	17341213	17341340	MACS_peak_757	56.13
chr4	79517562	79517708	MACS_peak_600	56.01
chr8	137730389	137730517	MACS_peak_803	55.96
chr2	92306479	92306555	MACS_peak_442	55.93
chr10	71572299	71572542	MACS_peak_119	55.86
chr15	62911844	62911991	MACS_peak_256	55.86
chr7	73098251	73098398	MACS_peak_744	55.86
chr21	14344572	14344701	MACS_peak_519	55.8
chr2	221341806	221341949	MACS_peak_488	55.73
chr12	116938222	116938377	MACS_peak_213	55.72
chr17	56197745	56197893	MACS_peak_325	55.72
chr20	50049690	50049838	MACS_peak_507	55.72
chr8	118194988	118195136	MACS_peak_782	55.72
chr10	77649852	77649982	MACS_peak_121	55.64
chr8	125941733	125941882	MACS_peak_790	55.58
chr12	38536755	38536871	MACS_peak_202	55.56
chr15	70930331	70930447	MACS_peak_258	55.56
chr8	144216863	144217019	MACS_peak_811	55.56
chr3	73957496	73957621	MACS_peak_548	55.52
chr5	134260767	134261746	MACS_peak_655	55.52
chr2	11527258	11527389	MACS_peak_394	55.48
chr2	38175118	38175268	MACS_peak_401	55.44
chr4	102004115	102004265	MACS_peak_604	55.44
chr10	42529566	42529635	MACS_peak_102	55.42
chr14	75238033	75238222	MACS_peak_242	55.33
chr6	58776490	58777001	MACS_peak_675	55.31
chr2	69487873	69488024	MACS_peak_413	55.3
chr11	48888347	48888448	MACS_peak_154	55.24
chr12	1130393	1130496	MACS_peak_182	55.24
chr3	50387179	50387280	MACS_peak_544	55.24
chr5	89826264	89826369	MACS_peak_647	55.24
chr7	31994296	31994391	MACS_peak_710	55.24
chr8	120089137	120089242	MACS_peak_786	55.24
chr1	159210280	159210432	MACS_peak_39	55.16
chr17	62403162	62403314	MACS_peak_330	55.16
chr7	24961956	24962108	MACS_peak_703	55.16
chr7	107312501	107312693	MACS_peak_748	55.16
chr20	42876946	42877082	MACS_peak_502	55.14
chr12	125741229	125741289	MACS_peak_221	55.09
chr17	22253184	22253257	MACS_peak_311	55.09
chr8	43793153	43793242	MACS_peak_760	55.09
chr4	189625620	189625811	MACS_peak_615	55.07
chr12	5726436	5726583	MACS_peak_184	55.05
chr5	73567453	73567587	MACS_peak_642	55
chr10	4558151	4558338	MACS_peak_62	54.9
chr10	29497790	29497944	MACS_peak_68	54.89
chr5	51726745	51726899	MACS_peak_637	54.89
chr18	3324679	3324854	MACS_peak_346	54.87
chr8	27082412	27082520	MACS_peak_758	54.85
chr10	29070353	29070496	MACS_peak_67	54.8
chr18	11457695	11457833	MACS_peak_352	54.78
chr3	10501995	10502133	MACS_peak_539	54.78
chr4	49102235	49102384	MACS_peak_580	54.72
chr10	42398535	42398745	MACS_peak_98	54.71
chr18	13852465	13852586	MACS_peak_354	54.68
chr2	143975414	143975535	MACS_peak_469	54.68
chr19	50369848	50370004	MACS_peak_388	54.62
chr10	115297441	115297571	MACS_peak_129	54.56
chr8	81071686	81071881	MACS_peak_773	54.56
chr10	60684967	60685104	MACS_peak_115	54.54
chr10	133509063	133509200	MACS_peak_137	54.54
chr4	1404354	1404476	MACS_peak_573	54.5
chr8	84292098	84292220	MACS_peak_776	54.5
chr13	26804008	26804214	MACS_peak_223	54.41
chr10	33563065	33563188	MACS_peak_73	54.33
chr10	43730315	43730438	MACS_peak_111	54.33
chr12	39529411	39529534	MACS_peak_203	54.33
chr2	56496440	56496551	MACS_peak_408	54.28
chr1	51286612	51286751	MACS_peak_18	54.24
chr10	69281414	69281526	MACS_peak_118	54.09
chr2	31209664	31209806	MACS_peak_399	54.08
chr6	160341320	160341473	MACS_peak_697	54.07
chr3	189745540	189745665	MACS_peak_566	53.99
chr8	134493481	134493622	MACS_peak_796	53.94
chr2	134420002	134420169	MACS_peak_466	53.88
chr8	131932694	131932888	MACS_peak_794	53.87
chr2	90110304	90110430	MACS_peak_425	53.83
chr3	89310529	89310737	MACS_peak_550	53.72
chr7	107418909	107419036	MACS_peak_749	53.66
chr1	74968188	74968331	MACS_peak_23	53.64
chrX	37662366	37662511	MACS_peak_837	53.57
chr12	9949597	9949725	MACS_peak_186	53.5
chr7	61054987	61055103	MACS_peak_720	53.35
chr1	63343580	63343667	MACS_peak_22	53.25
chr17	26053529	26053635	MACS_peak_314	53.25
chr17	67091584	67091689	MACS_peak_332	53.25
chr2	88124766	88124837	MACS_peak_421	53.25
chr4	49315144	49315230	MACS_peak_586	53.25
chr4	49316186	49316252	MACS_peak_587	53.25
chr6	114598604	114598672	MACS_peak_683	53.25
chr12	4498539	4498776	MACS_peak_183	53.15
chr6	20331331	20331479	MACS_peak_664	53.06
chr2	74699730	74699861	MACS_peak_416	53.02
chr17	56315614	56315792	MACS_peak_326	52.98
chr2	133034593	133034854	MACS_peak_463	52.89
chr4	60002470	60002602	MACS_peak_591	52.86
chr15	63639301	63639480	MACS_peak_257	52.82
chr6	136942071	136942190	MACS_peak_692	52.82
chr1	56842928	56843061	MACS_peak_19	52.7
chr6	139698723	139698843	MACS_peak_694	52.65
chr16	46386486	46386855	MACS_peak_285	52.6
chr3	55255351	55255485	MACS_peak_545	52.54
chr5	34786114	34786265	MACS_peak_626	52.51
chr11	71373656	71373733	MACS_peak_174	52.5
chr1	177759248	177759432	MACS_peak_45	52.48
chr20	48043424	48043617	MACS_peak_506	52.47
chr8	136234795	136234916	MACS_peak_800	52.47
chr9	32708837	32708949	MACS_peak_818	52.41
chr12	38082522	38082657	MACS_peak_200	52.39
chr1	7922318	7922470	MACS_peak_4	52.37
chr15	85640332	85640484	MACS_peak_260	52.37
chr4	111774343	111774495	MACS_peak_608	52.37
chr5	33616506	33616658	MACS_peak_625	52.37
chr7	65777032	65777184	MACS_peak_738	52.37
chr7	51321038	51321174	MACS_peak_714	52.23
chr4	49151176	49151309	MACS_peak_584	52.18
chr1	81508800	81508954	MACS_peak_25	52.1
chr1	97116630	97116742	MACS_peak_28	52.1
chr2	177315202	177315356	MACS_peak_477	52.1
chr22	26128707	26128861	MACS_peak_530	52.1
chr12	13740872	13741010	MACS_peak_189	51.93
chr2	48133353	48133491	MACS_peak_404	51.93
chr21	24027857	24027995	MACS_peak_521	51.93
chr2	187621839	187621952	MACS_peak_483	51.91
chr1	179679175	179679294	MACS_peak_47	51.88
chr5	101906926	101907062	MACS_peak_652	51.87
chr5	126740000	126740218	MACS_peak_654	51.82
chr1	177758827	177759023	MACS_peak_44	51.79
chr10	115336730	115336869	MACS_peak_130	51.78
chr2	54375981	54376149	MACS_peak_406	51.78
chr4	125935874	125936030	MACS_peak_610	51.78
chr7	12673702	12673859	MACS_peak_700	51.7
chr7	36938998	36939155	MACS_peak_711	51.7
chr4	68266320	68266389	MACS_peak_597	51.69
chr2	3110170	3110296	MACS_peak_391	51.63
chr8	140869582	140869722	MACS_peak_806	51.63
chr10	47054672	47054757	MACS_peak_113	51.43
chr10	120780146	120780224	MACS_peak_134	51.43
chr8	124015008	124015104	MACS_peak_788	51.43
chr8	129270822	129270908	MACS_peak_792	51.43
chr11	56957864	56958276	MACS_peak_167	51.35
chr16	33957693	33957779	MACS_peak_276	51.35
chr16	82564309	82564389	MACS_peak_304	51.31
chr2	69259682	69259799	MACS_peak_412	51.19
chr5	143023586	143023729	MACS_peak_658	51.19
chr1	208487809	208487969	MACS_peak_53	51.16
chr10	86051279	86051408	MACS_peak_124	51.14
chr11	66666132	66666276	MACS_peak_171	51.05
chr9	87623190	87623371	MACS_peak_828	51
chr11	10530749	10530887	MACS_peak_143	50.97
chr10	42529697	42529832	MACS_peak_103	50.96
chr10	119749516	119749661	MACS_peak_132	50.9
chr8	141210823	141210968	MACS_peak_807	50.9
chr5	142822844	142822990	MACS_peak_657	50.76
chr16	46390108	46390213	MACS_peak_286	50.7
chr19	34258907	34259054	MACS_peak_382	50.62
chr8	143751424	143751571	MACS_peak_810	50.62
chr12	86409010	86409174	MACS_peak_208	50.56
chr9	66824135	66824201	MACS_peak_822	50.53
chr10	86917146	86917279	MACS_peak_125	50.51
chr14	77413910	77414050	MACS_peak_243	50.51
chr16	33934572	33934705	MACS_peak_274	50.51
chr2	91787349	91787607	MACS_peak_427	50.51
chr7	31154675	31154808	MACS_peak_708	50.51
chr1	184114027	184114148	MACS_peak_50	50.49
chr2	133020085	133020205	MACS_peak_460	50.09
