# Supplementary material for: Human SETMAR is a DNA sequence-specific histone-methylase with a broad effect on the transcriptome
Source: Nucleic Acids Res. 2018 Oct 17;47(1):122–33. doi: 10.1093/nar/gky937 (PMC6326780; doi:10.1093/nar/gky937)
Supplement: Supplementary Data [file gky937_supplemental_files.zip › Supplementary_Table_2_RNAseq_DE_Genes_SMF_SMN.xlsx]

## Sheet: SMF vs Control Upregulated
Name	baseMean	log2FoldChange	lfcSE	stat	pvalue	padj
MMP2	17801.5	1.20375	0.0653206	18.4284	7.77713e-76	1.45262e-73		Gene with an ITR
FAM168A	9328.43	1.0614	0.0705795	15.0383	4.12051e-51	3.58664e-49		Gene without an ITR
TTC3	8126.61	1.63286	0.0812444	20.0981	7.66505e-90	1.96346e-87
FAM198B	7629.71	1.10238	0.0722742	15.2527	1.5792e-52	1.45962e-50
SH3BP5	6620.01	1.192	0.0694156	17.1719	4.30789e-66	6.17958e-64
FRAS1	3822.5	1.13488	0.0922979	12.2958	9.54199e-35	4.02582e-33
ITGB8	3228.39	2.3346	0.080795	28.8953	1.36737e-183	2.04319e-180
PRICKLE1	2999.21	1.02628	0.0780747	13.1449	1.82057e-39	9.54522e-38
TNIK	2295.95	1.50797	0.0924185	16.3168	7.496e-60	8.67166e-58
PBX1	1803.11	1.19775	0.0896217	13.3645	9.74762e-41	5.42809e-39
TGFA	1701.26	1.10028	0.0901466	12.2054	2.90734e-34	1.19294e-32
TET1	1463.47	2.02122	0.104707	19.3036	5.00566e-83	1.09459e-80
DPYSL5	1361.35	1.27483	0.0996679	12.7908	1.84612e-37	8.85103e-36
PARD3B	1361.29	1.36002	0.102029	13.3296	1.55638e-40	8.61338e-39
NRXN3	1358.95	1.16846	0.0954294	12.2442	1.80459e-34	7.47298e-33
DNM3	1253.64	1.02041	0.0969178	10.5286	6.37509e-26	1.6519e-24
CDON	1237.02	1.13777	0.112706	10.095	5.81175e-24	1.31912e-22
MCTP1	1126.52	1.12859	0.10595	10.652	1.70567e-26	4.65516e-25
GPR98	1100.9	1.57031	0.128124	12.2562	1.55558e-34	6.5019e-33
HMCN1	990.236	3.09001	0.138589	22.2962	4.02505e-110	1.56898e-107
DOCK4	965.423	1.54935	0.11172	13.8682	9.87506e-44	6.08487e-42
ATP6V0A1	944.467	1.65968	0.108836	15.2494	1.6609e-52	1.52726e-50
RNF150	914.196	1.39449	0.130299	10.7023	9.93212e-27	2.76542e-25
SULF1	909.043	1.64521	0.119353	13.7844	3.16232e-43	1.92216e-41
SDK2	897.546	1.26629	0.119083	10.6337	2.07743e-26	5.61845e-25
WBSCR17	768.492	1.18307	0.114618	10.3218	5.61407e-25	1.37147e-23
DYNC1I1	737.507	3.05638	0.13982	21.8593	6.33829e-106	2.22847e-103
RALGPS1	701.744	1.27853	0.120271	10.6304	2.15135e-26	5.80961e-25
FREM2	691.729	2.0128	0.136085	14.7908	1.68017e-49	1.37567e-47
FAM13C	678.527	1.13949	0.118934	9.5808	9.62979e-22	1.88096e-20
RGS5	633.122	1.14961	0.122082	9.41669	4.65546e-21	8.74021e-20
CNIH3	597.625	1.92232	0.134064	14.3388	1.25165e-46	8.66536e-45
SYCP2	536.04	1.07157	0.137658	7.78432	7.00895e-15	8.01515e-14
NELL1	533.347	3.56161	0.16198	21.988	3.753e-107	1.40198e-104
FHOD3	505.736	1.52565	0.136776	11.1544	6.81587e-29	2.17465e-27
ANGPT1	478.359	2.5852	0.149998	17.235	1.45132e-66	2.11575e-64
L3MBTL4	429.427	1.54522	0.143776	10.7474	6.09327e-27	1.71252e-25
PKHD1	411.736	1.76318	0.14901	11.8326	2.64788e-32	9.83006e-31
DEPTOR	402.103	2.258	0.175223	12.8864	5.37045e-38	2.62391e-36
NOS2	372.687	1.55509	0.156852	9.91434	3.60647e-23	7.829e-22
SOGA3	366.735	1.62638	0.173954	9.34947	8.8084e-21	1.61662e-19
PDZRN3	355.082	1.1317	0.15525	7.28955	3.10982e-13	3.04379e-12
PPARGC1A	351.708	2.78055	0.176365	15.7658	5.34669e-56	5.41647e-54
COL14A1	344.261	3.28673	0.190974	17.2104	2.22015e-66	3.21045e-64
ADCY1	339.972	1.55169	0.160004	9.6978	3.08084e-22	6.22102e-21
ADAMTS16	332.121	1.14529	0.155992	7.34201	2.10415e-13	2.09028e-12
CYYR1	330.178	1.67602	0.162675	10.3028	6.84133e-25	1.66222e-23
EPHA3	325.139	1.45543	0.166989	8.71571	2.88943e-18	4.37587e-17
CACNA1A	315.133	1.07156	0.159857	6.70323	2.03863e-11	1.65331e-10
HHIP	313.692	2.57289	0.182574	14.0923	4.23403e-45	2.73095e-43
ARHGAP24	308.138	1.26519	0.164302	7.70043	1.35613e-14	1.50942e-13
MAP2K6	287.715	2.50266	0.182173	13.7378	6.02542e-43	3.65006e-41
PDE1C	270.32	1.65282	0.174456	9.47416	2.68917e-21	5.10259e-20
COL24A1	267.593	1.2785	0.171721	7.44525	9.67608e-14	9.92573e-13
PCYT1B	259.731	1.1517	0.181642	6.3405	2.29028e-10	1.66736e-09
XDH	248.661	1.27991	0.175502	7.29287	3.03414e-13	2.97621e-12
CCDC40	246.121	1.30105	0.176519	7.37057	1.699e-13	1.70194e-12
XYLT1	245.665	1.18382	0.180211	6.56906	5.06331e-11	3.94911e-10
CSMD2	242.132	1.48223	0.181917	8.14781	3.70566e-16	4.75976e-15
TENM4	230.008	1.43564	0.191365	7.50211	6.27963e-14	6.55795e-13
CCDC67	227.647	2.04054	0.199078	10.2499	1.18443e-24	2.80186e-23
SHANK2	226.102	1.42803	0.189973	7.51705	5.60272e-14	5.88187e-13
CSGALNACT1	224.108	1.87472	0.190038	9.86495	5.90611e-23	1.26225e-21
PIPOX	213.903	2.68816	0.208276	12.9067	4.12645e-38	2.02162e-36
PDE3A	202.018	2.12526	0.201432	10.5508	5.039e-26	1.3152e-24
SPAG17	189.257	1.14553	0.194461	5.89081	3.84305e-09	2.39686e-08
PDE4D	186.13	3.18975	0.235356	13.5529	7.62095e-42	4.42237e-40
TLE6	157.246	1.12761	0.2114	5.33401	9.60662e-08	5.00309e-07
GPC3	153.229	1.00709	0.210283	4.78921	1.67437e-06	7.38214e-06
NOD2	143.734	1.98407	0.230481	8.60839	7.40909e-18	1.08628e-16
LINC00639	135.159	2.25612	0.240563	9.37849	6.6922e-21	1.24093e-19
NTRK2	131.47	1.75366	0.231987	7.55931	4.05218e-14	4.29684e-13
LSAMP	124.953	2.18792	0.248623	8.80015	1.36628e-18	2.12111e-17
SCIN	120.186	1.40644	0.240962	5.83678	5.32203e-09	3.24479e-08
SRGAP3	119.435	1.12809	0.230978	4.88398	1.03968e-06	4.70413e-06
ITK	119.196	1.43311	0.234885	6.10134	1.05183e-09	7.05324e-09
KSR2	107.784	1.30792	0.242429	5.39505	6.85049e-08	3.63743e-07
LPHN3	103.305	1.17392	0.246749	4.75754	1.95964e-06	8.55155e-06
KIF26B	99.4202	2.86475	0.281717	10.1689	2.73033e-24	6.35812e-23
GRIK4	94.8906	1.54299	0.257622	5.98936	2.10665e-09	1.36026e-08
RSPO3	88.0813	2.37395	0.278504	8.52392	1.54236e-17	2.19492e-16
SLC25A48	85.8331	2.34246	0.282488	8.29225	1.11129e-16	1.48374e-15
EHF	83.2322	1.27474	0.27609	4.61711	3.89115e-06	1.62715e-05
NCALD	80.3628	2.58238	0.291831	8.84889	8.83931e-19	1.39892e-17
RORB	76.9266	1.2035	0.272846	4.4109	1.02944e-05	4.0418e-05
SRSF12	76.6943	1.16564	0.271651	4.29095	1.77914e-05	6.73602e-05
SHISA9	73.9204	1.02299	0.272226	3.75786	0.000171371	0.00055327
NOS1	71.3968	1.17597	0.281259	4.18109	2.90119e-05	0.000106514
LRRC7	65.8277	1.43064	0.288351	4.96147	6.9962e-07	3.24744e-06
HLA-DMB	65.4155	1.79923	0.295114	6.09673	1.08263e-09	7.25165e-09
C1orf94	61.7104	1.67393	0.298583	5.60626	2.06749e-08	1.17615e-07
RFPL1S	61.5679	1.51234	0.295502	5.11786	3.09017e-07	1.50403e-06
NEK10	61.0509	1.02392	0.295283	3.46761	0.000525117	0.00154799
ST8SIA1	60.97	1.28185	0.292674	4.37979	1.18794e-05	4.6206e-05
CNTNAP5	60.7089	1.04519	0.291705	3.58305	0.000339605	0.00103668
PRKCB	60.0368	1.92036	0.304975	6.29678	3.03884e-10	2.17958e-09
CACNA1D	59.7637	1.39407	0.309052	4.5108	6.45838e-06	2.6147e-05
NWD1	55.7624	2.45065	0.321205	7.62956	2.35558e-14	2.56765e-13
GRIN2B	54.2385	2.09236	0.317077	6.59891	4.14199e-11	3.25888e-10
ST6GAL2	51.8023	1.442	0.308841	4.66908	3.02555e-06	1.28375e-05
HVCN1	47.686	1.40606	0.315708	4.45368	8.44128e-06	3.35091e-05
PDE1A	47.6562	1.07196	0.313355	3.42093	0.000624077	0.00180781
PREX2	47.3124	1.0623	0.330977	3.20958	0.00132929	0.00358914
NRXN1	43.1267	1.57825	0.329559	4.78897	1.6764e-06	7.38925e-06
HSD17B3	42.4478	1.39819	0.324076	4.31439	1.60046e-05	6.10205e-05
CACNA2D3	38.9078	1.08673	0.335779	3.23646	0.00121024	0.0033005
KCNK10	38.1143	1.90587	0.341052	5.58821	2.29425e-08	1.29855e-07
KCNH8	37.0401	1.39033	0.335116	4.14881	3.34202e-05	0.000121297
SLC24A3	32.4974	2.14276	0.354117	6.051	1.43947e-09	9.47194e-09
CCDC39	28.7415	1.28478	0.350995	3.66039	0.00025183	0.000787643
LRP1B	23.7078	1.27167	0.359608	3.53626	0.000405831	0.00122056
ATP10B	23.3921	1.47627	0.361706	4.08142	4.47621e-05	0.000159537
COL10A1	19.1006	2.00827	0.370063	5.42682	5.73674e-08	3.08167e-07
DNAH9	17.5393	1.11505	0.369042	3.02148	0.00251538	0.00640218
PTPRT	17.4374	1.88857	0.370315	5.09991	3.3981e-07	1.64457e-06
CHL1	10.3424	1.2977	0.363011	3.57483	0.000350461	0.00106583
LRRC55	7.00757	1.13531	0.344261	3.29781	0.000974434	0.00271355
ENC1	47281.2	2.60343	0.0724312	35.9435	6.3983e-283	3.82427e-279
HAPLN1	29500	1.23255	0.0658354	18.7217	3.2937e-78	6.63588e-76
CCND1	22014.9	1.0996	0.0665203	16.5304	2.21785e-61	2.70533e-59
CXCL14	20456.4	3.04775	0.199429	15.2824	1.00211e-52	9.40779e-51
IGFBP5	17838.3	2.10037	0.0667691	31.4572	3.34846e-217	7.50515e-214
NES	17592	1.018	0.0657349	15.4865	4.28215e-54	4.15045e-52
HEG1	13783.8	1.2216	0.0795821	15.3501	3.53511e-53	3.33621e-51
OSBPL10	13278.1	1.62915	0.065828	24.7486	3.20859e-135	2.21282e-132
NOV	8504.93	1.66828	0.0726201	22.9728	8.72997e-117	3.72707e-114
GOLGB1	8293.89	1.00927	0.0848127	11.9	1.18336e-32	4.47656e-31
SOX9	7290.71	1.32427	0.0792747	16.7048	1.20957e-62	1.53822e-60
SESN3	6597.02	1.6916	0.0699211	24.1929	2.64226e-129	1.57928e-126
LPHN2	6081.72	1.02361	0.0819982	12.4834	9.19921e-36	4.03303e-34
TRIB2	6045.66	1.38066	0.0810544	17.0337	4.61643e-65	6.271e-63
SVIL	6025.06	1.74538	0.0792036	22.0366	1.28336e-107	4.89616e-105
L1CAM	5948.37	1.00078	0.0717584	13.9465	3.30295e-44	2.07808e-42
OLFML3	5921.75	1.11617	0.0742556	15.0315	4.56554e-51	3.9358e-49
PDGFC	5139.92	1.33794	0.082361	16.2449	2.42908e-59	2.73936e-57
CLSTN3	5123.61	1.11161	0.0718179	15.4782	4.86999e-54	4.66973e-52
GPNMB	5003.32	1.31866	0.0721321	18.2812	1.16802e-74	2.07365e-72
EGR1	4925.73	1.26527	0.270193	4.68283	2.8294e-06	1.20623e-05
ZNF608	4684.32	1.11136	0.0736313	15.0936	1.78442e-51	1.56846e-49
PARP14	4648.51	1.10359	0.0899917	12.2632	1.42682e-34	5.97766e-33
IGSF3	4550.31	1.09947	0.0739177	14.8742	4.84521e-50	4.04091e-48
BHLHE41	4538.54	2.23756	0.0918261	24.3674	3.79474e-131	2.43012e-128
HR	4423.84	1.58406	0.0811542	19.5192	7.54731e-85	1.71305e-82
LDLRAD4	4326.46	1.58871	0.0740668	21.4497	4.59369e-102	1.44508e-99
GLI2	4221.05	1.0063	0.0784132	12.8333	1.06732e-37	5.1585e-36
JUP	4162.96	1.1284	0.0798782	14.1266	2.606e-45	1.69305e-43
MN1	4136.19	1.19965	0.0785803	15.2666	1.27648e-52	1.18593e-50
HMGA2	4131.27	1.17602	0.0741632	15.8571	1.25468e-56	1.29297e-54
VASH1	4083.37	1.05583	0.0751097	14.0572	6.95626e-45	4.47071e-43
KAL1	4060.15	1.43194	0.0752758	19.0226	1.10891e-80	2.33929e-78
TRO	4020.28	1.15422	0.0745502	15.4824	4.5588e-54	4.39483e-52
CELSR2	3853.89	1.08154	0.0888894	12.1673	4.64189e-34	1.88312e-32
CDKN2B	3833.22	1.4598	0.0881972	16.5515	1.56052e-61	1.91656e-59
PHLDA1	3743.42	1.93031	0.0969095	19.9187	2.80328e-88	6.70207e-86
SLC2A12	3612.04	2.01051	0.0783102	25.6736	2.30402e-145	1.72139e-142
MYLK	3562.74	1.10394	0.0874941	12.6174	1.69389e-36	7.70894e-35
LGR4	3533.65	1.20391	0.0763962	15.7588	5.97675e-56	6.02073e-54
KIAA2018	3464.58	1.01989	0.101804	10.0181	1.26895e-23	2.83005e-22
ETV6	3346.66	1.0514	0.0790567	13.2993	2.33647e-40	1.28513e-38
ARL4C	3148.97	1.27166	0.081359	15.6303	4.52699e-55	4.50963e-53
ZNF503	3078.75	1.19234	0.106371	11.2092	3.67398e-29	1.18486e-27
RNF217	2982.15	1.62022	0.0825152	19.6354	7.71225e-86	1.77293e-83
NOTCH3	2880.28	1.51892	0.0813152	18.6794	7.28132e-78	1.43474e-75
SLC6A6	2822.23	1.01868	0.0921796	11.051	2.168e-28	6.62256e-27
ZNF618	2723.97	1.11624	0.0860901	12.9659	1.90948e-38	9.59073e-37
BAIAP2-AS1	2719.28	1.05133	0.0796597	13.1978	9.03798e-40	4.8089e-38
SLC12A7	2624.55	1.17291	0.0826885	14.1847	1.13905e-45	7.45413e-44
PBXIP1	2611.52	1.29911	0.0948895	13.6908	1.15312e-42	6.96183e-41
MFSD2A	2546.21	2.03362	0.089271	22.7803	7.18525e-115	2.99625e-112
ROR1	2470.43	2.34931	0.0864953	27.1611	1.87074e-162	2.23628e-159
COL9A2	2381.03	1.17739	0.0891473	13.2072	7.97538e-40	4.28163e-38
TTC28	2306.76	1.65098	0.0924906	17.8503	2.87675e-71	4.73239e-69
SAMD9	2263.74	1.18083	0.0970458	12.1678	4.6161e-34	1.8769e-32
MIAT	2226.06	2.08767	0.0930027	22.4474	1.35745e-111	5.409e-109
MMP15	2166.89	1.14418	0.0913245	12.5287	5.20153e-36	2.32012e-34
TNNC1	2165.99	1.23454	0.0939487	13.1405	1.92823e-39	1.00802e-37
KDM6B	2101.38	1.09923	0.087324	12.588	2.45813e-36	1.11025e-34
JAKMIP2	2057.06	1.60414	0.0893437	17.9547	4.40613e-72	7.45342e-70
RIMS4	2051.03	1.19018	0.0857867	13.8738	9.13641e-44	5.66869e-42
MYOCD	2038.1	5.2627	0.132326	39.7708	0	0
HEXB	1999.44	1.76989	0.0879953	20.1135	5.62045e-90	1.46058e-87
KCNC3	1971.28	1.32236	0.0882882	14.9777	1.02685e-50	8.76787e-49
PCOLCE	1964.9	1.45231	0.0987932	14.7005	6.3964e-49	5.00846e-47
DIP2C	1938.88	1.26893	0.0877712	14.4573	2.25537e-47	1.63069e-45
FMN1	1869.84	1.311	0.0973389	13.4684	2.39973e-41	1.3574e-39
PTCH1	1847.42	1.00439	0.0949	10.5837	3.54791e-26	9.41087e-25
FOS	1825.49	1.91808	0.120332	15.9399	3.35083e-57	3.55526e-55
BICC1	1712.23	1.18746	0.100801	11.7802	4.93914e-32	1.81112e-30
TSPAN13	1710.59	1.23097	0.0997252	12.3436	5.27369e-35	2.24082e-33
PDGFRA	1708.35	1.5227	0.092596	16.4446	9.17143e-61	1.09635e-58
GPR162	1664.45	1.08567	0.101756	10.6693	1.41614e-26	3.8827e-25
KIAA1462	1644.44	1.30223	0.103947	12.5279	5.25394e-36	2.33768e-34
LYPD6	1634.71	1.00745	0.0905951	11.1204	9.98379e-29	3.13519e-27
LEF1	1602.91	1.58772	0.0930507	17.063	2.80043e-65	3.86265e-63
AIF1L	1537.55	1.2778	0.0936428	13.6455	2.14701e-42	1.27477e-40
EFNB3	1536.31	1.19932	0.0927433	12.9316	2.98527e-38	1.4787e-36
RASSF2	1510.23	1.09377	0.0930934	11.7492	7.12882e-32	2.59284e-30
TNFAIP2	1489.26	1.75467	0.0954593	18.3814	1.85299e-75	3.35616e-73
LAMA2	1466.21	1.11606	0.108627	10.2742	9.21131e-25	2.21109e-23
ZNF860	1454.43	1.38964	0.0951579	14.6035	2.66869e-48	2.0106e-46
BIRC3	1440.96	1.77462	0.100834	17.5995	2.48488e-69	3.84107e-67
PLEKHB1	1425.82	2.85679	0.106178	26.9057	1.885e-159	2.11249e-156
PDE4B	1421.72	3.45011	0.111685	30.8915	1.55501e-209	2.78829e-206
KLHL24	1412.82	1.10058	0.0940493	11.7021	1.24299e-31	4.49356e-30
MCF2L	1386.59	1.64766	0.0963676	17.0976	1.54606e-65	2.16581e-63
IL17RD	1372.68	2.0115	0.0996577	20.1841	1.3507e-90	3.56166e-88
RGMA	1370.91	1.28775	0.110416	11.6627	1.97728e-31	7.03466e-30
TMEM255A	1340.17	1.23184	0.0973929	12.6482	1.14483e-36	5.2367e-35
OGDHL	1326.36	1.11262	0.0966241	11.5149	1.10951e-30	3.80396e-29
UBE2L6	1299.22	1.13187	0.098913	11.4431	2.5466e-30	8.59947e-29
SAMD9L	1252.37	1.30949	0.122757	10.6673	1.44694e-26	3.95506e-25
AR	1226.99	1.0168	0.116489	8.72871	2.57587e-18	3.91091e-17
SEMA6A	1217.31	1.2309	0.105197	11.7009	1.26114e-31	4.55001e-30
RASSF4	1204.67	1.74541	0.101987	17.1141	1.16524e-65	1.65824e-63
CHST15	1191.52	1.02399	0.0992837	10.3138	6.10649e-25	1.48771e-23
ITGB3	1184.51	1.42863	0.105563	13.5334	9.92572e-42	5.70443e-40
SLC1A3	1151.1	1.04087	0.101287	10.2765	8.99644e-25	2.1653e-23
C1R	1138.03	1.67712	0.103188	16.253	2.12606e-59	2.42818e-57
KIAA0040	1134.62	1.29976	0.105294	12.3441	5.24421e-35	2.23359e-33
ANK3	1115.49	1.78179	0.109179	16.3198	7.1334e-60	8.30578e-58
FAM19A5	1112.83	1.55064	0.107734	14.3932	5.71032e-47	4.01536e-45
IFIT1	1108.09	1.35269	0.102524	13.1938	9.52367e-40	5.05234e-38
OLFML2A	1090.61	1.71836	0.107613	15.9679	2.13769e-57	2.2816e-55
HEPH	1087.55	3.37423	0.124011	27.2091	5.06336e-163	6.48508e-160
PLEKHG1	1086.56	1.9041	0.106324	17.9086	1.01119e-71	1.67886e-69
LAMA4	1067.48	2.79684	0.11774	23.7544	9.89376e-125	5.06871e-122
RAB11FIP4	1067.41	1.51112	0.103972	14.5339	7.38771e-48	5.4514e-46
PRR16	1065.61	1.12132	0.108788	10.3074	6.52329e-25	1.5871e-23
VAMP1	1064.54	1.07601	0.102181	10.5304	6.25473e-26	1.62306e-24
CXXC4	1063.6	1.12714	0.106268	10.6065	2.77946e-26	7.43859e-25
SELENBP1	1062.67	1.18909	0.111274	10.6861	1.18224e-26	3.25634e-25
FXYD6	1058.38	1.24321	0.112541	11.0467	2.27352e-28	6.92131e-27
UNC13A	1055.23	1.37053	0.105404	13.0026	1.18193e-38	5.98678e-37
SLC37A1	1053.38	1.04025	0.115255	9.02567	1.78606e-19	2.99588e-18
C1QTNF6	1050.57	1.38558	0.112619	12.3033	8.6941e-35	3.67674e-33
HLCS	1040.39	1.00454	0.102991	9.7537	1.77857e-22	3.67414e-21
FOLR1	1035.95	1.56656	0.110918	14.1236	2.7178e-45	1.75931e-43
FRRS1	1020.07	1.0346	0.104806	9.87156	5.53004e-23	1.1847e-21
PIK3C2B	1011.46	1.04493	0.104238	10.0245	1.18944e-23	2.65933e-22
REL	994.49	1.02794	0.278135	3.69583	0.000219168	0.000693472
LRIG3	988.598	1.05497	0.104868	10.0599	8.30498e-24	1.86379e-22
ABCB9	986.357	1.86339	0.110519	16.8603	8.80672e-64	1.1443e-61
FGD5	984.565	1.97873	0.112121	17.6482	1.05039e-69	1.65215e-67
SHANK1	979.884	1.04522	0.107758	9.69964	3.0255e-22	6.11615e-21
RNF43	965.783	2.10769	0.112523	18.7312	2.75842e-78	5.6206e-76
TRANK1	963.882	1.63836	0.11094	14.768	2.35494e-49	1.91938e-47
BMF	960.74	1.19553	0.11472	10.4214	1.98115e-25	5.00338e-24
SOX6	960.012	2.25457	0.112622	20.0189	3.7681e-89	9.38415e-87
LINC00673	947.586	1.51968	0.112885	13.4622	2.61009e-41	1.47175e-39
AXIN2	941.149	1.57452	0.109051	14.4383	2.97099e-47	2.114e-45
ABTB2	938.939	2.01859	0.111704	18.071	5.39292e-73	9.29812e-71
GBP1	934.006	1.92675	0.117855	16.3484	4.46476e-60	5.26695e-58
ZNF362	916.565	1.00884	0.115388	8.74302	2.26951e-18	3.46927e-17
GBP2	913.832	1.62713	0.109898	14.8058	1.34348e-49	1.10505e-47
ITGA2	913.702	1.13344	0.11198	10.1218	4.42362e-24	1.01562e-22
SORBS1	913.492	1.26457	0.11671	10.8351	2.34594e-27	6.7847e-26
SEMA6C	907.901	1.16852	0.108715	10.7484	6.02906e-27	1.6998e-25
CCL2	907.763	1.77272	0.124781	14.2067	8.33017e-46	5.49148e-44
SLC8A2	902.446	1.46127	0.110846	13.1828	1.10173e-39	5.81034e-38
DRD1	902.141	2.77124	0.280561	9.87749	5.21197e-23	1.11923e-21
FAM26E	880.817	1.61769	0.117124	13.8118	2.16418e-43	1.31993e-41
SOX2	877.522	2.69607	0.127803	21.0956	8.73017e-99	2.56624e-96
YBX2	867.468	1.16259	0.111555	10.4217	1.97404e-25	4.99951e-24
LPL	857.808	1.00144	0.111875	8.95148	3.50757e-19	5.73853e-18
RTN2	857.081	1.09253	0.123166	8.87034	7.29255e-19	1.16337e-17
NPAS2	820.65	1.40032	0.116796	11.9895	4.03408e-33	1.5725e-31
GLI1	813.193	1.17099	0.112587	10.4007	2.46029e-25	6.16137e-24
GALNT15	807.225	1.81907	0.116906	15.5601	1.35805e-54	1.32344e-52
NKD1	804.751	2.8846	0.128483	22.4513	1.24259e-111	5.06383e-109
ABTB1	799.859	1.11339	0.122435	9.09376	9.56701e-20	1.63377e-18
SHROOM2	773.252	1.94164	0.119638	16.2292	3.13297e-59	3.51108e-57
CA8	770.125	1.38551	0.115897	11.9547	6.13484e-33	2.36568e-31
DNAJC22	751.382	1.12223	0.115066	9.7529	1.79267e-22	3.699e-21
FAM20C	751.348	1.75889	0.119741	14.6892	7.5642e-49	5.89711e-47
DNM3OS	748.841	1.29009	0.119633	10.7837	4.10819e-27	1.16927e-25
BLACAT1	742.467	1.40899	0.118775	11.8627	1.84876e-32	6.92068e-31
SH3TC2	733.613	2.33817	0.12681	18.4384	6.45719e-76	1.21878e-73
HAS2	726.117	1.34055	0.144378	9.285	1.61708e-20	2.8938e-19
LINC00883	722.862	1.2152	0.117222	10.3667	3.51561e-25	8.70696e-24
PARM1	715.66	1.04745	0.120578	8.68693	3.72358e-18	5.59661e-17
CX3CL1	712.586	1.50409	0.126501	11.8899	1.33536e-32	5.01977e-31
IGLON5	712.167	1.91585	0.132425	14.4674	1.94698e-47	1.41341e-45
SLC22A17	710.446	1.12486	0.118126	9.52249	1.69071e-21	3.2528e-20
DLGAP1-AS1	704.309	1.48669	0.122121	12.1739	4.27895e-34	1.74377e-32
SLC6A16	690.046	1.01091	0.119667	8.44768	2.9714e-17	4.14632e-16
ZSCAN18	686.431	1.22022	0.119558	10.206	1.86361e-24	4.38536e-23
NRCAM	683.791	1.43491	0.124144	11.5585	6.69037e-31	2.31593e-29
PRICKLE4	663.927	1.0219	0.12174	8.39411	4.69444e-17	6.46513e-16
MAMDC2	660.52	1.16343	0.120583	9.64835	4.99526e-22	9.93016e-21
PI15	659.541	3.26748	0.156304	20.9047	4.85723e-97	1.40476e-94
PAPLN	657.072	1.37685	0.122043	11.2817	1.61551e-29	5.31519e-28
MUM1L1	655.149	1.00006	0.12249	8.16443	3.22951e-16	4.15411e-15
HOXB13	647.081	1.08396	0.121332	8.93382	4.11537e-19	6.69626e-18
KIAA1210	633.533	3.60171	0.155619	23.1444	1.65415e-118	7.60528e-116
NICN1	630.124	1.13607	0.125348	9.06336	1.26497e-19	2.14793e-18
BTN3A2	627.941	1.44818	0.125598	11.5303	9.28241e-31	3.18856e-29
ZNF334	627.054	1.06496	0.129547	8.2207	2.02319e-16	2.64416e-15
PCDH18	625.98	1.0976	0.125183	8.76794	1.81968e-18	2.79594e-17
GRAMD1C	624.56	1.27516	0.125611	10.1516	3.25817e-24	7.53835e-23
P2RY2	619.131	2.35009	0.133424	17.6137	1.93231e-69	3.0129e-67
GPR153	617.684	1.33942	0.129526	10.3409	4.60211e-25	1.13352e-23
ZNF417	608.513	1.09871	0.133192	8.24907	1.59635e-16	2.10626e-15
METTL7A	606.977	1.71812	0.13563	12.6677	8.93287e-37	4.10706e-35
APOL4	589.831	1.36598	0.128317	10.6454	1.83189e-26	4.98599e-25
CBLB	589.117	1.13922	0.126015	9.04032	1.56207e-19	2.62507e-18
IGF2BP1	566.933	1.01011	0.126941	7.95727	1.7587e-15	2.12644e-14
CCDC57	563.51	1.11539	0.131457	8.48478	2.16119e-17	3.04896e-16
42616	557.908	1.18166	0.134028	8.81655	1.18042e-18	1.84535e-17
PLEKHH2	555.303	1.02971	0.132873	7.74956	9.2215e-15	1.03994e-13
ACSF2	553.427	1.18029	0.131348	8.98599	2.56421e-19	4.22988e-18
SRCIN1	552.718	1.44295	0.13519	10.6735	1.35426e-26	3.71871e-25
LINC00221	552.311	1.54078	0.131032	11.7588	6.36478e-32	2.32437e-30
ABCA1	543.396	2.02299	0.142331	14.2132	7.58408e-46	5.01809e-44
NTNG2	540.045	1.20213	0.145223	8.2778	1.25473e-16	1.66533e-15
USH1C	537.029	1.71387	0.137007	12.5094	6.63649e-36	2.93824e-34
MAST1	535.165	1.35455	0.132013	10.2607	1.05922e-24	2.52564e-23
ABCG1	534.231	1.55548	0.144771	10.7444	6.29797e-27	1.76728e-25
LOC100507351	525.318	3.12173	0.156587	19.9361	1.98067e-88	4.79937e-86
OTUB2	524.459	1.47298	0.136717	10.7739	4.56997e-27	1.29454e-25
BTN3A1	521.832	1.29631	0.132869	9.75629	1.73385e-22	3.59003e-21
FAM46C	518.609	1.02975	0.132451	7.77456	7.57104e-15	8.61397e-14
CHN1	512.513	1.35238	0.135044	10.0144	1.31821e-23	2.93625e-22
PSMB9	509.293	1.29564	0.139127	9.31259	1.24747e-20	2.25262e-19
STC1	508.997	1.13113	0.136182	8.30603	9.896e-17	1.3262e-15
C11orf96	508.689	1.70103	0.136949	12.4209	2.01207e-35	8.7357e-34
TCEAL2	507.795	1.328	0.138157	9.61227	7.09678e-22	1.39531e-20
BAIAP3	507.483	1.73006	0.137384	12.5929	2.31108e-36	1.04647e-34
ZIK1	504.151	1.12674	0.139063	8.10237	5.38986e-16	6.83007e-15
IGFL3	501.522	1.67828	0.140157	11.9743	4.84511e-33	1.88047e-31
SEMA4G	499.172	1.14998	0.134251	8.56592	1.07218e-17	1.54668e-16
KCND1	495.094	1.19708	0.137155	8.72792	2.59399e-18	3.93178e-17
RASAL1	493.113	1.20394	0.135713	8.87121	7.2356e-19	1.15531e-17
PLCH1	492.662	3.76989	0.175628	21.4652	3.29612e-102	1.05541e-99
AKR1C3	490.046	1.63746	0.141883	11.5409	8.21028e-31	2.83113e-29
BOC	485.897	1.38432	0.137222	10.0882	6.23223e-24	1.40921e-22
EPHX2	485.825	1.01694	0.138292	7.35361	1.9293e-13	1.9219e-12
BMP6	485.443	1.46098	0.151042	9.67272	3.93781e-22	7.88045e-21
ZNF808	480.116	1.00832	0.144781	6.96446	3.29674e-12	2.90486e-11
ZNF883	473.871	1.23155	0.13762	8.94892	3.58972e-19	5.86223e-18
TRIL	473.546	1.54074	0.13883	11.098	1.2828e-28	3.9934e-27
SSPN	471.086	2.05873	0.144273	14.2697	3.37923e-46	2.30392e-44
MAOB	468.105	2.29801	0.153213	14.9987	7.48418e-51	6.421e-49
SHISA2	466.587	1.98451	0.152958	12.9742	1.71454e-38	8.63578e-37
ETV1	464.677	2.10953	0.145946	14.4542	2.35947e-47	1.6991e-45
CACNA1G	461.896	1.97064	0.15223	12.9452	2.50228e-38	1.25331e-36
CAPN6	461.527	1.81328	0.144325	12.5639	3.33611e-36	1.49176e-34
MGAT3	458.821	2.06724	0.153443	13.4723	2.2754e-41	1.29115e-39
JAG2	457.304	1.27894	0.138455	9.23723	2.52958e-20	4.45121e-19
SCN3A	455.602	1.2715	0.144369	8.8073	1.28194e-18	2.00056e-17
IGSF10	453.371	2.985	0.161094	18.5295	1.19357e-76	2.30128e-74
RCOR2	450.591	1.02349	0.140705	7.27403	3.4893e-13	3.40406e-12
SERPINF1	449.289	3.29089	0.167229	19.6789	3.27056e-86	7.61615e-84
NMNAT2	438.988	1.68157	0.152053	11.0591	1.98014e-28	6.0694e-27
CYS1	438.814	1.36698	0.155464	8.7929	1.45743e-18	2.2548e-17
ADAM28	437.669	1.52233	0.146556	10.3874	2.83073e-25	7.05951e-24
ENPP5	436.279	1.08859	0.143883	7.56581	3.85457e-14	4.10429e-13
ALOX5	433.571	1.20458	0.144016	8.36417	6.05419e-17	8.26161e-16
C1RL-AS1	431.738	1.5056	0.155902	9.65733	4.57626e-22	9.13773e-21
RNF207	430.735	1.00525	0.143458	7.00724	2.43059e-12	2.1683e-11
SCN2B	429.035	1.2968	0.14488	8.95083	3.52817e-19	5.76697e-18
FAM155B	428.589	1.19908	0.141507	8.47364	2.37838e-17	3.34484e-16
ZNF528	424.107	1.13082	0.143115	7.9015	2.75559e-15	3.28091e-14
VWA5B2	417.247	2.08609	0.154435	13.5079	1.40549e-41	8.00057e-40
APOBEC3D	416.961	1.23143	0.150174	8.20007	2.40252e-16	3.11945e-15
HPCAL4	416.362	1.62732	0.147533	11.0303	2.73075e-28	8.28513e-27
USP18	415.7	1.24545	0.145187	8.57825	9.63299e-18	1.39636e-16
FRMD3	411.916	1.37478	0.145287	9.46252	3.00621e-21	5.69813e-20
PHF21B	409.904	1.25422	0.148622	8.43897	3.20145e-17	4.46386e-16
IFI44	409.345	1.55462	0.1494	10.4058	2.33393e-25	5.8613e-24
MAT1A	408.167	2.55586	0.160577	15.9167	4.85068e-57	5.08641e-55
ANO1	402.565	1.6829	0.151672	11.0957	1.31666e-28	4.08461e-27
NOTUM	400.936	1.34147	0.148086	9.05872	1.31992e-19	2.237e-18
USP51	399.332	1.10778	0.149663	7.40183	1.34319e-13	1.35765e-12
FRMD4B	397.552	1.38285	0.147322	9.38658	6.19803e-21	1.15407e-19
NTRK3	397.231	1.25702	0.14609	8.6044	7.6717e-18	1.12203e-16
RAB26	392.926	1.51389	0.15696	9.64506	5.15832e-22	1.02203e-20
PRRT2	389.871	1.02925	0.146422	7.02934	2.07519e-12	1.86986e-11
C19orf66	388.597	1.09286	0.157031	6.95951	3.41466e-12	3.00286e-11
NOVA2	386.876	1.44719	0.15181	9.53294	1.52885e-21	2.95725e-20
FAM117A	384.785	1.02178	0.150611	6.7842	1.16731e-11	9.74894e-11
SUGCT	377.27	1.14779	0.155669	7.37327	1.66496e-13	1.67064e-12
PRTG	375.134	2.09924	0.161002	13.0386	7.38033e-39	3.75956e-37
FAM78A	371.485	1.18126	0.151115	7.81699	5.4102e-15	6.25067e-14
ZFHX2	367.874	1.18799	0.159302	7.45748	8.81956e-14	9.08349e-13
PLEKHG4B	367.176	1.39253	0.151585	9.18645	4.06007e-20	7.08182e-19
TTC30A	366.414	1.04774	0.149944	6.98755	2.79729e-12	2.47817e-11
CD34	366.378	1.57387	0.153297	10.2668	9.94333e-25	2.37409e-23
ASTN1	365.138	1.75725	0.157069	11.1878	4.68125e-29	1.5016e-27
UBA7	363.406	1.4055	0.156176	8.9995	2.26751e-19	3.77168e-18
RGS4	362.2	2.03517	0.162718	12.5073	6.80748e-36	3.00652e-34
TCP11L2	361.836	1.57333	0.159617	9.85692	6.39804e-23	1.36413e-21
CAND2	357.801	1.82859	0.163378	11.1924	4.44105e-29	1.42967e-27
MYO15B	357.315	1.70247	0.16029	10.6212	2.37515e-26	6.38512e-25
RIMKLA	354.19	1.08531	0.15797	6.87037	6.40355e-12	5.49651e-11
DTX1	350.727	1.38486	0.156692	8.83812	9.7347e-19	1.53521e-17
LINC00511	349.78	1.64416	0.160057	10.2724	9.3873e-25	2.25032e-23
CFI	348.626	2.95264	0.180642	16.3453	4.70211e-60	5.51069e-58
ZKSCAN3	346.58	1.31075	0.158639	8.26246	1.427e-16	1.88838e-15
L3MBTL1	345.476	1.07021	0.156824	6.82425	8.83876e-12	7.46528e-11
H19	344.26	1.82181	0.161524	11.2788	1.66922e-29	5.48183e-28
KRT14	344.021	2.76355	0.174039	15.8789	8.87302e-57	9.19665e-55
SEMA3A	343.682	1.60573	0.159064	10.0949	5.8194e-24	1.31919e-22
NYAP1	343.474	1.10817	0.155543	7.12457	1.04404e-12	9.73615e-12
LOC100507002	341.459	1.48456	0.158973	9.33842	9.77798e-21	1.7909e-19
SYT1	341.289	1.21355	0.172471	7.03622	1.97528e-12	1.78342e-11
CKMT1B	340.21	1.05086	0.155674	6.75041	1.4743e-11	1.2188e-10
NGFR	339.913	1.66474	0.166801	9.98034	1.85823e-23	4.08833e-22
LRRC37A4P	338.491	1.2634	0.185147	6.82375	8.86969e-12	7.48435e-11
SAMD15	336.909	1.17706	0.158925	7.4064	1.29773e-13	1.3154e-12
KRT222	335.615	1.39309	0.164389	8.47437	2.36364e-17	3.32672e-16
DNAAF3	335.096	1.12	0.155387	7.20783	5.68522e-13	5.46311e-12
SUSD4	334.915	1.10018	0.155319	7.08336	1.40704e-12	1.29383e-11
SLC25A45	334.389	1.17364	0.158147	7.42119	1.16071e-13	1.1812e-12
SBK1	334.141	1.64729	0.162226	10.1543	3.17138e-24	7.34703e-23
RARRES2	332.701	1.16612	0.162125	7.19274	6.35052e-13	6.06989e-12
GRASP	329.361	1.07258	0.156275	6.86337	6.7254e-12	5.75624e-11
KCND3	328.912	1.98997	0.173989	11.4374	2.71974e-30	9.16687e-29
EGR2	327.615	1.23463	0.186365	6.62477	3.478e-11	2.75581e-10
CD27-AS1	325.583	1.63055	0.16751	9.73405	2.15818e-22	4.42772e-21
VSTM4	324.932	2.21581	0.169724	13.0554	5.92083e-39	3.02468e-37
ABCA4	324.462	1.04513	0.157671	6.62854	3.39015e-11	2.68858e-10
ZNF792	323.065	1.15854	0.161404	7.17788	7.07983e-13	6.71329e-12
FLJ22184	321.835	1.74956	0.163526	10.699	1.02893e-26	2.86042e-25
TMED8	321.165	1.09896	0.190184	5.7784	7.54164e-09	4.53029e-08
LOC101928100	319.413	1.80883	0.169119	10.6956	1.06714e-26	2.95749e-25
SLFN13	313.085	1.37818	0.161192	8.54998	1.23109e-17	1.76738e-16
SPRY3	308.336	1.11779	0.16614	6.72796	1.72058e-11	1.40875e-10
SOSTDC1	305.942	5.27576	0.271136	19.458	2.49536e-84	5.59304e-82
GPC2	303.9	1.30811	0.16429	7.9622	1.69003e-15	2.04618e-14
NLGN3	303.049	1.96864	0.169401	11.6212	3.2152e-31	1.12601e-29
ZNF471	301.057	1.02684	0.16607	6.18316	6.2832e-10	4.33157e-09
SPTBN4	300.052	1.19553	0.16459	7.2637	3.76645e-13	3.66248e-12
OXGR1	298.816	2.18338	0.175862	12.4153	2.15841e-35	9.32587e-34
SSC5D	295.927	1.03924	0.167686	6.19754	5.73543e-10	3.9738e-09
LOC440910	290.059	1.01606	0.169048	6.01052	1.84927e-09	1.20099e-08
DGKK	284.872	1.95909	0.18509	10.5845	3.51573e-26	9.35319e-25
RBM20	281.019	1.28557	0.17151	7.49561	6.59929e-14	6.86778e-13
IFIT2	278.219	1.16965	0.171296	6.82825	8.5956e-12	7.26675e-11
SOX5	274.1	1.49215	0.174769	8.53782	1.36783e-17	1.95431e-16
TJP3	273.979	1.52508	0.175406	8.69461	3.48031e-18	5.23536e-17
SSTR2	272.633	2.13507	0.187464	11.3892	4.73105e-30	1.57975e-28
OAS1	268.191	1.25485	0.174573	7.18811	6.5696e-13	6.25595e-12
GPRC5B	265.488	1.70739	0.175335	9.73783	2.07945e-22	4.27599e-21
ZDHHC15	265.428	1.06908	0.16975	6.29795	3.016e-10	2.1658e-09
PRSS35	265.391	1.31038	0.17238	7.60166	2.92366e-14	3.16189e-13
ZC3H12B	262.641	1.68169	0.177094	9.49601	2.18077e-21	4.1688e-20
KRBA2	262.594	1.02445	0.184388	5.55599	2.76047e-08	1.54633e-07
KLF8	262.021	1.99245	0.181868	10.9555	6.25633e-28	1.86971e-26
MAPK8IP2	260.851	1.2872	0.17477	7.36514	1.76962e-13	1.76873e-12
SMOC1	260.767	1.0866	0.175148	6.20391	5.50783e-10	3.82794e-09
BAHCC1	259.77	2.01243	0.183275	10.9804	4.74935e-28	1.42648e-26
THBS4	259.05	1.87106	0.179028	10.4512	1.44653e-25	3.7001e-24
TTYH1	258.887	2.12978	0.185733	11.4669	1.93521e-30	6.59701e-29
RASL11B	257.586	1.14015	0.172974	6.59146	4.3552e-11	3.41914e-10
TTC30B	256.811	1.03333	0.173476	5.9566	2.57536e-09	1.6422e-08
PCDHGB4	255.575	1.11675	0.179439	6.22358	4.85946e-10	3.39443e-09
NUDT14	254.63	1.08658	0.182542	5.95248	2.64106e-09	1.68171e-08
VCAN	251.285	2.83986	0.207849	13.6631	1.68665e-42	1.00811e-40
LINC00263	250.935	1.17346	0.174857	6.71098	1.93325e-11	1.57211e-10
PROX1	250.555	1.41567	0.178976	7.90986	2.57672e-15	3.07611e-14
SLC38A4	249.919	1.1505	0.177622	6.47723	9.34235e-11	7.06825e-10
SLC7A8	248.688	1.24781	0.17537	7.11531	1.1166e-12	1.04009e-11
ZNF204P	248.583	1.25476	0.178311	7.03695	1.96495e-12	1.77499e-11
CCDC103	248.507	1.22228	0.178973	6.82943	8.52537e-12	7.21758e-11
FRY	245.757	1.79882	0.18634	9.65343	4.75362e-22	9.47079e-21
LONRF2	245.625	1.60463	0.185868	8.63317	5.96742e-18	8.82125e-17
FLVCR2	244.695	1.04613	0.175267	5.9688	2.39e-09	1.53218e-08
ANKRD6	242.365	1.15039	0.176445	6.5198	7.04029e-11	5.40872e-10
BCAN	241.184	1.32982	0.180441	7.3698	1.7089e-13	1.71091e-12
JAKMIP3	240.159	1.39827	0.199358	7.01384	2.31857e-12	2.07871e-11
CSRNP3	239.586	1.24765	0.181511	6.87373	6.25467e-12	5.37902e-11
UNC80	236.706	2.21365	0.195074	11.3477	7.6096e-30	2.5315e-28
ZNF221	235.193	1.36935	0.210006	6.5205	7.00731e-11	5.39031e-10
SORBS2	233.134	1.50834	0.18586	8.11548	4.83878e-16	6.16223e-15
APOL3	231.816	1.62178	0.189192	8.57215	1.01571e-17	1.46995e-16
CACNA2D2	231.575	1.78611	0.189082	9.44623	3.5125e-21	6.62975e-20
PTK2B	231.206	1.21996	0.182044	6.70145	2.06367e-11	1.67286e-10
STXBP5L	229.461	1.88831	0.191512	9.86001	6.20451e-23	1.32444e-21
SLC4A5	227.455	1.23499	0.181863	6.7908	1.11512e-11	9.33482e-11
KANK4	227.409	3.78109	0.23449	16.1248	1.70866e-58	1.89123e-56
SLC2A4	227.347	1.08453	0.185283	5.85338	4.81689e-09	2.96199e-08
SAMD14	226.198	1.53197	0.18664	8.20816	2.24602e-16	2.92047e-15
DKK2	224.298	4.24826	0.257394	16.5049	3.38313e-61	4.07133e-59
IFI27	223.604	1.52311	0.191396	7.95792	1.74949e-15	2.11674e-14
VLDLR-AS1	222.356	1.19274	0.18746	6.36265	1.98303e-10	1.45252e-09
KCNIP2	221.494	1.9543	0.194246	10.061	8.21905e-24	1.84681e-22
ADAMTS14	217.022	1.88422	0.196391	9.59423	8.45467e-22	1.65323e-20
ARSD	216.296	1.06974	0.185642	5.76239	8.29319e-09	4.93873e-08
HMGCS2	216.035	2.94497	0.212951	13.8294	1.69537e-43	1.03753e-41
TMEM130	215.818	1.90041	0.192988	9.84725	7.04425e-23	1.49657e-21
OASL	214.375	1.44488	0.188811	7.65251	1.97094e-14	2.1655e-13
FAAH2	214.135	2.30544	0.203236	11.3436	7.97657e-30	2.64377e-28
RAPGEF5	213.575	2.03315	0.196503	10.3466	4.3349e-25	1.06918e-23
SLC5A12	212.436	2.06904	0.196369	10.5365	5.86411e-26	1.52833e-24
FMO5	211.677	1.24351	0.186718	6.6598	2.74209e-11	2.19404e-10
FNDC5	211.422	1.49692	0.201348	7.4345	1.04965e-13	1.07182e-12
GAL3ST4	208.665	1.48245	0.190607	7.7775	7.39732e-15	8.43238e-14
BTN3A3	206.791	1.50725	0.203604	7.40286	1.33283e-13	1.3487e-12
SBSPON	205.874	1.29301	0.190109	6.8014	1.03604e-11	8.70127e-11
YPEL1	205.868	1.62402	0.193371	8.39846	4.52379e-17	6.2397e-16
DLL1	201.333	2.25824	0.204779	11.0277	2.81072e-28	8.499e-27
GABRB2	199.763	1.53893	0.195679	7.86458	3.70349e-15	4.33468e-14
IL22RA1	197.136	1.66064	0.196878	8.43486	3.31605e-17	4.61288e-16
SYNM	195.191	1.02804	0.192667	5.33585	9.50967e-08	4.95836e-07
SGSM1	193.705	1.42987	0.195963	7.2966	2.9513e-13	2.89962e-12
PRR29	192.009	1.46537	0.196862	7.44364	9.79493e-14	1.00419e-12
LOC101928882	191.259	3.09573	0.227091	13.6321	2.57941e-42	1.52143e-40
ADC	190.426	1.22307	0.19679	6.2151	5.12904e-10	3.57716e-09
RHOJ	189.503	2.46825	0.213118	11.5816	5.10799e-31	1.77847e-29
FOLH1	187.079	2.11645	0.208759	10.1383	3.73699e-24	8.61284e-23
KIAA1211L	185.395	1.80407	0.205426	8.7821	1.60446e-18	2.47374e-17
SYT5	184.054	1.60692	0.201516	7.97416	1.53418e-15	1.87012e-14
PDK4	183.157	1.71733	0.209087	8.21347	2.14882e-16	2.80222e-15
NRG4	181.826	1.22948	0.199853	6.15192	7.65517e-10	5.2192e-09
SLC38A3	180.957	1.27518	0.198507	6.42385	1.32868e-10	9.91452e-10
CCL24	179.605	2.54168	0.229097	11.0944	1.33596e-28	4.13733e-27
HAP1	178.804	1.6227	0.205919	7.88028	3.26635e-15	3.8583e-14
MAPT	178.406	1.09363	0.203144	5.38351	7.30485e-08	3.8604e-07
PLP1	177.944	3.86628	0.263458	14.6751	9.30605e-49	7.22367e-47
KCNJ2	177.402	1.98571	0.214718	9.24798	2.2878e-20	4.04164e-19
HEXIM2	176.463	1.09452	0.201046	5.44414	5.20558e-08	2.81148e-07
FAXDC2	176.335	1.75709	0.207807	8.45543	2.78068e-17	3.89534e-16
PCDHGB1	172.384	1.08693	0.211776	5.13246	2.85979e-07	1.40145e-06
RAC3	172.35	1.1916	0.205158	5.8082	6.31493e-09	3.82157e-08
HID1	171.29	1.89671	0.210952	8.99118	2.44591e-19	4.04217e-18
SLC16A4	170.724	1.8975	0.212619	8.92443	4.47991e-19	7.25648e-18
RNF152	170.301	1.00278	0.203462	4.92857	8.28316e-07	3.81225e-06
MPZL2	170.073	1.57144	0.212502	7.39495	1.41462e-13	1.42824e-12
TSPEAR-AS1	170.007	1.36111	0.207558	6.55774	5.46308e-11	4.24246e-10
PLCD4	169.877	2.24839	0.218483	10.2909	7.74378e-25	1.8764e-23
LOC100130093	169.315	1.31962	0.205088	6.43444	1.23926e-10	9.25879e-10
TMPRSS2	168.565	2.39685	0.221078	10.8417	2.18435e-27	6.33781e-26
42617	168.173	1.48589	0.211663	7.02006	2.21779e-12	1.99134e-11
IQGAP2	165.857	1.28555	0.206405	6.22828	4.71579e-10	3.29792e-09
PDE9A	165.272	2.04587	0.225694	9.06482	1.24812e-19	2.12134e-18
GRIP2	164.582	1.65199	0.212473	7.77503	7.54293e-15	8.58745e-14
IFI44L	164.138	1.09125	0.211215	5.16651	2.385e-07	1.18169e-06
VWDE	163.819	1.03103	0.207867	4.96007	7.04687e-07	3.26843e-06
TPPP	163.452	1.20668	0.209704	5.75417	8.70662e-09	5.16606e-08
ISM2	161.583	1.09611	0.209598	5.2296	1.69875e-07	8.56828e-07
ATP1B2	161.406	1.67669	0.21308	7.86882	3.58008e-15	4.20947e-14
PPP1R1A	160.771	1.59527	0.213154	7.48412	7.20261e-14	7.4567e-13
C10orf11	159.995	1.6075	0.217634	7.38625	1.51031e-13	1.52057e-12
LINC01152	157.415	1.19668	0.211333	5.66254	1.49152e-08	8.61058e-08
CDKL5	157.111	1.31421	0.22768	5.77218	7.82524e-09	4.68026e-08
VWF	155.691	1.60059	0.220363	7.26343	3.77401e-13	3.66784e-12
USH1G	155.106	1.00022	0.208398	4.79954	1.59029e-06	7.02991e-06
OR4N4	152.163	1.07924	0.211253	5.10875	3.24305e-07	1.57335e-06
HLA-DQB1	151.064	1.0401	0.211515	4.9174	8.77004e-07	4.0188e-06
OAS2	150.786	1.08584	0.219248	4.95255	7.32476e-07	3.38943e-06
HYDIN	150.435	1.19144	0.216794	5.4957	3.89156e-08	2.13263e-07
ZNF727P	147.636	1.31732	0.231326	5.69464	1.23632e-08	7.23042e-08
LOC101926996	146.734	1.27474	0.215327	5.92004	3.21863e-09	2.02787e-08
ADAM8	145.978	1.00142	0.214571	4.66706	3.05535e-06	1.29547e-05
LINC00491	144.449	1.54809	0.221087	7.00218	2.52001e-12	2.2425e-11
RNASE1	144.188	2.10315	0.229118	9.17932	4.33839e-20	7.55992e-19
LPCAT2	143.267	1.03759	0.214945	4.82722	1.38455e-06	6.1788e-06
ZBTB20	142.793	1.38907	0.22197	6.25791	3.90159e-10	2.75648e-09
TBX1	142.609	2.7353	0.243591	11.2291	2.93587e-29	9.53678e-28
GREB1L	141.787	1.3489	0.230482	5.8525	4.84231e-09	2.97558e-08
PPP1R1B	141.498	1.43661	0.221152	6.49601	8.24765e-11	6.29313e-10
PCDHA4	141.349	1.15054	0.219197	5.24886	1.53047e-07	7.76317e-07
GPR55	141.296	3.44332	0.266361	12.9273	3.15788e-38	1.55989e-36
KCNA2	140.743	2.08505	0.232455	8.96969	2.97359e-19	4.87827e-18
ADAMTS9	140.272	1.60607	0.232687	6.90229	5.11714e-12	4.43477e-11
FRK	135.374	1.21735	0.223671	5.44258	5.25146e-08	2.83455e-07
TEK	134.992	1.23528	0.226359	5.45715	4.83837e-08	2.62105e-07
KLHL14	133.901	1.13082	0.222394	5.08474	3.68121e-07	1.76917e-06
LOC728637	133.074	1.12429	0.227044	4.95184	7.35133e-07	3.40084e-06
PCDHGB5	131.471	1.51638	0.228546	6.63491	3.24692e-11	2.5807e-10
PACSIN1	131.197	1.3161	0.227841	5.7764	7.63142e-09	4.57809e-08
ADAMTS13	131.149	1.58812	0.233	6.81599	9.36169e-12	7.89208e-11
KIAA0319	129.001	1.01631	0.229289	4.43247	9.31611e-06	3.6754e-05
TMEM179	128.027	1.32619	0.229048	5.79001	7.0383e-09	4.23929e-08
SELL	127.964	1.14584	0.22593	5.07166	3.94361e-07	1.88971e-06
ABCC6	127.169	1.07729	0.22698	4.74618	2.07294e-06	9.00653e-06
CDH23	126.894	1.52194	0.234421	6.49233	8.45209e-11	6.4327e-10
CPZ	126.484	1.32318	0.230039	5.75196	8.82128e-09	5.22718e-08
FAM227A	126.454	1.43836	0.231493	6.21338	5.18557e-10	3.61518e-09
RBP4	125.747	1.1667	0.228514	5.10558	3.29773e-07	1.59858e-06
TNFRSF1B	125.658	1.92101	0.237999	8.07152	6.943e-16	8.71814e-15
CNTN3	124.856	1.02444	0.227423	4.50457	6.65072e-06	2.68893e-05
CTSS	124.754	1.76758	0.23749	7.44276	9.86041e-14	1.01033e-12
SULT1A2	124.665	1.0017	0.226848	4.41572	1.00674e-05	3.95528e-05
ESPNP	124.01	1.08201	0.244778	4.42038	9.85261e-06	3.87428e-05
GABRR1	123.383	2.88686	0.27164	10.6275	2.21887e-26	5.97395e-25
ANKRD24	121.402	1.38508	0.242409	5.7138	1.10482e-08	6.49524e-08
LINC00898	118.029	1.28187	0.233948	5.47927	4.27075e-08	2.32904e-07
ZSCAN23	117.449	1.35829	0.248056	5.47573	4.35719e-08	2.37329e-07
C14orf79	117.373	1.08032	0.233344	4.62974	3.66127e-06	1.53604e-05
PCDHA11	117.17	1.26917	0.235854	5.38117	7.40028e-08	3.90737e-07
TBX5	116.443	1.11301	0.23694	4.69745	2.63436e-06	1.1271e-05
FAM198A	116.173	2.28882	0.25302	9.04599	1.48318e-19	2.50187e-18
PIFO	116.037	1.66086	0.239928	6.92233	4.44271e-12	3.8671e-11
NOXA1	115.372	1.34869	0.240291	5.61275	1.99139e-08	1.13638e-07
AHR	114.206	2.67374	0.273907	9.76149	1.64715e-22	3.41445e-21
GPRIN3	113.863	1.86216	0.245504	7.58506	3.3234e-14	3.57051e-13
NRROS	112.12	1.10789	0.238044	4.65415	3.25321e-06	1.37514e-05
ADAMTSL2	111.71	1.23031	0.239293	5.14143	2.72662e-07	1.33875e-06
FBN3	110.066	2.44989	0.260575	9.40187	5.36022e-21	1.00223e-19
WDR31	109.908	1.19314	0.246659	4.8372	1.31684e-06	5.89568e-06
ALOX5AP	109.843	1.55042	0.248902	6.22905	4.6928e-10	3.28313e-09
PDGFB	109.051	2.66648	0.268383	9.93536	2.92123e-23	6.36458e-22
LMOD1	108.501	1.28299	0.243372	5.27171	1.3516e-07	6.90863e-07
PNCK	108.034	1.21508	0.244169	4.97637	6.47894e-07	3.02143e-06
LOC101927332	107.708	1.08603	0.239669	4.53137	5.86033e-06	2.3893e-05
FIBIN	107.676	1.15639	0.242869	4.76136	1.9229e-06	8.40552e-06
HHIP-AS1	107.28	1.25011	0.242652	5.15184	2.57947e-07	1.27067e-06
LINC01272	106.353	1.29543	0.251588	5.14903	2.61831e-07	1.28803e-06
F13A1	105.278	1.57754	0.256515	6.1499	7.7532e-10	5.28402e-09
RNF112	104.855	1.22377	0.243755	5.02048	5.15425e-07	2.43983e-06
ABCB5	104.475	1.99155	0.25536	7.79898	6.24112e-15	7.18751e-14
LINC01347	104.002	1.04677	0.254695	4.10989	3.95852e-05	0.000141904
MS4A15	103.937	1.93917	0.258717	7.49534	6.61248e-14	6.87752e-13
ANGPT4	102.971	1.44536	0.256686	5.63085	1.79326e-08	1.0283e-07
PLCXD2	102.88	1.01363	0.268113	3.7806	0.000156453	0.000509417
RASGRP3	102.854	2.79485	0.279191	10.0105	1.37015e-23	3.03685e-22
ARHGEF33	102.616	1.43558	0.248291	5.78184	7.38876e-09	4.44292e-08
FMO4	102.281	1.32523	0.246894	5.36761	7.97851e-08	4.20031e-07
ITGA2B	102.137	2.09319	0.265581	7.88154	3.23371e-15	3.82436e-14
NTF4	101.941	1.32936	0.24825	5.3549	8.56052e-08	4.48695e-07
PRND	101.922	3.52432	0.298558	11.8045	3.7013e-32	1.37124e-30
HMCN2	101.891	1.33161	0.253173	5.25968	1.44304e-07	7.33969e-07
ZNF503-AS1	101.888	2.58825	0.272335	9.50391	2.02162e-21	3.87283e-20
EN1	100.412	1.22142	0.249227	4.90085	9.54209e-07	4.35146e-06
MX2	97.9739	1.21394	0.249775	4.86014	1.17303e-06	5.28351e-06
PTCH2	97.963	2.48089	0.279971	8.86125	7.91243e-19	1.26114e-17
MGP	97.2117	2.00525	0.262163	7.64885	2.02784e-14	2.22665e-13
EFHC2	97.0356	1.14812	0.257627	4.45651	8.33034e-06	3.31127e-05
MX1	96.7336	1.0655	0.24902	4.27878	1.87917e-05	7.09226e-05
ABCD2	96.539	1.4886	0.255087	5.83566	5.35784e-09	3.26552e-08
TTLL6	96.1687	2.49534	0.273789	9.11407	7.93447e-20	1.35757e-18
TRIM17	95.6957	1.10813	0.25239	4.39057	1.13053e-05	4.40972e-05
LOC730102	95.1621	1.68691	0.258019	6.53793	6.23758e-11	4.8168e-10
C8orf4	94.8761	1.63646	0.258397	6.33311	2.40263e-10	1.74561e-09
AATK	94.6951	1.0313	0.251453	4.10136	4.10738e-05	0.000146975
PHOSPHO1	94.6696	1.09798	0.254274	4.31811	1.5737e-05	6.00767e-05
ESPNL	93.4602	1.10796	0.260792	4.24845	2.15253e-05	8.05449e-05
TMC8	93.3296	1.24357	0.254398	4.88828	1.0172e-06	4.61408e-06
KIF19	93.3187	1.42353	0.260891	5.45641	4.85871e-08	2.63127e-07
RUNDC3A	92.3546	1.16677	0.253903	4.59535	4.32018e-06	1.79817e-05
DIRAS3	91.9095	1.76962	0.275763	6.4172	1.38807e-10	1.03319e-09
TMEM229B	91.7891	1.32049	0.260507	5.06894	4.00047e-07	1.91542e-06
OPRK1	91.5875	1.07828	0.255685	4.21721	2.4734e-05	9.18422e-05
IL7	91.1588	1.01099	0.263297	3.83973	0.000123168	0.000408985
KLHDC7A	90.7746	1.05692	0.257064	4.11152	3.9307e-05	0.000141047
ENTPD1	90.4932	2.26906	0.274022	8.28059	1.22563e-16	1.63033e-15
GABRA1	89.8685	1.49015	0.264721	5.62914	1.81112e-08	1.03755e-07
GJA3	89.627	3.80271	0.319489	11.9025	1.14872e-32	4.35469e-31
ENTPD8	89.0332	2.10908	0.273424	7.71359	1.22328e-14	1.36665e-13
DRAXIN	89.0194	1.63702	0.265039	6.17652	6.55305e-10	4.50547e-09
SLIT1	87.9043	1.43464	0.26381	5.43815	5.38367e-08	2.90242e-07
RAB3A	87.6032	1.08198	0.260061	4.16049	3.17559e-05	0.000115641
PRIMA1	86.1999	1.1011	0.260168	4.23227	2.31344e-05	8.6235e-05
PDE1B	85.9737	1.76104	0.268897	6.54912	5.78782e-11	4.48688e-10
WIPF3	85.1843	1.22415	0.265048	4.61859	3.86365e-06	1.61641e-05
TBX4	83.9603	1.78707	0.272482	6.5585	5.43505e-11	4.22253e-10
LINC01305	83.4807	1.50125	0.2673	5.61635	1.95029e-08	1.11371e-07
FCRL4	82.6023	2.15906	0.291278	7.41238	1.24054e-13	1.25957e-12
PRDM16	82.5697	1.17748	0.275682	4.27116	1.94458e-05	7.32271e-05
SCNN1A	82.4987	1.0504	0.270153	3.88818	0.000100998	0.000340286
ATP2B2	82.13	1.05319	0.269483	3.90817	9.29964e-05	0.000315281
AP3B2	81.756	1.23347	0.270836	4.55433	5.25529e-06	2.16229e-05
GPD1	81.684	1.50886	0.278411	5.41955	5.97488e-08	3.19999e-07
TSPAN11	81.5476	1.11594	0.266461	4.18802	2.81398e-05	0.000103524
TLX1	81.2477	1.00372	0.264316	3.79745	0.000146195	0.00047871
BAALC	80.9125	1.09695	0.269258	4.07398	4.62172e-05	0.000164298
LINC00226	80.5048	1.71917	0.277849	6.18741	6.11614e-10	4.22289e-09
SERPINB9	79.62	1.22101	0.269996	4.52233	6.11631e-06	2.48182e-05
CRTAC1	79.4993	1.10381	0.267264	4.13003	3.62715e-05	0.000130888
SYT8	78.6784	1.92407	0.284906	6.75336	1.44462e-11	1.19536e-10
DOC2A	78.0773	1.37605	0.273282	5.03527	4.77173e-07	2.26894e-06
P2RX7	77.9619	1.59018	0.285137	5.57688	2.44877e-08	1.37948e-07
LGI3	77.9034	1.27184	0.271964	4.67649	2.91821e-06	1.24084e-05
ACE	77.2823	1.0753	0.26949	3.99013	6.60362e-05	0.000228634
RET	77.1498	1.20922	0.272412	4.43892	9.04112e-06	3.57399e-05
CCDC183	77.0939	1.30313	0.273002	4.77336	1.81178e-06	7.95079e-06
CLEC3A	76.7505	2.65152	0.29965	8.84873	8.85195e-19	1.39968e-17
GBP4	75.8551	1.80175	0.282194	6.38477	1.7165e-10	1.26505e-09
ANXA9	75.4669	1.09501	0.275867	3.96933	7.20759e-05	0.000247917
MYCN	75.0832	2.05162	0.290172	7.07035	1.54542e-12	1.41382e-11
CD96	74.3853	1.36959	0.278055	4.92561	8.40989e-07	3.86265e-06
APOD	74.1372	2.74952	0.308333	8.91737	4.77495e-19	7.7274e-18
EFCAB13	74.1042	1.03374	0.276272	3.74176	0.000182739	0.000587011
UPK1B	73.7168	1.48193	0.281504	5.26433	1.40701e-07	7.16736e-07
PAX2	73.5532	1.25975	0.279865	4.50127	6.75477e-06	2.72915e-05
HLA-DOB	73.4779	1.37934	0.277013	4.97932	6.38085e-07	2.97801e-06
LOC101928674	72.7823	1.22646	0.280054	4.37937	1.19023e-05	4.62848e-05
SSPO	72.5889	1.32905	0.282469	4.70511	2.53727e-06	1.08835e-05
CHRNB2	72.0787	1.04469	0.277516	3.76444	0.000166924	0.000540664
UMODL1	72.066	2.00865	0.29021	6.92136	4.47318e-12	3.89173e-11
BTBD11	71.5639	1.49219	0.287685	5.1869	2.13825e-07	1.06473e-06
LMF1	71.3364	1.36844	0.284973	4.802	1.57086e-06	6.94799e-06
FLJ26245	70.7328	2.23225	0.296608	7.52593	5.23462e-14	5.51157e-13
PALMD	70.7301	1.80339	0.288098	6.25963	3.85888e-10	2.72846e-09
POTEH	69.0168	1.05825	0.283431	3.73372	0.000188673	0.000604449
POTEG	68.9628	1.04356	0.279466	3.73413	0.000188365	0.00060357
ACVRL1	68.8458	1.00775	0.288413	3.49413	0.000475607	0.00141428
CELF3	67.8109	1.60619	0.287342	5.58981	2.27318e-08	1.28826e-07
SLITRK6	66.2218	1.01369	0.339373	2.98694	0.00281782	0.00711238
GATA5	66.1392	2.45444	0.306919	7.99705	1.27435e-15	1.56832e-14
ZDHHC22	65.9645	1.17048	0.292514	4.00146	6.29534e-05	0.000218721
ARHGEF37	64.741	1.31275	0.287609	4.56435	5.01053e-06	2.06632e-05
ABCC8	64.2231	2.0849	0.309108	6.74491	1.53126e-11	1.26414e-10
TMCC3	63.5474	1.0994	0.287822	3.81974	0.000133594	0.00044083
LOC100507642	62.7282	1.27084	0.291615	4.35794	1.31294e-05	5.06832e-05
FTCD	62.6031	1.16624	0.299964	3.88791	0.000101111	0.000340601
NXPH3	62.5411	1.40767	0.291717	4.82547	1.39676e-06	6.22553e-06
FRMPD1	62.4037	1.15995	0.294116	3.94386	8.01791e-05	0.000274369
FIGNL2	62.3198	1.78317	0.298264	5.97848	2.25234e-09	1.45015e-08
MAFB	61.7799	2.23578	0.308619	7.24448	4.34101e-13	4.20068e-12
OCA2	61.649	1.75531	0.298382	5.88276	4.03472e-09	2.50855e-08
CHI3L2	61.5466	1.33956	0.292897	4.57348	4.79681e-06	1.98549e-05
MLC1	61.5466	1.50776	0.296737	5.08115	3.75157e-07	1.80106e-06
IFI35	61.0761	2.33642	0.310578	7.52281	5.36094e-14	5.63795e-13
CACNA1I	60.5314	1.339	0.295607	4.52966	5.90791e-06	2.40706e-05
LDB3	60.2424	1.05305	0.295951	3.55818	0.00037344	0.00112912
TPPP3	60.2107	2.31759	0.318435	7.27806	3.38661e-13	3.30748e-12
C6orf118	60.1934	1.06824	0.293616	3.63821	0.000274536	0.000851687
LOC100130238	60.0846	1.82781	0.302672	6.03891	1.55161e-09	1.018e-08
CARNS1	59.9593	1.51393	0.296886	5.09937	3.40788e-07	1.64841e-06
SOX8	59.7847	1.42289	0.301742	4.71558	2.41021e-06	1.03788e-05
BTN2A3P	59.1099	1.03087	0.297288	3.46759	0.000525147	0.00154799
R3HDML	59.0068	1.52356	0.30051	5.06991	3.98006e-07	1.90616e-06
YWHAEP7	58.9896	1.28094	0.30644	4.18006	2.91432e-05	0.000106952
ZNF610	58.9685	1.17475	0.296633	3.96028	7.48627e-05	0.000257108
KCNT1	58.7435	1.378	0.297447	4.63275	3.60844e-06	1.51632e-05
PDE8B	58.1371	1.50442	0.300853	5.00052	5.71753e-07	2.6852e-06
SLITRK3	57.9406	1.11827	0.295824	3.78019	0.00015671	0.000510161
PRB3	57.6795	1.25471	0.297885	4.21205	2.53064e-05	9.38138e-05
EFHD1	56.8047	1.02563	0.297864	3.44328	0.000574696	0.00167886
ITGA8	56.4538	2.34953	0.319924	7.34402	2.07278e-13	2.0614e-12
PCSK2	56.1562	1.34182	0.300713	4.46214	8.11449e-06	3.2312e-05
C21orf88	56.1091	1.35433	0.302542	4.47651	7.58727e-06	3.03406e-05
ZNF578	55.9726	1.28357	0.302492	4.2433	2.20254e-05	8.23301e-05
LOC100129203	55.9673	1.28075	0.303315	4.22252	2.41588e-05	8.9818e-05
CRYM	55.5252	1.37179	0.302071	4.54128	5.59142e-06	2.28747e-05
GIPR	55.5004	1.15759	0.299288	3.8678	0.000109823	0.000367326
CCDC42B	54.592	1.29601	0.308783	4.19714	2.70308e-05	9.97096e-05
LOC101928767	54.3313	1.02762	0.301379	3.40972	0.000650292	0.00187738
IGF2	53.7599	1.82437	0.312111	5.84526	5.05792e-09	3.0964e-08
COL4A3	53.7418	1.10225	0.301326	3.65799	0.000254204	0.000794058
CTLA4	53.5303	1.26399	0.305513	4.13728	3.51454e-05	0.000127106
PCAT19	53.3801	1.20602	0.304538	3.96016	7.48994e-05	0.000257136
ADSSL1	52.5953	1.33011	0.305824	4.34926	1.36599e-05	5.25388e-05
RASGEF1B	52.5659	1.00561	0.302256	3.32702	0.000877798	0.00246744
LOC401052	52.4383	1.30511	0.309798	4.21279	2.52238e-05	9.35831e-05
TMEM140	52.1427	1.21797	0.311937	3.90455	9.44021e-05	0.000319804
ZMAT4	51.9431	2.0787	0.319497	6.50616	7.70946e-11	5.89251e-10
EDNRA	51.9362	1.05648	0.306148	3.45087	0.000558778	0.0016377
TEX14	51.4402	1.01495	0.308805	3.2867	0.00101367	0.00281104
ESRRG	51.0733	1.69829	0.322137	5.27193	1.34996e-07	6.90222e-07
MYT1	50.8037	1.17917	0.307299	3.83722	0.000124435	0.000412659
XKRX	50.6658	1.13788	0.307901	3.6956	0.000219367	0.000693979
NFE2	50.2242	1.27807	0.312707	4.08712	4.36753e-05	0.000155787
LOC101928517	50.1544	1.17703	0.317569	3.70638	0.00021024	0.000667579
ZIM2	49.8269	2.45155	0.329573	7.43857	1.01778e-13	1.04106e-12
PRSS33	48.6233	1.75148	0.323475	5.41457	6.14348e-08	3.28636e-07
CYP4F22	48.3867	1.09694	0.315099	3.48125	0.000499082	0.00147869
CLCNKA	48.1267	1.63381	0.317073	5.15277	2.56661e-07	1.26573e-06
DNAH7	47.6779	1.24237	0.314151	3.95469	7.66336e-05	0.000262737
CCR1	47.4041	2.1273	0.326611	6.51327	7.35341e-11	5.63961e-10
DDX25	47.2828	1.56759	0.321503	4.87582	1.08356e-06	4.89401e-06
KLK7	47.2729	1.54155	0.322664	4.77758	1.77418e-06	7.79343e-06
TCF21	46.9661	1.12308	0.316157	3.55228	0.000381915	0.00115327
MSX2P1	46.5361	1.02457	0.314752	3.25518	0.0011332	0.00310837
LRRC16B	46.48	1.30776	0.317295	4.12159	3.76271e-05	0.000135535
SNCB	46.3644	1.00979	0.312942	3.22676	0.00125202	0.00340565
TCP11X2	46.2213	1.59601	0.320209	4.98427	6.21958e-07	2.90501e-06
ACTN3	45.8401	1.13994	0.316213	3.60499	0.000312164	0.00095953
TOX3	45.2496	1.02704	0.322147	3.18812	0.001432	0.00383585
TLR5	44.9975	1.3843	0.3239	4.27385	1.92131e-05	7.24216e-05
B3GAT1	44.7043	1.18551	0.324346	3.65507	0.000257111	0.000801923
GPA33	44.4593	1.43544	0.321271	4.468	7.89546e-06	3.14888e-05
ZNF483	44.261	1.56365	0.329382	4.74723	2.06218e-06	8.96411e-06
SPTA1	44.2269	1.05884	0.329445	3.214	0.001309	0.00354296
CHP2	44.1903	1.28439	0.319869	4.01538	5.935e-05	0.000207092
PRELP	44.0686	1.1431	0.319509	3.57769	0.000346649	0.0010562
B3GALT4	43.8683	1.72854	0.326	5.30226	1.14376e-07	5.88653e-07
YPEL4	43.73	1.34078	0.323352	4.1465	3.37594e-05	0.000122464
CXCL12	43.4121	3.01073	0.351242	8.57166	1.02008e-17	1.47508e-16
TNFRSF10C	43.3323	1.24898	0.321919	3.87978	0.00010455	0.000351392
HPSE2	43.2796	1.67781	0.327413	5.12443	2.98433e-07	1.45761e-06
NTN3	43.2406	1.14157	0.321143	3.5547	0.000378413	0.00114327
BSN	43.1765	1.04201	0.326393	3.19251	0.00141041	0.00378424
GRAP2	42.4328	1.60324	0.328843	4.8754	1.08587e-06	4.90321e-06
FGD5P1	42.1757	1.45814	0.325697	4.47697	7.57082e-06	3.02816e-05
LOC100288069	42.0309	1.04089	0.324502	3.20765	0.00133823	0.00360919
GMNC	41.9687	1.64641	0.329167	5.00175	5.68135e-07	2.67171e-06
LPAR4	41.9577	1.31142	0.325482	4.02916	5.59767e-05	0.000196499
EFCC1	41.8841	1.5947	0.32872	4.85124	1.2269e-06	5.51644e-06
KLK10	41.4659	1.00892	0.323318	3.12052	0.00180534	0.00473753
KLK8	41.4121	1.10339	0.333712	3.30641	0.000945007	0.00263898
HAPLN4	41.2963	1.24233	0.32437	3.82997	0.000128157	0.000424199
LINC00173	41.1163	1.43032	0.328092	4.35951	1.30356e-05	5.03427e-05
RASSF6	40.8324	1.06329	0.331408	3.20842	0.00133468	0.00360106
ADCYAP1R1	40.7288	2.1569	0.339379	6.35542	2.07852e-10	1.5206e-09
EXTL1	40.6359	1.42189	0.333175	4.26771	1.97493e-05	7.43023e-05
SLC30A2	40.5941	1.22693	0.326898	3.75325	0.000174557	0.000562947
FAM19A3	40.2688	1.05283	0.326734	3.22227	0.0012718	0.0034542
SLC14A1	39.9246	2.8893	0.355214	8.13395	4.15509e-16	5.32559e-15
HLA-DRB1	39.3487	1.23253	0.331945	3.71304	0.000204784	0.000651292
ZNF648	38.9932	1.57337	0.335041	4.69607	2.65215e-06	1.13363e-05
WDFY4	38.415	2.3317	0.348843	6.68409	2.32371e-11	1.87265e-10
PHYHIPL	38.3809	1.35764	0.333402	4.07208	4.65957e-05	0.000165512
TNFSF10	38.2037	1.50571	0.3372	4.46533	7.99436e-06	3.1869e-05
LOC102724933	38.0002	2.37404	0.350616	6.77107	1.27837e-11	1.06369e-10
HIST1H3E	37.6802	1.4199	0.333681	4.25527	2.08798e-05	7.82437e-05
SLC39A12	37.4786	1.86417	0.340266	5.47855	4.28819e-08	2.33784e-07
BEND4	37.2172	1.95074	0.342481	5.69591	1.22716e-08	7.17918e-08
MRVI1	37.0018	1.76034	0.339403	5.18658	2.1419e-07	1.06625e-06
LOC101927881	36.9217	1.02137	0.33196	3.07678	0.00209248	0.00541417
PADI3	36.5567	1.25966	0.334265	3.76845	0.000164266	0.000532824
CRYBA4	36.3591	1.9969	0.343745	5.80924	6.27557e-09	3.80031e-08
KCNQ2	36.0318	1.52056	0.341378	4.45419	8.42119e-06	3.34441e-05
HOXA6	35.2797	1.08841	0.339772	3.20335	0.00135839	0.00365891
DNAJB13	35.0495	1.22958	0.342063	3.5946	0.000324889	0.000994295
CERS1	34.9438	1.07675	0.339512	3.17148	0.00151665	0.00404267
DNAI1	34.7184	1.28388	0.341342	3.76126	0.00016906	0.00054659
KCNH6	34.7144	1.71839	0.343632	5.00067	5.71301e-07	2.68378e-06
LGALS9	34.5789	1.2085	0.339318	3.56156	0.00036866	0.00111625
CCDC129	34.4956	1.17939	0.337038	3.49927	0.000466539	0.00138916
C6orf165	34.4369	1.12083	0.343805	3.26007	0.00111385	0.00306138
CBLN4	34.4187	1.23901	0.338335	3.66207	0.000250185	0.000782908
DCX	34.2097	1.27988	0.339462	3.77031	0.000163046	0.000529441
CACNA1E	33.9227	1.17841	0.340405	3.46178	0.000536616	0.00157894
FOXN4	33.7145	2.47854	0.356644	6.94964	3.66229e-12	3.21432e-11
CCDC65	33.4964	1.18039	0.339237	3.47954	0.000502275	0.00148692
KCNA4	32.6502	1.00531	0.339621	2.96008	0.00307556	0.00770328
HAPLN2	32.2935	1.9785	0.353157	5.60232	2.11505e-08	1.20206e-07
LOC441178	31.8121	2.03957	0.353002	5.7778	7.56842e-09	4.54333e-08
GRM1	31.7388	1.77389	0.354579	5.00281	5.6501e-07	2.6598e-06
JAKMIP2-AS1	31.2972	2.37996	0.358639	6.63609	3.22111e-11	2.56132e-10
KLRC2	31.082	1.2062	0.346321	3.48288	0.00049605	0.00147044
KIAA1257	30.8199	1.16669	0.34557	3.37614	0.000735108	0.00210093
TCF7	30.6585	1.23278	0.350681	3.51539	0.000439102	0.00131357
RNF128	30.634	1.45196	0.348835	4.1623	3.15061e-05	0.000114848
WFDC1	30.4293	1.86477	0.353384	5.2769	1.31391e-07	6.72942e-07
STOX1	30.3894	1.21391	0.34576	3.51085	0.000446676	0.001334
SOX9-AS1	30.1975	1.67182	0.354142	4.72077	2.34958e-06	1.01324e-05
IRS4	30.1509	1.08773	0.346971	3.13495	0.00171886	0.00453315
LEMD1	29.9197	1.17089	0.353949	3.30808	0.000939377	0.00262408
SLC18A3	29.8077	1.31914	0.351022	3.75801	0.00017127	0.000553041
LOC100507006	29.5043	1.52414	0.350687	4.34617	1.38535e-05	5.32721e-05
CLDN3	29.2685	1.09195	0.347353	3.14363	0.00166867	0.00441508
KCNJ16	28.7983	2.10757	0.359023	5.8703	4.35012e-09	2.69251e-08
EFCAB12	28.5239	1.04213	0.353416	2.94874	0.00319074	0.00796175
RTP4	28.5225	1.21483	0.351703	3.45415	0.000552033	0.00162005
SOX2-OT	28.4981	1.82686	0.358409	5.09713	3.44838e-07	1.66531e-06
FER1L6	28.2868	1.30385	0.352513	3.69871	0.000216694	0.00068649
NPFFR1	28.1993	1.63348	0.356754	4.57873	4.67803e-06	1.93946e-05
RIPPLY3	28.1952	1.10069	0.349207	3.15197	0.00162172	0.00430037
SEC16B	28.0002	1.08416	0.360228	3.00965	0.00261549	0.00663625
PRSS23	27.9467	1.06006	0.3519	3.01239	0.00259201	0.00657875
RPGRIP1	27.8464	1.17844	0.350919	3.35816	0.000784622	0.00223
SLC26A9	27.5906	1.26765	0.35355	3.5855	0.000336439	0.00102807
MEIOB	27.575	1.8311	0.362874	5.04609	4.50935e-07	2.14931e-06
LINC00277	27.423	2.05853	0.361578	5.69319	1.2469e-08	7.28277e-08
LOC100996634	27.2688	1.06878	0.352887	3.02867	0.0024563	0.00626336
C20orf166-AS1	26.8398	2.26378	0.364611	6.20875	5.34062e-10	3.71894e-09
NMNAT3	26.7462	1.14334	0.355547	3.21573	0.00130114	0.00352482
PCDHGA3	26.613	1.21505	0.353623	3.436	0.000590365	0.0017196
LOC645434	26.1831	1.14454	0.353893	3.23416	0.00122003	0.00332569
APLNR	25.9817	1.56906	0.360223	4.35582	1.32569e-05	5.11424e-05
KDR	25.9425	2.05622	0.363081	5.66326	1.48525e-08	8.57992e-08
TAGAP	25.7807	1.20042	0.355776	3.37408	0.000740621	0.00211567
LOC102723487	25.4442	2.27411	0.3656	6.22022	4.96446e-10	3.46507e-09
TNNI3	25.0246	1.16653	0.360709	3.23398	0.00122078	0.00332722
CCKAR	25.0165	2.25282	0.365893	6.15705	7.4112e-10	5.05863e-09
NT5C1A	24.9412	1.22949	0.356979	3.44416	0.000572835	0.0016737
LOC729987	24.8193	1.16171	0.356723	3.25662	0.00112747	0.00309407
LEFTY1	24.7194	2.08699	0.366706	5.69117	1.26171e-08	7.36209e-08
ETNPPL	24.593	1.19811	0.357389	3.35241	0.000801126	0.00227164
ACPP	24.491	1.43332	0.361631	3.96347	7.38668e-05	0.000253834
ART5	24.3988	1.93629	0.364743	5.30866	1.10437e-07	5.69526e-07
EPHA8	24.3063	1.25144	0.359807	3.47809	0.000504995	0.00149448
MGC16275	24.3002	1.12329	0.36094	3.11213	0.00185742	0.00486068
LOC100506474	24.2309	1.2934	0.358565	3.60716	0.000309561	0.000951773
BTC	24.2103	1.07273	0.359354	2.98516	0.00283432	0.007152
LOC100506688	24.1634	1.2988	0.360527	3.6025	0.000315177	0.000967713
LOC101928441	24.1593	1.36238	0.360568	3.77843	0.000157818	0.000513405
TYRP1	23.8656	1.44076	0.360992	3.99112	6.5762e-05	0.000227816
RSPO1	23.8446	1.10671	0.359186	3.08117	0.00206188	0.00533653
CD4	23.8066	1.39846	0.361874	3.86449	0.000111322	0.000372133
CRYBB1	23.3981	1.32725	0.361414	3.67239	0.000240295	0.000754593
C7	23.3718	1.83229	0.365302	5.01582	5.28082e-07	2.49645e-06
SLC7A3	23.3448	1.23466	0.364994	3.38269	0.000717802	0.00205573
LINC01115	23.1006	1.12528	0.360377	3.12252	0.00179311	0.00470819
ITIH3	22.8146	1.34238	0.362364	3.70451	0.0002118	0.000672414
OPRD1	22.6317	1.31388	0.365311	3.59662	0.000322377	0.000987452
NFIA-AS2	22.6158	1.89763	0.367144	5.16864	2.358e-07	1.16899e-06
TMEM35	22.4007	1.25779	0.362853	3.46639	0.0005275	0.0015539
LOC93432	22.3732	2.18751	0.369006	5.92812	3.06417e-09	1.93804e-08
OTOP1	22.0192	2.27892	0.369154	6.17336	6.68544e-10	4.5877e-09
COL6A6	21.7418	1.24686	0.366873	3.39862	0.000677265	0.00194928
RORC	21.6237	1.11159	0.364958	3.0458	0.0023206	0.00594692
COL2A1	21.582	1.47365	0.365396	4.03303	5.5063e-05	0.000193633
ZIC2	21.5052	1.49637	0.36489	4.10088	4.11578e-05	0.000147247
PLLP	21.0106	1.39615	0.367025	3.80397	0.000142396	0.000467209
TBX20	20.9065	1.27668	0.364423	3.50328	0.000459561	0.0013702
RARRES3	20.9046	1.04859	0.36401	2.88067	0.00396835	0.00970757
XKR7	20.2942	1.33715	0.366018	3.65323	0.000258958	0.000806844
CHAT	19.6019	1.26783	0.369695	3.4294	0.000604911	0.00175626
IGFL4	19.55	1.46009	0.367411	3.974	7.06766e-05	0.000243384
RPE65	19.506	2.24826	0.37025	6.07228	1.26105e-09	8.35929e-09
GMPR	19.2965	1.66974	0.368977	4.52533	6.03022e-06	2.45188e-05
PRR32	18.9351	2.05314	0.370308	5.54442	2.94935e-08	1.6429e-07
VIPR2	18.9234	1.07175	0.368924	2.90508	0.00367165	0.00905341
KRT42P	18.5675	1.31603	0.367856	3.57755	0.000346824	0.00105656
COL20A1	18.2707	1.23469	0.3683	3.35239	0.000801175	0.00227164
LEFTY2	17.6494	1.54073	0.369823	4.16613	3.09818e-05	0.000113189
CABP1	17.4816	1.50789	0.369935	4.07609	4.57997e-05	0.000162911
MXRA5	17.4464	1.21694	0.369274	3.29548	0.000982537	0.002734
SCRT1	17.1838	1.68175	0.370309	4.54148	5.58597e-06	2.28628e-05
FMO3	17.152	1.12952	0.368959	3.06136	0.00220333	0.00567316
CCDC87	17.0076	1.26988	0.369263	3.43896	0.000583962	0.00170312
ENPP6	16.6594	1.22146	0.369598	3.30483	0.000950336	0.00265304
LGALS4	16.2343	1.29461	0.369877	3.50012	0.000465049	0.00138518
NPTX1	15.941	1.27441	0.370319	3.4414	0.000578713	0.00168868
TMEM108-AS1	15.8939	1.34605	0.370211	3.63589	0.000277019	0.000858787
FAM92B	15.6603	1.23079	0.370126	3.32533	0.000883131	0.00248088
CRHR1	15.6327	1.35035	0.370338	3.64627	0.000266077	0.000827442
NFAM1	15.6271	1.10394	0.370035	2.98333	0.00285127	0.00719275
TMEM125	15.5952	1.00687	0.369942	2.72169	0.00649483	0.0151777
LINC00877	14.6936	1.1691	0.370327	3.15694	0.00159434	0.00423215
KLRC3	14.666	1.30442	0.370306	3.52255	0.000427418	0.00128204
PAK7	14.4626	1.04493	0.370332	2.82161	0.00477835	0.0114669
WDR86	14.2501	1.02578	0.370339	2.76983	0.00560854	0.0132749
METTL24	14.1189	1.2826	0.370226	3.46438	0.000531453	0.00156478
MIR21	13.8497	1.26857	0.36963	3.43199	0.000599174	0.00174186
ADRA1D	13.6397	1.40648	0.369809	3.80327	0.000142799	0.000468368
PRAMEF20	13.637	1.40537	0.369796	3.80039	0.000144466	0.000473483
LOC101929723	13.3675	1.12892	0.370097	3.05033	0.00228586	0.00586378
F10	13.3159	1.27258	0.369741	3.4418	0.000577848	0.00168642
NR5A1	13.2047	1.15565	0.36967	3.12617	0.00177096	0.00465686
MLLT4-AS1	12.8723	1.23135	0.369383	3.33352	0.000857546	0.00241581
NPTX2	12.7822	1.24825	0.369415	3.379	0.000727511	0.00208054
PLN	12.7334	1.20633	0.367091	3.2862	0.0010155	0.00281437
PLEKHS1	12.3777	1.0161	0.364163	2.79024	0.00526685	0.0125402
PRODH	12.2704	1.03041	0.369417	2.78929	0.00528239	0.0125738
KCNA5	12.2347	1.29418	0.368425	3.51273	0.000443534	0.0013255
LOC101929295	11.8844	1.02766	0.368125	2.79159	0.00524492	0.0124929
TNNI2	11.4991	1.19642	0.365602	3.27248	0.00106608	0.00294227
CYP4X1	11.1131	1.27929	0.366295	3.49251	0.000478498	0.00142217
CALY	10.9549	1.07184	0.366075	2.92792	0.0034124	0.00846466
LINC00599	10.7649	1.21874	0.36537	3.33564	0.000851036	0.00239968
TSPAN32	10.6993	1.14711	0.36581	3.13581	0.0017138	0.00452314
CNTN2	10.4841	1.12575	0.365326	3.0815	0.00205963	0.00533149
ACSM1	10.3728	1.01829	0.365875	2.78318	0.00538296	0.012781
LOC101928782	10.3537	1.09951	0.365347	3.00949	0.00261683	0.00663871
LINC01191	9.91008	1.05125	0.364078	2.88743	0.00388405	0.00951562
CA4	9.23955	1.27458	0.357893	3.56135	0.000368958	0.00111678
LINC01028	9.15007	1.07544	0.360724	2.98133	0.00286998	0.00723386
LOC63930	8.8257	1.11662	0.356172	3.13507	0.00171812	0.00453313
LOC101927630	8.44504	1.17572	0.354931	3.31252	0.000924581	0.00258597
PRB2	8.10734	1.27081	0.35192	3.61108	0.000304923	0.000938479
LRRC18	7.3426	1.04733	0.348406	3.00607	0.00264644	0.00670812
LINC00536	7.0209	1.13065	0.343903	3.2877	0.00101008	0.00280237
CST1	7.0049	1.13001	0.343871	3.28614	0.00101572	0.00281453
GCGR	6.78708	1.10533	0.342286	3.22925	0.00124117	0.00337819

## Sheet: SMF vs Control Downregulated
Name	baseMean	log2FoldChange	lfcSE	stat	pvalue	padj
PTPRD	303.055	-5.27538	0.263682	-20.0066	4.82308e-89	1.18469e-86		Gene with an ITR
SYK	38.5661	-3.04911	0.354625	-8.5981	8.10445e-18	1.18147e-16		Gene without an ITR
SUPT3H	98.8792	-2.7204	0.273444	-9.94867	2.55584e-23	5.58207e-22
TRPM6	320.408	-2.48179	0.176933	-14.0267	1.06991e-44	6.82727e-43
HBE1	263.888	-2.45465	0.1884	-13.029	8.37159e-39	4.25244e-37
C16orf47	34.0323	-2.28926	0.351618	-6.51065	7.48285e-11	5.73397e-10
ARHGAP20	143.15	-2.04481	0.228729	-8.9399	3.89539e-19	6.34407e-18
SLC35F2	4685.88	-2.04309	0.0739718	-27.6198	6.43233e-168	8.87217e-165
NEGR1	4666.09	-1.9328	0.0794711	-24.3208	1.18189e-130	7.30776e-128
CDH13	2158.6	-1.88408	0.100138	-18.8149	5.70416e-79	1.17565e-76
ELN	45.9444	-1.86271	0.321604	-5.79195	6.95744e-09	4.19341e-08
RGS7	242.681	-1.74623	0.191217	-9.13218	6.71326e-20	1.15413e-18
NRG1	652.455	-1.67318	0.122294	-13.6816	1.30702e-42	7.83818e-41
DGKI	65.4697	-1.51775	0.290486	-5.22486	1.74289e-07	8.77614e-07
CUL5	3040.51	-1.46212	0.0863652	-16.9295	2.72466e-64	3.59235e-62
ARG2	1437.72	-1.44789	0.0974983	-14.8504	6.91073e-50	5.71043e-48
KIRREL3	494.852	-1.42977	0.135415	-10.5584	4.64659e-26	1.2181e-24
COL13A1	534.499	-1.29111	0.13142	-9.8243	8.84884e-23	1.86889e-21
GFRA1	19.3085	-1.29107	0.36813	-3.50709	0.00045303	0.00135185
KCTD8	218.415	-1.26127	0.186162	-6.77515	1.24278e-11	1.03455e-10
CHN2	8.88045	-1.22382	0.35731	-3.42511	0.000614558	0.00178254
ALDH1A2	118.342	-1.21766	0.22997	-5.29486	1.19106e-07	6.12298e-07
ABCA13	476.938	-1.21425	0.138208	-8.78563	1.55487e-18	2.39934e-17
PVT1	1098.98	-1.14039	0.105667	-10.7924	3.7409e-27	1.06983e-25
HEPHL1	19.7899	-1.1354	0.365373	-3.10749	0.0018868	0.00492679
SLC35F3	308.705	-1.12289	0.16415	-6.84064	7.88423e-12	6.70646e-11
GBE1	4123.96	-1.10347	0.0755506	-14.6057	2.58306e-48	1.9543e-46
FNIP2	1429.93	-1.10068	0.12775	-8.61593	6.93779e-18	1.01969e-16
FGF1	954.161	-1.03776	0.111153	-9.33633	9.9732e-21	1.82293e-19
TMEM154	142.923	-1.02243	0.217199	-4.70733	2.5098e-06	1.07689e-05
FRMD6	10940.4	-1.02072	0.0745961	-13.6834	1.27667e-42	7.68188e-41
PAGE1	1780.73	-6.52462	0.173259	-37.6583	0	0
CTAG2	1336.53	-6.4789	0.192245	-33.7012	5.54262e-249	1.9877e-245
BGN	610.952	-6.2425	0.242011	-25.7943	1.02766e-146	8.01171e-144
BCR	536.498	-5.27892	0.206612	-25.55	5.49611e-144	3.94203e-141
OR51B5	1228.69	-4.653	0.132808	-35.0354	6.50317e-269	2.91521e-265
PNMA5	65.4376	-4.06688	0.343688	-11.8331	2.63351e-32	9.79699e-31
FOXG1	63.3472	-4.03115	0.344294	-11.7084	1.1537e-31	4.1792e-30
ENG	471.04	-4.00993	0.173798	-23.0724	8.77299e-118	3.93271e-115
FNDC1	311.393	-3.95303	0.205081	-19.2754	8.63805e-83	1.86613e-80
MMP3	351.453	-3.90898	0.192806	-20.2741	2.17629e-91	5.82435e-89
COL1A2	1178.25	-3.90603	0.121996	-32.0178	6.16459e-225	1.5791e-221
MEGF6	1305.86	-3.7531	0.116741	-32.149	9.10915e-227	2.72227e-223
PLD6	66.3495	-3.42866	0.324362	-10.5705	4.08442e-26	1.07861e-24
DNAJC18	205.032	-3.40788	0.224355	-15.1896	4.14245e-52	3.69544e-50
OR51B4	130.658	-3.33716	0.267609	-12.4703	1.08466e-35	4.73214e-34
MCOLN3	46.3688	-3.31896	0.348444	-9.52508	1.64923e-21	3.17982e-20
PSG4	364.37	-3.18768	0.172999	-18.426	8.12958e-76	1.5028e-73
PSG5	198.385	-3.16234	0.217823	-14.5179	9.33353e-48	6.831e-46
C1orf115	42.5204	-3.1597	0.352596	-8.96125	3.21007e-19	5.2614e-18
KRT34	199.676	-3.06631	0.215377	-14.2369	5.40757e-46	3.60458e-44
DMBX1	59.0492	-3.05384	0.326654	-9.34886	8.85974e-21	1.62438e-19
ICAM1	585.359	-3.03837	0.141529	-21.4682	3.08892e-102	1.00704e-99
TCL1A	31.127	-3.03394	0.363846	-8.33853	7.52213e-17	1.0195e-15
LOC101448202	144.471	-3.01941	0.247555	-12.1969	3.22701e-34	1.32109e-32
WNT7B	303.783	-2.95739	0.181352	-16.3074	8.73794e-60	1.00436e-57
CGB8	223.335	-2.9134	0.203961	-14.2841	2.74814e-46	1.888e-44
SIPA1L2	94.0561	-2.85959	0.27811	-10.2822	8.47727e-25	2.04584e-23
MAGEB1	72.1963	-2.8164	0.303528	-9.27889	1.7126e-20	3.05559e-19
LINC00540	40.2009	-2.80683	0.348158	-8.06194	7.50952e-16	9.39659e-15
CTCFL	66.6195	-2.79054	0.30715	-9.08527	1.03443e-19	1.76315e-18
ABCA10	127.582	-2.7752	0.247484	-11.2137	3.49439e-29	1.12897e-27
AOX1	3423.67	-2.75604	0.0945245	-29.1569	6.83928e-187	1.11486e-183
IL24	73.9558	-2.74523	0.309974	-8.8563	8.27153e-19	1.3137e-17
CEND1	61.4365	-2.74466	0.313555	-8.75336	2.071e-18	3.17394e-17
MYO7B	456.462	-2.74056	0.152252	-18.0001	1.94301e-72	3.3181e-70
IGSF1	223.979	-2.71499	0.19963	-13.6001	3.99653e-42	2.34189e-40
C6orf99	117.451	-2.69625	0.256546	-10.5098	7.78427e-26	2.00834e-24
PSG9	202.658	-2.63967	0.206765	-12.7665	2.52176e-37	1.19941e-35
MARCKS	24.8374	-2.59866	0.36753	-7.07061	1.54254e-12	1.41191e-11
CGB	57.6949	-2.57004	0.325338	-7.89959	2.7982e-15	3.32943e-14
IDNK	21.9887	-2.53858	0.369494	-6.87042	6.40114e-12	5.49651e-11
STAC2	34.5333	-2.47658	0.354274	-6.9906	2.73716e-12	2.4273e-11
TNIP3	75.7561	-2.45821	0.289214	-8.49962	1.9021e-17	2.68979e-16
MMP13	553.317	-2.4312	0.140996	-17.2431	1.26123e-66	1.8537e-64
LINC01204	74.6876	-2.35018	0.286937	-8.19059	2.59948e-16	3.36787e-15
SPNS2	49.173	-2.34666	0.326284	-7.1921	6.38034e-13	6.0919e-12
SSX1	33.3499	-2.34506	0.351587	-6.66993	2.5592e-11	2.05504e-10
CGB5	113.789	-2.26279	0.25487	-8.87821	6.7944e-19	1.08777e-17
C6orf132	902.475	-2.25901	0.118085	-19.1304	1.4089e-81	3.0075e-79
OR51B2	20.5823	-2.25701	0.369334	-6.11102	9.89979e-10	6.65342e-09
OSR2	17.4536	-2.24564	0.370314	-6.06415	1.32655e-09	8.77727e-09
C7orf71	17.2454	-2.21773	0.370255	-5.98973	2.10194e-09	1.3577e-08
NRARP	21.645	-2.21488	0.368638	-6.00829	1.87495e-09	1.21678e-08
PSG3	39.4798	-2.21392	0.338349	-6.54332	6.0168e-11	4.65633e-10
LOC102724084	51.2234	-2.18033	0.317665	-6.86362	6.71379e-12	5.74916e-11
ABCC9	35.3225	-2.17411	0.348153	-6.2447	4.24612e-10	2.98929e-09
MAP3K7CL	3255.23	-2.15577	0.080367	-26.8241	1.69394e-158	1.78671e-155
PVRL4	168.047	-2.14224	0.21211	-10.0997	5.54259e-24	1.26122e-22
PLBD1	16.1521	-2.14179	0.370011	-5.78844	7.10416e-09	4.27753e-08
DCUN1D5	3029.59	-2.134	0.0817349	-26.1088	2.89902e-150	2.47535e-147
CD33	199.717	-2.13187	0.201796	-10.5645	4.35385e-26	1.14303e-24
CCDC147	861.694	-2.10738	0.115133	-18.3039	7.70385e-75	1.38138e-72
CGB1	39.0951	-2.09624	0.337545	-6.21026	5.28981e-10	3.68499e-09
MICALCL	625.147	-2.09328	0.143247	-14.6131	2.31717e-48	1.7756e-46
LINC00900	16.0279	-2.09042	0.369675	-5.65475	1.56075e-08	8.9842e-08
MISP	2178.85	-2.08256	0.0863268	-24.1241	1.39599e-128	7.82236e-126
DDX10	3532.21	-2.07142	0.0802515	-25.8116	6.57101e-147	5.35567e-144
PAGE5	59.3089	-2.05964	0.31586	-6.52073	6.99653e-11	5.38433e-10
TMEM123	18523.6	-2.02389	0.0646974	-31.2824	8.08768e-215	1.61134e-211
42430	484.45	-2.01614	0.138256	-14.5826	3.62186e-48	2.70598e-46
SNAPC1	3982.58	-2.00673	0.0753368	-26.6368	2.54857e-156	2.5388e-153
BOLL	25.2892	-1.99091	0.362036	-5.4992	3.81511e-08	2.09137e-07
ACAT1	3229.1	-1.97825	0.0819153	-24.1499	7.47652e-129	4.32456e-126
DUOX1	20.3708	-1.97757	0.368615	-5.36486	8.10119e-08	4.26365e-07
EVA1A	2418.3	-1.97178	0.0858173	-22.9765	8.0146e-117	3.50512e-114
PCSK9	15.2854	-1.97087	0.369915	-5.3279	9.93559e-08	5.16092e-07
BMPER	114.715	-1.9651	0.25126	-7.82098	5.24136e-15	6.06341e-14
MMP12	18.8454	-1.95564	0.369625	-5.29087	1.21736e-07	6.2474e-07
FDX1	1233.94	-1.92784	0.113581	-16.9734	1.29318e-64	1.74347e-62
PDE3B	231.411	-1.92755	0.193348	-9.9693	2.07687e-23	4.55261e-22
GSG1	354.21	-1.92674	0.168601	-11.4278	3.03631e-30	1.01955e-28
KRT33B	30.2977	-1.92066	0.351378	-5.46609	4.6006e-08	2.49904e-07
SERPINB7	480.617	-1.91935	0.141668	-13.5482	8.11644e-42	4.6947e-40
TRPV3	58.0937	-1.9088	0.311091	-6.13581	8.47277e-10	5.75475e-09
ATP10A	61.8453	-1.87298	0.29751	-6.29551	3.06399e-10	2.19599e-09
LAYN	5612.03	-1.86057	0.0711623	-26.1455	1.10917e-150	9.94426e-148
C4orf26	881.482	-1.85308	0.11521	-16.0843	3.2855e-58	3.59221e-56
SCG5	384.084	-1.85001	0.151457	-12.2148	2.59262e-34	1.06869e-32
ZNF716	34.0625	-1.84662	0.343709	-5.37262	7.76016e-08	4.08776e-07
ALOX12P2	18.1877	-1.84572	0.369566	-4.99431	5.90476e-07	2.76806e-06
BDKRB1	61.0162	-1.84562	0.297667	-6.20028	5.63618e-10	3.90806e-09
LOC101927746	225.119	-1.83808	0.187403	-9.80818	1.03823e-22	2.18248e-21
STC2	47	-1.82173	0.32005	-5.69203	1.2554e-08	7.32765e-08
TNFRSF8	626.194	-1.82	0.126549	-14.3818	6.73073e-47	4.7144e-45
NLRP5	324.571	-1.81195	0.171985	-10.5355	5.92596e-26	1.54221e-24
CDC42EP1	5576.74	-1.80054	0.0733269	-24.555	3.82596e-133	2.54086e-130
MAGEC2	20.5957	-1.7915	0.366813	-4.88398	1.03966e-06	4.70413e-06
ECM2	77.2777	-1.78332	0.274583	-6.49464	8.32346e-11	6.34558e-10
AASDHPPT	4310.87	-1.77856	0.0764947	-23.2507	1.39972e-119	6.60484e-117
PTPRN	9527.39	-1.77826	0.0673829	-26.3904	1.76704e-153	1.66762e-150
EXPH5	856.786	-1.77141	0.122335	-14.4799	1.62242e-47	1.18259e-45
CPXM2	16.0937	-1.77125	0.37032	-4.78304	1.72661e-06	7.60126e-06
TFPI2	21.78	-1.77048	0.366358	-4.83264	1.34737e-06	6.02335e-06
RCAN1	4864.45	-1.76292	0.0744228	-23.6879	4.80758e-124	2.39457e-121
SLC16A12	137.034	-1.75527	0.226284	-7.75693	8.70092e-15	9.8433e-14
CHAC1	632.572	-1.75444	0.129548	-13.5427	8.75173e-42	5.04589e-40
ZBED2	60.2482	-1.74586	0.298591	-5.84701	5.00491e-09	3.06604e-08
VIP	22.1913	-1.74413	0.365002	-4.77841	1.76684e-06	7.76689e-06
ADAMTS5	802.629	-1.73397	0.120111	-14.4365	3.05109e-47	2.16242e-45
SPN	41.0287	-1.72802	0.327879	-5.27032	1.36189e-07	6.95334e-07
CLEC3B	26.7083	-1.71918	0.357324	-4.81127	1.49976e-06	6.65813e-06
ADAM12	3307.57	-1.71423	0.0926577	-18.5007	2.03976e-76	3.89096e-74
GNG4	292.38	-1.70739	0.169072	-10.0986	5.60491e-24	1.27378e-22
IL18	12605.5	-1.70078	0.071053	-23.9368	1.26739e-126	6.68401e-124
CGB2	54.2999	-1.69932	0.314713	-5.3996	6.67882e-08	3.55362e-07
KDELC2	3962.03	-1.69646	0.0771841	-21.9793	4.53978e-107	1.66128e-104
KIAA1324	828.999	-1.69361	0.114713	-14.764	2.50169e-49	2.02977e-47
PASD1	38.1396	-1.68948	0.332812	-5.07638	3.84684e-07	1.84432e-06
TES	68.4573	-1.67997	0.287782	-5.83765	5.29418e-09	3.22891e-08
PGM5	735.617	-1.67995	0.127852	-13.1398	1.94755e-39	1.01516e-37
ABRA	22.6243	-1.67146	0.362685	-4.60857	4.05448e-06	1.69347e-05
SERPINE1	6043.45	-1.67139	0.0762832	-21.9103	2.0742e-106	7.4385e-104
GAS1	875.571	-1.66475	0.112025	-14.8606	5.94141e-50	4.93219e-48
CAPSL	148.913	-1.6613	0.215289	-7.71661	1.19462e-14	1.33546e-13
CYP11A1	12.1358	-1.65714	0.366086	-4.52663	5.99306e-06	2.43788e-05
42430	152.695	-1.65687	0.214608	-7.72043	1.15939e-14	1.29769e-13
AMIGO2	19419.2	-1.65372	0.0687788	-24.0441	9.62504e-128	5.2299e-125
C14orf105	126.844	-1.64308	0.23122	-7.10611	1.19362e-12	1.10838e-11
GADD45A	3246.39	-1.64294	0.0777283	-21.137	3.63581e-99	1.08656e-96
AIM1L	233.697	-1.64041	0.185234	-8.8559	8.30092e-19	1.3172e-17
DAW1	34.3312	-1.63971	0.340231	-4.8194	1.43991e-06	6.40352e-06
DUSP1	4257.64	-1.6376	0.0793285	-20.6433	1.12222e-94	3.19405e-92
ZP3	111.921	-1.63554	0.240678	-6.79556	1.07896e-11	9.0448e-11
FAM65B	586.017	-1.63532	0.139852	-11.6932	1.38089e-31	4.95214e-30
ROBO4	121.26	-1.63372	0.236328	-6.91296	4.74656e-12	4.12223e-11
REXO2	7330.92	-1.63032	0.0694589	-23.4717	7.93881e-122	3.84732e-119
CCIN	111.015	-1.62861	0.240661	-6.76725	1.31254e-11	1.0906e-10
LPXN	211.814	-1.62594	0.186815	-8.70343	3.21993e-18	4.8559e-17
FBLN2	27.8349	-1.62174	0.354391	-4.57614	4.73626e-06	1.96315e-05
PPL	24.6773	-1.61699	0.359154	-4.50221	6.72519e-06	2.71781e-05
GPR160	12.6894	-1.61694	0.367515	-4.39966	1.08423e-05	4.23927e-05
SLA	30.9541	-1.61597	0.346246	-4.66711	3.05465e-06	1.29547e-05
KRT83	148.225	-1.60474	0.216569	-7.40981	1.26477e-13	1.28345e-12
42433	1666.81	-1.60223	0.0928533	-17.2555	1.01701e-66	1.5071e-64
TRIM29	687.317	-1.60028	0.12199	-13.1181	2.59261e-39	1.34359e-37
TMEM45A	2166.64	-1.59872	0.0878624	-18.1957	5.57957e-74	9.80855e-72
DSP	54.3881	-1.59751	0.308304	-5.18161	2.19978e-07	1.09385e-06
FAM201A	74.5981	-1.59426	0.276221	-5.77166	7.8494e-09	4.69039e-08
ATF3	1903	-1.59338	0.0973924	-16.3604	3.66874e-60	4.35657e-58
MAL2	300.923	-1.59306	0.162899	-9.77946	1.37947e-22	2.86952e-21
LINC01029	988.279	-1.59214	0.106739	-14.9162	2.58686e-50	2.18797e-48
BIRC2	3236.47	-1.59197	0.078266	-20.3405	5.63499e-92	1.55448e-89
KRTAP2-3	108.121	-1.58722	0.25062	-6.3332	2.40127e-10	1.74532e-09
TRHDE-AS1	49.2537	-1.58588	0.31213	-5.08081	3.7582e-07	1.80376e-06
ALOXE3	71.6423	-1.58218	0.284337	-5.56445	2.62983e-08	1.47591e-07
RDX	9950.14	-1.57881	0.0724758	-21.7839	3.29424e-105	1.13594e-102
DPY19L2	408.261	-1.57521	0.145481	-10.8276	2.54818e-27	7.34587e-26
KLF17	50.3428	-1.56613	0.310811	-5.03885	4.68332e-07	2.22986e-06
HKDC1	279.587	-1.54885	0.192253	-8.05633	7.86174e-16	9.83046e-15
PEAR1	112.026	-1.54287	0.23836	-6.47285	9.61724e-11	7.27009e-10
AOC1	78.1312	-1.5419	0.269956	-5.71169	1.11861e-08	6.572e-08
KRT81	12211.1	-1.54103	0.0709513	-21.7196	1.3401e-104	4.44989e-102
CYP24A1	1229.53	-1.53535	0.107079	-14.3385	1.25681e-46	8.66765e-45
SPINK6	29.3229	-1.53466	0.348635	-4.40191	1.07302e-05	4.1982e-05
LETM2	721.531	-1.53303	0.12307	-12.4566	1.28671e-35	5.59999e-34
DVL1	5654.34	-1.53217	0.0718213	-21.3331	5.59236e-101	1.6996e-98
VGLL3	2714.21	-1.51863	0.0901959	-16.837	1.30601e-63	1.68475e-61
C4orf46	2157.26	-1.51717	0.0845741	-17.939	5.85208e-72	9.80688e-70
ID1	9451.31	-1.51716	0.0741904	-20.4495	6.06411e-93	1.69899e-90
VEGFC	539.22	-1.51234	0.130323	-11.6045	3.9103e-31	1.36411e-29
SRM	9015.5	-1.51142	0.0705162	-21.4337	6.48432e-102	2.00466e-99
FAM95C	101.083	-1.50975	0.251007	-6.01478	1.80129e-09	1.17153e-08
PCDHGA7	28.1517	-1.50932	0.355771	-4.24238	2.21165e-05	8.2636e-05
ATAD3A	1901.46	-1.50326	0.0958234	-15.6878	1.83308e-55	1.83625e-53
SEMA7A	2711.21	-1.49386	0.0799506	-18.6848	6.58594e-78	1.31214e-75
TMEM47	1269.59	-1.49214	0.096823	-15.411	1.38078e-53	1.30999e-51
RAB32	3521.45	-1.48565	0.078552	-18.9129	8.93018e-80	1.86194e-77
ZNF404	1791.42	-1.48475	0.0889726	-16.6878	1.6088e-62	2.03151e-60
RASSF1	1700.88	-1.48383	0.0951037	-15.6023	7.02549e-55	6.92165e-53
MSANTD4	1750.81	-1.48097	0.0893778	-16.5697	1.15363e-61	1.4266e-59
CLDN1	1789.62	-1.47718	0.092792	-15.9193	4.65722e-57	4.91227e-55
LOC100505715	1327.27	-1.46288	0.115465	-12.6694	8.73435e-37	4.02611e-35
FOSL1	1661.76	-1.45883	0.0917987	-15.8916	7.24369e-57	7.55155e-55
CHST7	51.5799	-1.45453	0.308475	-4.71523	2.41439e-06	1.03943e-05
LAMC2	7899.03	-1.45189	0.0746877	-19.4395	3.57771e-84	7.91999e-82
LINC01133	33.1224	-1.44503	0.348898	-4.1417	3.44747e-05	0.000124958
LRRC2	19.4501	-1.44405	0.367355	-3.93095	8.46101e-05	0.000288485
KRT85	24.3904	-1.4437	0.358889	-4.02269	5.7536e-05	0.000201539
PPID	2970.64	-1.44278	0.0816339	-17.6738	6.67314e-70	1.0589e-67
NR4A2	267.328	-1.44105	0.189135	-7.61918	2.55291e-14	2.77264e-13
SYTL3	1166.94	-1.43964	0.0999957	-14.397	5.40258e-47	3.81393e-45
C11orf1	581.608	-1.43186	0.132752	-10.786	4.00812e-27	1.1426e-25
FAM218A	65.1203	-1.43058	0.286895	-4.98641	6.15103e-07	2.87599e-06
RPPH1	251.425	-1.42728	0.179853	-7.9358	2.09146e-15	2.51522e-14
LOC101928036	120.641	-1.42712	0.231513	-6.16432	7.07883e-10	4.84283e-09
DAGLB	2224.22	-1.42546	0.0845321	-16.8629	8.43256e-64	1.10368e-61
LINC01164	35.9916	-1.42137	0.339933	-4.18132	2.89825e-05	0.000106427
LINC00052	26.4968	-1.41908	0.354305	-4.00526	6.19482e-05	0.000215521
AFP	401.572	-1.41803	0.145629	-9.7373	2.09033e-22	4.29343e-21
IL6R	404.559	-1.41603	0.158661	-8.92485	4.46312e-19	7.23582e-18
LGR5	180.159	-1.41596	0.197128	-7.18295	6.82234e-13	6.47941e-12
ZC3H12C	822.952	-1.41469	0.124837	-11.3323	9.07851e-30	2.9924e-28
CAV2	1927.73	-1.41395	0.0873938	-16.179	7.09162e-59	7.89813e-57
FMOD	74.2883	-1.39699	0.27265	-5.12375	2.99526e-07	1.46224e-06
CAV1	16589.2	-1.39079	0.0701915	-19.8142	2.24641e-87	5.30004e-85
CREB3L1	1059.03	-1.38446	0.108761	-12.7294	4.05896e-37	1.91027e-35
ATAD3B	1338.93	-1.38399	0.0999531	-13.8464	1.33725e-43	8.21175e-42
WTAPP1	20.13	-1.38219	0.365446	-3.78222	0.000155439	0.000506391
ANXA1	23900.2	-1.38105	0.0634103	-21.7796	3.62389e-105	1.22604e-102
ID4	1401.6	-1.37917	0.0943895	-14.6115	2.3741e-48	1.80381e-46
PTS	2434.66	-1.37797	0.0869384	-15.85	1.40645e-56	1.44109e-54
KRT86	380.557	-1.36165	0.150501	-9.04742	1.4639e-19	2.47168e-18
DAPK1	178.044	-1.35885	0.197975	-6.86375	6.70757e-12	5.74916e-11
CTNNAL1	9728.01	-1.35643	0.0668664	-20.2857	1.71928e-91	4.67098e-89
LOC101928847	39.0262	-1.35271	0.329695	-4.10292	4.0797e-05	0.000146043
RNF144B	244.232	-1.35219	0.181571	-7.44714	9.53825e-14	9.79555e-13
FGF21	209.749	-1.35056	0.192198	-7.02693	2.11133e-12	1.90052e-11
RPL10L	804.561	-1.34908	0.120747	-11.1728	5.54101e-29	1.77421e-27
DEPDC1-AS1	43.2519	-1.34783	0.320626	-4.20374	2.62545e-05	9.7046e-05
DKFZP434I0714	169.714	-1.34703	0.202659	-6.6468	2.99542e-11	2.38715e-10
CWF19L2	995.448	-1.34686	0.111704	-12.0574	1.77244e-33	7.03133e-32
CFLAR-AS1	38.6179	-1.34597	0.329742	-4.08188	4.46736e-05	0.000159253
PDLIM1	1033.47	-1.34549	0.102845	-13.0828	4.13097e-39	2.12242e-37
MSANTD3	4379.83	-1.34534	0.0759703	-17.7088	3.58807e-70	5.74444e-68
SCG2	266.008	-1.34392	0.16969	-7.91984	2.37826e-15	2.84677e-14
MYC	5800.29	-1.34277	0.0755092	-17.7829	9.59455e-71	1.54991e-68
LTF	11.0277	-1.3416	0.364414	-3.68152	0.000231843	0.000730227
KLF6	3846.67	-1.34148	0.0752908	-17.8174	5.18337e-71	8.44937e-69
LOC101927780	95.8393	-1.3373	0.250044	-5.34826	8.88055e-08	4.64519e-07
RBM7	3190.46	-1.33681	0.080959	-16.5122	2.99834e-61	3.63265e-59
MT1G	425.376	-1.33619	0.154831	-8.62996	6.13758e-18	9.06532e-17
NOC2L	9389.25	-1.33405	0.0666197	-20.0249	3.34219e-89	8.44067e-87
NPAT	1573.12	-1.3281	0.102854	-12.9125	3.82559e-38	1.88452e-36
C7orf13	55.422	-1.32756	0.301026	-4.4101	1.03323e-05	4.05492e-05
EBI3	266.86	-1.32612	0.168509	-7.86971	3.5547e-15	4.18238e-14
MYBL1	2064.2	-1.32403	0.0928611	-14.2582	3.98849e-46	2.69878e-44
KRCC1	54.0799	-1.32326	0.304845	-4.34077	1.41982e-05	5.45158e-05
RFPL4AL1	734.694	-1.31888	0.118918	-11.0906	1.39288e-28	4.30616e-27
42432	258.995	-1.31463	0.170263	-7.72122	1.15225e-14	1.29051e-13
KRT75	894.718	-1.30854	0.111893	-11.6946	1.35905e-31	4.88359e-30
ALPK2	2405.11	-1.30539	0.110284	-11.8366	2.52607e-32	9.43646e-31
CXCL8	139.577	-1.30438	0.218763	-5.96251	2.48398e-09	1.58902e-08
42627	19.6524	-1.30402	0.365508	-3.56769	0.000360139	0.00109285
KIF17	305.599	-1.29913	0.16051	-8.09376	5.78523e-16	7.31042e-15
DLAT	6382.43	-1.29899	0.070667	-18.3818	1.83779e-75	3.35616e-73
ALKBH8	1283.26	-1.29825	0.102164	-12.7075	5.37077e-37	2.51444e-35
CASP4	1104.83	-1.29471	0.105385	-12.2856	1.08286e-34	4.55795e-33
MBP	35.0518	-1.29081	0.335851	-3.8434	0.000121343	0.000403523
COL5A3	233.262	-1.29012	0.177822	-7.25512	4.01301e-13	3.88958e-12
C9orf40	1644.46	-1.28106	0.0978658	-13.0899	3.75988e-39	1.93731e-37
DOCK2	485.503	-1.2797	0.138866	-9.21538	3.10165e-20	5.43122e-19
SFTA1P	1178.84	-1.27847	0.0988162	-12.9378	2.75357e-38	1.37151e-36
TRIM58	7133.51	-1.27773	0.0797118	-16.0294	7.97074e-58	8.55828e-56
FJX1	2291.13	-1.27653	0.0867123	-14.7215	4.69364e-49	3.72396e-47
UAP1	10273.4	-1.27444	0.0683097	-18.6569	1.11077e-77	2.16491e-75
RFPL4A	1557.58	-1.27396	0.0909044	-14.0143	1.27423e-44	8.07358e-43
TTC9	304.647	-1.27315	0.161538	-7.88147	3.23549e-15	3.82436e-14
SNORD6	45.2326	-1.27213	0.316385	-4.02082	5.79948e-05	0.000202988
DENND3	1293.81	-1.26608	0.104884	-12.0712	1.49883e-33	5.97232e-32
RAB3D	89.1235	-1.26408	0.25709	-4.91687	8.79396e-07	4.02873e-06
FLJ32255	24.1468	-1.26318	0.35936	-3.51509	0.000439612	0.00131488
ZFP82	539.109	-1.26304	0.134102	-9.41851	4.57513e-21	8.59923e-20
MGAM	411.729	-1.26253	0.158164	-7.98238	1.43534e-15	1.75618e-14
GPR1	930.641	-1.25745	0.106259	-11.8338	2.61128e-32	9.73448e-31
NLRP10	9.76034	-1.25453	0.362594	-3.45986	0.00054045	0.0015884
FLJ23867	1192.48	-1.25102	0.104423	-11.9803	4.50881e-33	1.75374e-31
PPARG	998.924	-1.25092	0.103467	-12.09	1.19338e-33	4.76823e-32
ANKRD18A	152.927	-1.24875	0.219713	-5.68358	1.31902e-08	7.67402e-08
MAFK	4577.73	-1.24661	0.0744096	-16.7533	5.35772e-63	6.86209e-61
BOP1	8579.07	-1.24607	0.0716254	-17.397	8.69037e-68	1.30947e-65
ZCCHC5	175.929	-1.24559	0.202148	-6.16178	7.19296e-10	4.91528e-09
PLRG1	3883.71	-1.2447	0.0750768	-16.579	9.88935e-62	1.23143e-59
GLT1D1	47.436	-1.2443	0.311519	-3.99431	6.48831e-05	0.000224945
FDXACB1	341.054	-1.24326	0.15592	-7.9737	1.53995e-15	1.87383e-14
RLTPR	277.688	-1.24149	0.169675	-7.31689	2.53783e-13	2.50998e-12
ADAMTSL5	708.931	-1.24014	0.118975	-10.4236	1.93486e-25	4.90721e-24
UBQLN1	7901.03	-1.23979	0.0711533	-17.4242	5.40142e-68	8.20787e-66
EDN1	859.573	-1.23895	0.113345	-10.9307	8.22054e-28	2.44044e-26
MICB	36.2972	-1.23706	0.334277	-3.70069	0.000215013	0.000681405
EVI2A	16.5708	-1.23688	0.369311	-3.34917	0.000810546	0.00229459
CCL20	86.895	-1.23632	0.26111	-4.73485	2.19215e-06	9.49224e-06
CD70	1106.57	-1.23284	0.10242	-12.0371	2.26845e-33	8.95938e-32
TUBA4A	5627.32	-1.23149	0.0703333	-17.5093	1.21636e-68	1.86415e-66
MYOZ2	35.0964	-1.23135	0.335175	-3.67373	0.000239031	0.00075115
MEG3	21.0659	-1.22908	0.367183	-3.34731	0.000815989	0.0023089
AREG	338.275	-1.22773	0.153966	-7.97405	1.53557e-15	1.87054e-14
LOC728752	226.147	-1.22459	0.179384	-6.82666	8.69118e-12	7.34409e-11
ATP6V1E2	416.86	-1.22373	0.143701	-8.51579	1.65463e-17	2.3491e-16
SAP30	998.89	-1.22339	0.1118	-10.9427	7.20368e-28	2.14924e-26
ABCA3	338.996	-1.22326	0.15595	-7.84388	4.36822e-15	5.08284e-14
MND1	958.636	-1.22225	0.10776	-11.3423	8.10293e-30	2.6807e-28
CNN1	4931.67	-1.2205	0.0720077	-16.9495	1.94033e-64	2.59642e-62
FAT2	11.78	-1.21948	0.368295	-3.31114	0.000929158	0.00259756
FGF2	1207.24	-1.21909	0.102265	-11.921	9.20334e-33	3.51117e-31
LINC00408	22.1744	-1.20524	0.36132	-3.33567	0.000850952	0.00239968
PPP1R14C	2128.38	-1.20353	0.0839144	-14.3424	1.18878e-46	8.26203e-45
PUSL1	682.244	-1.20276	0.128156	-9.3851	6.28581e-21	1.16799e-19
MYOM3	98.3125	-1.19586	0.24776	-4.82669	1.38819e-06	6.1935e-06
PDZK1	66.2099	-1.19546	0.281352	-4.24897	2.14752e-05	8.03738e-05
TBL1X	1725.11	-1.19525	0.0925986	-12.9079	4.06225e-38	1.99562e-36
TSPAN5	2449.95	-1.19514	0.0820877	-14.5594	5.09323e-48	3.78949e-46
HSPB8	3695.88	-1.19498	0.0788942	-15.1466	7.98032e-52	7.08391e-50
MIR1204	43.7211	-1.19412	0.316815	-3.76913	0.00016382	0.000531666
NR0B1	61.0669	-1.19394	0.297151	-4.01797	5.87023e-05	0.000205104
CA2	761.803	-1.19214	0.113831	-10.4729	1.15105e-25	2.95271e-24
IL21R	146.991	-1.19134	0.221741	-5.37269	7.75705e-08	4.08732e-07
ANKRD1	19735	-1.18944	0.0702223	-16.9382	2.35232e-64	3.1244e-62
TPK1	278.314	-1.18776	0.167415	-7.09473	1.29601e-12	1.19849e-11
HSPB2	939.94	-1.18654	0.116748	-10.1632	2.89399e-24	6.73049e-23
FSTL3	14834.6	-1.18603	0.0682642	-17.3741	1.29727e-67	1.93845e-65
STX11	251.345	-1.18508	0.177149	-6.68976	2.23537e-11	1.80552e-10
RAPGEF2	3222.51	-1.18316	0.098914	-11.9615	5.65262e-33	2.18442e-31
MRPL20	4089.16	-1.18264	0.0831659	-14.2203	6.85808e-46	4.55453e-44
NR4A3	116.766	-1.18061	0.23065	-5.11865	3.07738e-07	1.49906e-06
SDHD	6516.4	-1.17804	0.0774384	-15.2126	2.91724e-52	2.65528e-50
LINC00702	108.121	-1.17784	0.237589	-4.95749	7.14112e-07	3.30872e-06
POLR1E	6466.89	-1.17734	0.0783223	-15.032	4.5292e-51	3.92334e-49
FOXA2	327.829	-1.17718	0.158247	-7.43886	1.01559e-13	1.03942e-12
TMPRSS5	47.5148	-1.17142	0.309972	-3.77912	0.000157382	0.000512162
NOG	2731.96	-1.17134	0.0864086	-13.5558	7.32264e-42	4.26306e-40
TIMP3	4980.82	-1.16998	0.0727537	-16.0814	3.44734e-58	3.74632e-56
BEST3	30.2156	-1.16858	0.34414	-3.39566	0.000684627	0.00196826
CPA4	14271	-1.16576	0.0682713	-17.0754	2.26313e-65	3.14576e-63
ADAMTS2	379.51	-1.16232	0.146616	-7.92761	2.23406e-15	2.67953e-14
CDK11A	913.011	-1.16029	0.113198	-10.2501	1.18185e-24	2.79943e-23
LOC100507156	49.7442	-1.1589	0.314506	-3.68483	0.000228854	0.000722334
COTL1	11869.4	-1.15623	0.0676096	-17.1015	1.44577e-65	2.04126e-63
LCK	44.2389	-1.15603	0.31642	-3.65345	0.000258737	0.000806294
FAM115C	234.134	-1.15593	0.178261	-6.48449	8.90352e-11	6.76479e-10
CCDC19	223.38	-1.15586	0.18106	-6.38386	1.72679e-10	1.27054e-09
ATP2C2	8.30581	-1.15528	0.354414	-3.2597	0.00111531	0.00306399
CNKSR3	744.896	-1.15519	0.117252	-9.85222	6.70464e-23	1.4278e-21
EZR	22125.6	-1.15424	0.0637172	-18.1151	2.4231e-73	4.21832e-71
DYNLT1	3562.4	-1.15169	0.0802915	-14.3439	1.16369e-46	8.1191e-45
CTH	1162.19	-1.14906	0.104202	-11.0272	2.82393e-28	8.52456e-27
MT1E	8440.65	-1.14859	0.0805944	-14.2515	4.38879e-46	2.95848e-44
TRIM2	2143.55	-1.14673	0.0900376	-12.7362	3.72285e-37	1.76133e-35
MAGEB10	6.56336	-1.14612	0.340247	-3.36849	0.000755798	0.00215538
C11orf71	340.086	-1.14547	0.152289	-7.5217	5.40698e-14	5.68303e-13
AURKAIP1	4371.12	-1.14329	0.0839025	-13.6264	2.79179e-42	1.6413e-40
ZNF812	11.0102	-1.14166	0.363645	-3.13949	0.00169244	0.004474
C11orf57	3393.41	-1.14099	0.0764859	-14.9176	2.53106e-50	2.15092e-48
TIMM8B	2180.11	-1.13865	0.0928381	-12.2649	1.39763e-34	5.86906e-33
MET	6671.89	-1.13798	0.0920051	-12.3687	3.86165e-35	1.65654e-33
ZNF560	6.47327	-1.13792	0.3397	-3.34978	0.000808771	0.00229065
RUNX1T1	21.0171	-1.13673	0.362484	-3.13596	0.00171295	0.00452222
EPB41L4B	1121.34	-1.13622	0.0995336	-11.4154	3.5026e-30	1.17174e-28
LOC654342	1776.54	-1.13621	0.0902629	-12.5878	2.46559e-36	1.11082e-34
ERH	11942	-1.1358	0.0747588	-15.1928	3.94618e-52	3.53794e-50
HABP4	558.545	-1.13499	0.126383	-8.98059	2.69322e-19	4.42641e-18
NLRP12	29.6303	-1.13286	0.346268	-3.27162	0.00106934	0.00295035
ZW10	4583.16	-1.12991	0.0739851	-15.2721	1.17306e-52	1.09553e-50
OR2W3	325.748	-1.12959	0.157845	-7.15631	8.28791e-13	7.81749e-12
LOC100268168	149.47	-1.12881	0.213195	-5.29475	1.19178e-07	6.12493e-07
TMEM27	24.3874	-1.12813	0.355831	-3.17042	0.00152218	0.00405499
PDCD6	1113.24	-1.12797	0.108904	-10.3575	3.87002e-25	9.55832e-24
HK2	2932.09	-1.12768	0.0841175	-13.4061	5.57215e-41	3.12232e-39
DUSP14	4062.3	-1.12698	0.0741472	-15.1992	3.57854e-52	3.22446e-50
LOC645638	1383.48	-1.12578	0.0964413	-11.6733	1.74598e-31	6.2241e-30
PROC	20.2947	-1.12558	0.364585	-3.0873	0.00201981	0.00524051
MSTN	24.5876	-1.12372	0.356864	-3.14888	0.00163895	0.0043422
TMEM217	94.7287	-1.1236	0.256223	-4.38524	1.15858e-05	4.51228e-05
ADAMTS1	1241.94	-1.12316	0.108177	-10.3826	2.97617e-25	7.39138e-24
IL13RA2	1574.25	-1.12139	0.092622	-12.1071	9.68294e-34	3.88422e-32
ADM2	1025.7	-1.11806	0.10296	-10.8591	1.80432e-27	5.26925e-26
TRNP1	995.519	-1.11215	0.103997	-10.6941	1.08511e-26	2.99801e-25
GABRG1	472.685	-1.11197	0.139029	-7.99814	1.26308e-15	1.55552e-14
TRIP13	2139.89	-1.11175	0.084817	-13.1076	2.97933e-39	1.53955e-37
FST	4003.88	-1.10993	0.0759021	-14.6232	1.99913e-48	1.53847e-46
TRIB3	1284.45	-1.10945	0.10497	-10.5693	4.13788e-26	1.09112e-24
CARD18	25.7861	-1.10862	0.354338	-3.12872	0.0017557	0.00462146
ESRP1	33.0534	-1.10805	0.343674	-3.22414	0.00126354	0.0034328
MMP1	9.254	-1.1069	0.361418	-3.06266	0.00219379	0.00565104
CTSL	14763.5	-1.10623	0.0663664	-16.6686	2.21783e-62	2.78097e-60
BNIP3	1608.66	-1.10586	0.0905558	-12.2119	2.68395e-34	1.10381e-32
RPL22L1	3702.98	-1.10423	0.0892865	-12.3672	3.93237e-35	1.68285e-33
TRHDE	349.38	-1.09934	0.164379	-6.68782	2.26524e-11	1.828e-10
DIAPH3	3684.3	-1.09927	0.0832834	-13.1992	8.87247e-40	4.73489e-38
SNTB1	329.384	-1.09913	0.15815	-6.94993	3.65471e-12	3.20924e-11
RSL24D1	5959.59	-1.09905	0.0770366	-14.2667	3.53103e-46	2.39829e-44
WFIKKN2	7.47658	-1.09866	0.344795	-3.18641	0.00144051	0.00385506
TNFRSF9	836.324	-1.09803	0.112569	-9.75428	1.76853e-22	3.65762e-21
KBTBD3	134.131	-1.09667	0.225254	-4.86861	1.12384e-06	5.06829e-06
COMMD7	3307.8	-1.09594	0.0769059	-14.2504	4.45877e-46	2.99439e-44
NADK	3639.58	-1.09538	0.0774202	-14.1486	1.9062e-45	1.24291e-43
SBK2	97.3108	-1.09448	0.24646	-4.44078	8.96326e-06	3.54556e-05
SPNS3	7.7565	-1.09428	0.351781	-3.11069	0.00186653	0.00488238
CSRP3	103.852	-1.09283	0.246658	-4.43057	9.39864e-06	3.70552e-05
DPP4	242.95	-1.09259	0.184581	-5.91931	3.23304e-09	2.03604e-08
GPR176	4959.57	-1.09167	0.0751393	-14.5286	7.98722e-48	5.86962e-46
KITLG	999.096	-1.09067	0.117301	-9.29804	1.43055e-20	2.56513e-19
TFPI	2923.08	-1.08888	0.0782933	-13.9077	5.68465e-44	3.53929e-42
TMEM40	40.4052	-1.08506	0.323174	-3.35751	0.000786473	0.00223455
PPP2R1B	6427.97	-1.08421	0.0717415	-15.1127	1.33517e-51	1.17936e-49
PAGE4	30.8096	-1.08371	0.343042	-3.15913	0.00158242	0.00420299
C10orf85	76.043	-1.08369	0.267837	-4.04607	5.20838e-05	0.000183625
SAMD5	202.086	-1.08359	0.198103	-5.46985	4.50407e-08	2.44809e-07
CD44	11738.9	-1.07834	0.0691083	-15.6037	6.8735e-55	6.80932e-53
LOC554223	14.7848	-1.07593	0.370282	-2.90571	0.0036642	0.00903629
SMAD9	1277.74	-1.07562	0.103162	-10.4265	1.87624e-25	4.77205e-24
PDGFD	279.665	-1.07468	0.168032	-6.39571	1.59798e-10	1.18304e-09
FUT8	3434.92	-1.07281	0.0801268	-13.3889	7.01847e-41	3.92051e-39
MRTO4	7926.79	-1.07216	0.070498	-15.2084	3.10922e-52	2.81573e-50
ATM	3014.48	-1.07107	0.102084	-10.492	9.40261e-26	2.41545e-24
PRKRIR	12617.5	-1.07065	0.0658954	-16.2477	2.32036e-59	2.63332e-57
RRS1	3502.71	-1.06839	0.0770297	-13.8698	9.64824e-44	5.96561e-42
CDO1	246.219	-1.06642	0.172614	-6.17806	6.48941e-10	4.46514e-09
ACTR3B	133.38	-1.06617	0.219559	-4.85596	1.19802e-06	5.39199e-06
UBE2QL1	96.8455	-1.06305	0.24644	-4.31364	1.60587e-05	6.12137e-05
MAP2K3	4213.02	-1.0624	0.0745959	-14.2421	5.02189e-46	3.35998e-44
PTPN22	31.6064	-1.06236	0.340792	-3.11732	0.00182502	0.00478218
RUSC2	4674.81	-1.0619	0.0721355	-14.721	4.72853e-49	3.73512e-47
DDIT4	2377.59	-1.06181	0.097571	-10.8825	1.39752e-27	4.10802e-26
MIS18A	4856.11	-1.0606	0.0780287	-13.5924	4.44079e-42	2.59374e-40
NTN4	1277.03	-1.06055	0.104131	-10.1848	2.31855e-24	5.4345e-23
RRAS2	4848.92	-1.0577	0.0727236	-14.5442	6.36144e-48	4.71351e-46
UCA1	55.4209	-1.05661	0.298247	-3.54274	0.000395997	0.00119298
KRT80	22684.2	-1.05582	0.0668474	-15.7945	3.39722e-56	3.46111e-54
SNORA8	278.669	-1.05193	0.16568	-6.34917	2.16484e-10	1.57988e-09
CITED2	5383.52	-1.05153	0.0705932	-14.8956	3.52045e-50	2.96363e-48
ETFDH	507.86	-1.05066	0.131623	-7.98234	1.43582e-15	1.75618e-14
PDZK1P2	41.5626	-1.05041	0.322219	-3.25992	0.00111444	0.00306253
TUFT1	5397.69	-1.04946	0.070485	-14.8892	3.87489e-50	3.24676e-48
LOXL1-AS1	1733.87	-1.04946	0.087973	-11.9293	8.32605e-33	3.19688e-31
PTRF	51487.8	-1.04722	0.0613985	-17.0561	3.15147e-65	4.31366e-63
AXL	20759.6	-1.04694	0.0649757	-16.1127	2.07697e-58	2.28479e-56
CNRIP1	1060.21	-1.04603	0.105518	-9.91333	3.64295e-23	7.89863e-22
NF2	18161	-1.04516	0.0650712	-16.0618	4.72323e-58	5.10194e-56
FAM220A	1892.57	-1.04515	0.0905935	-11.5367	8.62074e-31	2.96696e-29
GADD45B	1785.93	-1.04473	0.0939644	-11.1183	1.02163e-28	3.20258e-27
AIMP2	4203.61	-1.04457	0.076458	-13.662	1.71156e-42	1.0196e-40
GOLGA8M	140.492	-1.04449	0.21788	-4.79388	1.63584e-06	7.21936e-06
NCF2	3119.66	-1.0432	0.080645	-12.9357	2.83052e-38	1.40593e-36
RGS20	141.074	-1.04291	0.214132	-4.87038	1.11384e-06	5.02445e-06
KCNA10	32.5399	-1.04257	0.338269	-3.08206	0.00205575	0.00532453
NCAM1	5523.64	-1.04244	0.0821987	-12.6819	7.4485e-37	3.44224e-35
POU4F2	12.8115	-1.04183	0.369962	-2.81604	0.00486192	0.0116549
IL11	429.984	-1.04095	0.138654	-7.50758	6.0231e-14	6.29739e-13
NARS2	2294.94	-1.03798	0.0835831	-12.4185	2.07397e-35	8.98269e-34
MMP9	370.291	-1.03787	0.149069	-6.96236	3.34629e-12	2.94563e-11
SFN	6902.64	-1.03662	0.0702951	-14.7467	3.22948e-49	2.59676e-47
FBXO5	3684.63	-1.03607	0.0766518	-13.5166	1.24897e-41	7.13224e-40
RPA3	3606.96	-1.03585	0.0846662	-12.2345	2.03267e-34	8.39811e-33
DHODH	568.338	-1.03539	0.127222	-8.1384	4.00521e-16	5.14083e-15
EXOSC5	1351.67	-1.03534	0.103314	-10.0213	1.22837e-23	2.74295e-22
AAED1	956.848	-1.03449	0.104727	-9.87796	5.18795e-23	1.11541e-21
C1GALT1	5696.25	-1.03446	0.0702263	-14.7304	4.11275e-49	3.27758e-47
NXT1	984.07	-1.03298	0.108704	-9.50267	2.04582e-21	3.91501e-20
KLF2	1243.48	-1.0329	0.10315	-10.0136	1.3281e-23	2.95094e-22
GP6	656.604	-1.03284	0.121045	-8.53271	1.42953e-17	2.04083e-16
CLNS1A	8898.71	-1.03277	0.0700524	-14.7428	3.42106e-49	2.73853e-47
LRRC32	89.0755	-1.02647	0.258667	-3.96829	7.23912e-05	0.000248954
MTHFD1L	7076.51	-1.02596	0.0700954	-14.6366	1.64139e-48	1.26861e-46
RBM24	966.556	-1.02554	0.104693	-9.79568	1.17504e-22	2.45853e-21
SNAI2	885.54	-1.02545	0.114063	-8.99025	2.46673e-19	4.07283e-18
CDC14B	1428.82	-1.02483	0.0948682	-10.8027	3.34235e-27	9.57375e-26
FLNC	22341.9	-1.02453	0.0966148	-10.6043	2.84709e-26	7.60821e-25
MICALL1	7728.16	-1.02306	0.0693129	-14.7601	2.64995e-49	2.14037e-47
ZFAND2A	416.523	-1.02286	0.144489	-7.07917	1.45016e-12	1.33075e-11
FAIM3	121.77	-1.02282	0.229096	-4.46459	8.02207e-06	3.19653e-05
LOC101060542	190.402	-1.02207	0.194919	-5.24357	1.57502e-07	7.97336e-07
MIR551A	5.65635	-1.02146	0.331038	-3.08561	0.00203132	0.00526886
EIF4EBP1	2207.35	-1.01952	0.0858283	-11.8786	1.52941e-32	5.73721e-31
ACADL	815.61	-1.01624	0.109952	-9.24263	2.40505e-20	4.24041e-19
FAM216A	253.221	-1.01617	0.180858	-5.61864	1.92468e-08	1.10014e-07
SLC16A9	103.192	-1.01582	0.242313	-4.1922	2.76267e-05	0.000101803
SALL3	6.42348	-1.01577	0.339843	-2.98894	0.0027995	0.0070731
LOC101926963	52.4721	-1.0152	0.30427	-3.33651	0.000848368	0.00239372
NNMT	14136.3	-1.01444	0.0754781	-13.4402	3.51362e-41	1.97501e-39
TBC1D2	586.788	-1.01379	0.124373	-8.15121	3.60308e-16	4.63132e-15
GCSH	1942.08	-1.01378	0.0958073	-10.5815	3.63151e-26	9.6184e-25
SDF4	9743.58	-1.01368	0.0759256	-13.351	1.16922e-40	6.49081e-39
ZNF367	1959.01	-1.01201	0.0859042	-11.7806	4.91266e-32	1.8051e-30
LINC00936	45.8993	-1.00926	0.31283	-3.22623	0.00125433	0.00341139
GOLGA8S	84.5046	-1.00905	0.261063	-3.86515	0.000111019	0.000371189
ALDH1L2	1675.76	-1.00653	0.103882	-9.68918	3.35218e-22	6.75369e-21
PSG2	7.61395	-1.00637	0.353123	-2.8499	0.00437325	0.0105754
TAGLN2	50529.9	-1.00528	0.0645314	-15.5781	1.02524e-54	1.00457e-52
GLIPR1	1982.76	-1.00492	0.0902535	-11.1344	8.53338e-29	2.69387e-27
CDKL1	495.541	-1.00449	0.140958	-7.12615	1.03214e-12	9.63919e-12
NIP7	3539.75	-1.00216	0.0786613	-12.7402	3.53555e-37	1.67714e-35
RAC1	21368.7	-1.00143	0.0685358	-14.6118	2.36228e-48	1.80247e-46
FAM86A	708.107	-1.00108	0.115455	-8.67071	4.29429e-18	6.4114e-17
MT2A	16729.3	-1.00044	0.0786201	-12.725	4.29547e-37	2.01628e-35
ELFN2	6514.27	-1.00043	0.0718375	-13.9263	4.38382e-44	2.74847e-42
ELL2	5828.56	-1.00034	0.0718502	-13.9226	4.61798e-44	2.88519e-42
TGFB2	18227.1	-1.00016	0.0692331	-14.4463	2.64598e-47	1.8978e-45

## Sheet: SMN vs Control Upregulated
Name	baseMean	log2FoldChange	lfcSE	stat	pvalue	padj
ADAMTS6	5984.06	1.79131	0.185435	9.66004	4.45703e-22	6.51537e-19		Gene with an ITR
DNM3	1666.76	1.66107	0.187491	8.85947	8.03952e-19	8.07972e-16		Gene without an ITR
SH3GL3	276.343	1.42992	0.220691	6.47928	9.21629e-11	3.29329e-08
PDZRN3	350.263	1.21174	0.213681	5.67079	1.42137e-08	2.68889e-06
DGKI	190.959	1.18099	0.270673	4.36316	1.282e-05	0.000792127
PLA2G4C	560.875	1.06468	0.225055	4.73077	2.23668e-06	0.000210327
USP2	1304.22	2.06209	0.199471	10.3378	4.75485e-25	9.55725e-22
ROS1	352.757	1.99201	0.234162	8.50696	1.7855e-17	1.68887e-14
TGFBI	9007.67	1.87523	0.227658	8.23705	1.76504e-16	1.41909e-13
SLC6A17	185.299	1.702	0.279677	6.08561	1.16047e-09	3.00975e-07
SMOC1	360.537	1.6674	0.227106	7.34195	2.10499e-13	9.40228e-11
SYNDIG1	54.1739	1.55096	0.290125	5.34583	9.00059e-08	1.36537e-05
BCR	1934.23	1.48287	0.191069	7.76091	8.43239e-15	4.8426e-12
ZNF778	862.17	1.45317	0.196261	7.40427	1.3187e-13	6.05847e-11
PSG4	1181.65	1.44653	0.183942	7.86403	3.71957e-15	2.39242e-12
SLCO2A1	399.912	1.44277	0.271032	5.32325	1.0193e-07	1.5037e-05
NYAP2	240.018	1.41929	0.241892	5.86747	4.42498e-09	9.61536e-07
ABCA3	900.449	1.38137	0.234982	5.87861	4.13733e-09	9.24003e-07
GOLGA8I	256.215	1.34744	0.229406	5.8736	4.26442e-09	9.3934e-07
HCN4	590.968	1.3432	0.198116	6.77986	1.20291e-11	4.49832e-09
CXCL12	21.5842	1.32484	0.287008	4.61603	3.91158e-06	0.000329979
TRPV3	196.181	1.32091	0.262618	5.02978	4.91051e-07	6.07393e-05
BGN	1964.51	1.29692	0.17752	7.30579	2.75643e-13	1.19793e-10
ALOXE3	224.864	1.23264	0.275265	4.47801	7.53411e-06	0.000533694
FLJ26245	53.5117	1.21549	0.296117	4.10478	4.04701e-05	0.00193103
LOC101929690	332.771	1.20761	0.222355	5.431	5.60381e-08	8.83424e-06
NPTXR	681.558	1.15866	0.196182	5.90602	3.50466e-09	8.0507e-07
LOC283922	408.103	1.15139	0.230837	4.98789	6.10414e-07	7.27071e-05
ABHD2	9744.05	1.15107	0.208515	5.52032	3.38387e-08	5.66798e-06
PGM5P2	524.903	1.14652	0.217411	5.27353	1.33824e-07	1.88762e-05
HTRA1	753.203	1.13789	0.262614	4.33292	1.47145e-05	0.000876331
CFB	622.706	1.13204	0.215996	5.24103	1.59684e-07	2.20974e-05
LOC101928710	284.106	1.11036	0.220909	5.02631	5.00015e-07	6.13759e-05
ZNF283	1557.89	1.10613	0.2509	4.40865	1.04017e-05	0.000663726
HEYL	591.093	1.08333	0.19897	5.4447	5.18929e-08	8.32564e-06
ZBTB20	123.906	1.07765	0.268813	4.00893	6.09934e-05	0.00265553
MYOM3	231.987	1.07663	0.258348	4.16735	3.08163e-05	0.0015437
TMEM217	208.4	1.07457	0.237481	4.52486	6.04346e-06	0.000451715
ADAMTS17	105.437	1.06619	0.267837	3.98073	6.87049e-05	0.0029073
KCNH1	178.765	1.05795	0.239699	4.41364	1.01646e-05	0.000651214
EGFR	386.627	1.0565	0.229976	4.59395	4.34929e-06	0.000353215
TCN2	630.418	1.05268	0.22156	4.75119	2.02226e-06	0.000192414
ZNF469	174.156	1.04826	0.241801	4.33521	1.45623e-05	0.000873735
XYLB	946.261	1.04644	0.221815	4.71765	2.38585e-06	0.000219226
IGSF9B	184.279	1.04418	0.261012	4.00051	6.32071e-05	0.00273954
TNF	35.711	1.04049	0.285527	3.64409	0.00026834	0.00841112
SPEN	6634.4	1.03836	0.207112	5.01351	5.34466e-07	6.46182e-05
PINLYP	46.1604	1.03765	0.293201	3.53905	0.000401571	0.0113285
LINC01193	217.409	1.03577	0.235776	4.39303	1.1178e-05	0.000707644
ANO2	2033.56	1.03194	0.189004	5.45988	4.76468e-08	7.73899e-06
REL	862.691	1.01993	0.220974	4.6156	3.91953e-06	0.000329979
CGB8	592.083	1.01931	0.227718	4.47618	7.59888e-06	0.000533762
TNFRSF9	1588.63	1.00413	0.182376	5.50582	3.67463e-08	6.09155e-06
NMB	1083.28	1.00019	0.192355	5.1997	1.99612e-07	2.69727e-05

## Sheet: SMN vs Control Downregulated
Name	baseMean	log2FoldChange	lfcSE	stat	pvalue	padj
ATP6V0A1	203.332	-3.22111	0.250963	-12.835	1.04428e-37	4.19799e-34		Gene with an ITR
FHOD3	118.058	-2.62466	0.269047	-9.75541	1.74887e-22	3.12464e-19		Gene without an ITR
CDK15	115.248	-2.07443	0.265157	-7.82342	5.14093e-15	3.17946e-12
CLIC5	59.7212	-1.87455	0.289509	-6.47495	9.48449e-11	3.31545e-08
EPHA3	82.6823	-1.74482	0.281612	-6.19583	5.79793e-10	1.6951e-07
COL24A1	75.5034	-1.68868	0.281673	-5.99518	2.03256e-09	4.87815e-07
ACTA2	276.795	-1.65003	0.234969	-7.0223	2.18242e-12	8.77331e-10
EBF3	156.132	-1.51167	0.251908	-6.00091	1.96221e-09	4.78065e-07
CACNA1A	106.651	-1.49022	0.264009	-5.64459	1.65577e-08	2.99155e-06
PIPOX	22.4686	-1.35296	0.290217	-4.66188	3.13335e-06	0.000273827
MAP2K6	38.8227	-1.29294	0.296216	-4.36487	1.27199e-05	0.000789714
FAM198B	2919.46	-1.22213	0.178822	-6.83436	8.23729e-12	3.1537e-09
ANGPT1	69.3189	-1.21856	0.285056	-4.27482	1.91293e-05	0.00106319
FAM227B	103.646	-1.18374	0.266921	-4.43478	9.21667e-06	0.000616207
ADAMTSL1	287.19	-1.12773	0.235827	-4.78203	1.73534e-06	0.000170148
SFRP1	773.149	-1.09662	0.188532	-5.8166	6.00564e-09	1.24348e-06
SULF1	259.936	-1.08652	0.231785	-4.68761	2.76417e-06	0.000249707
LOC283352	255.232	-4.46243	0.262585	-16.9942	9.05906e-65	1.4567e-60
LINC00221	119.979	-3.71616	0.282726	-13.1441	1.84073e-39	9.86632e-36
POU3F2	151.073	-3.66818	0.272617	-13.4554	2.86047e-41	2.29981e-37
TAC1	91.8213	-3.38927	0.288379	-11.7529	6.82733e-32	2.19567e-28
CAND2	64.765	-2.8566	0.293348	-9.73793	2.07743e-22	3.3405e-19
OAS1	67.0527	-2.7613	0.291832	-9.46195	3.02247e-21	4.05011e-18
HEPH	81.1057	-2.64098	0.285023	-9.26586	1.93514e-20	2.22264e-17
ADAM28	101.367	-2.55788	0.275582	-9.28173	1.66753e-20	2.06261e-17
MFAP5	3157.99	-2.49161	0.22145	-11.2514	2.28036e-29	5.23832e-26
CXCL14	1847.58	-2.45283	0.216179	-11.3463	7.73927e-30	2.07413e-26
PNMA5	58.9254	-2.32185	0.293221	-7.91842	2.40541e-15	1.61162e-12
AOC1	55.6116	-2.19124	0.293008	-7.47843	7.52177e-14	3.55735e-11
HAS2	195.283	-2.15231	0.26661	-8.07286	6.86717e-16	5.01928e-13
RIMBP2	36.7689	-2.062	0.295993	-6.96637	3.2522e-12	1.2755e-09
GPR133	255.184	-1.98189	0.234023	-8.46878	2.47969e-17	2.21519e-14
MYL2	290.738	-1.94768	0.23332	-8.34767	6.96253e-17	5.8925e-14
STC1	160.213	-1.93049	0.24821	-7.77764	7.38919e-15	4.40067e-12
FLT1	152.908	-1.91772	0.252965	-7.58096	3.42997e-14	1.72356e-11
GNG11	279.788	-1.88591	0.232032	-8.12777	4.37261e-16	3.34817e-13
MGMT	81.9413	-1.88272	0.28136	-6.69148	2.2092e-11	8.07362e-09
GLT1D1	31.5357	-1.88137	0.294979	-6.378	1.79419e-10	5.88788e-08
NRG4	47.9013	-1.87872	0.29491	-6.37049	1.88424e-10	6.0597e-08
FAM20C	168.465	-1.87471	0.265171	-7.0698	1.55153e-12	6.3971e-10
GABRA5	754.203	-1.86412	0.207091	-9.00147	2.22717e-19	2.38753e-16
POSTN	48.9127	-1.84804	0.295055	-6.26338	3.76733e-10	1.14098e-07
GREB1L	32.2691	-1.819	0.294778	-6.17075	6.79661e-10	1.9516e-07
KRT4	35.7213	-1.80998	0.296148	-6.11174	9.85488e-10	2.68587e-07
HTR3A	44.3971	-1.79218	0.294942	-6.07638	1.22923e-09	3.13747e-07
TBX5	30.882	-1.74967	0.295125	-5.92859	3.05552e-09	7.12068e-07
SNCG	306.587	-1.7045	0.221877	-7.68219	1.56394e-14	8.3827e-12
SERPINB5	432.983	-1.6544	0.206817	-7.99933	1.25099e-15	8.74602e-13
PI15	53.4899	-1.65018	0.295966	-5.57557	2.46719e-08	4.3101e-06
CCL26	216.179	-1.64965	0.260696	-6.32784	2.48613e-10	7.68788e-08
MPZL2	36.9404	-1.64534	0.296226	-5.55433	2.78676e-08	4.71695e-06
COL26A1	202.853	-1.64506	0.271393	-6.06155	1.34817e-09	3.38729e-07
CTCFL	60.413	-1.62536	0.292513	-5.55652	2.75201e-08	4.70769e-06
ICAM2	60.9558	-1.60612	0.287868	-5.57937	2.41386e-08	4.26537e-06
LOC100507351	47.7365	-1.57709	0.295147	-5.34341	9.12147e-08	1.37078e-05
PASD1	29.4785	-1.56948	0.295176	-5.31709	1.05443e-07	1.54138e-05
SPP1	531.074	-1.56735	0.208639	-7.51227	5.81099e-14	2.83154e-11
GIMAP2	34.5792	-1.56352	0.296115	-5.28012	1.291e-07	1.8535e-05
GALNT5	405.439	-1.55434	0.214897	-7.23297	4.72532e-13	1.99956e-10
COL9A3	92.046	-1.5471	0.273413	-5.65849	1.52714e-08	2.82258e-06
APOL4	171.908	-1.53209	0.265218	-5.7767	7.61779e-09	1.51227e-06
SLC5A12	35.512	-1.52866	0.296203	-5.16084	2.45838e-07	3.24023e-05
CRABP2	2376.89	-1.51562	0.197634	-7.6688	1.73619e-14	9.00578e-12
IFI44L	50.0843	-1.50244	0.292462	-5.13721	2.78841e-07	3.61594e-05
PHACTR3	43.9865	-1.49566	0.294789	-5.07365	3.90251e-07	4.94113e-05
SLC16A4	30.5216	-1.49437	0.295531	-5.05658	4.26841e-07	5.32062e-05
FAT3	1271.02	-1.48026	0.192154	-7.7035	1.3239e-14	7.34082e-12
OAS2	44.2719	-1.47957	0.296192	-4.99529	5.87462e-07	7.04955e-05
ABCA10	124.077	-1.47346	0.263632	-5.58909	2.28264e-08	4.07832e-06
SCN2A	69.6303	-1.46375	0.281941	-5.19169	2.08396e-07	2.76943e-05
ZSCAN18	228.022	-1.4601	0.228511	-6.38964	1.66278e-10	5.57031e-08
APOE	234.035	-1.4503	0.256891	-5.64558	1.64629e-08	2.99155e-06
FOLH1	29.4941	-1.448	0.295498	-4.90022	9.57292e-07	0.000104716
SIPA1L2	93.0933	-1.44179	0.270052	-5.33895	9.34884e-08	1.39194e-05
CLIC3	149.149	-1.42188	0.250685	-5.67197	1.41165e-08	2.68889e-06
ZBED2	50.862	-1.41796	0.292247	-4.85192	1.22274e-06	0.000124699
IFI27	56.5571	-1.41605	0.288242	-4.9127	8.9829e-07	0.000101011
CBLN1	21.308	-1.41313	0.28808	-4.90533	9.32717e-07	0.000103435
NUDT14	85.2174	-1.39876	0.2765	-5.05879	4.21921e-07	5.30038e-05
FAM26E	234.228	-1.38775	0.255959	-5.42176	5.90151e-08	9.21323e-06
PAGE5	53.2903	-1.387	0.291326	-4.76098	1.92651e-06	0.000184394
BMPER	104.781	-1.38014	0.264395	-5.21999	1.78932e-07	2.43833e-05
SERPINB9	18.5537	-1.37733	0.282548	-4.87469	1.08982e-06	0.000116055
LINC00491	31.9955	-1.37679	0.295116	-4.66525	3.08243e-06	0.00027085
GDF15	210.841	-1.37447	0.23979	-5.73197	9.92681e-09	1.94662e-06
B4GALNT2	23.2715	-1.35906	0.290931	-4.67143	2.99117e-06	0.000265735
COL5A2	7784.38	-1.35483	0.213044	-6.35939	2.02554e-10	6.38642e-08
TXNIP	461.677	-1.35225	0.209998	-6.43932	1.2001e-10	4.10588e-08
DLX3	40.4022	-1.35049	0.295959	-4.5631	5.0404e-06	0.000391544
NSG1	280.181	-1.34768	0.221198	-6.09266	1.11049e-09	2.92732e-07
THBD	80.276	-1.34622	0.275965	-4.87822	1.07045e-06	0.000114752
IFIT1	357.583	-1.34305	0.21452	-6.26074	3.83166e-10	1.14098e-07
LOC101927642	83.221	-1.34242	0.281153	-4.77472	1.79961e-06	0.00017538
TRIML2	382.979	-1.31306	0.215063	-6.10547	1.025e-09	2.747e-07
NRROS	32.7802	-1.30264	0.296173	-4.39823	1.0914e-05	0.000693662
PCOLCE	610.639	-1.29716	0.212124	-6.11512	9.64852e-10	2.67497e-07
ACTG2	160.078	-1.29565	0.245632	-5.27475	1.32935e-07	1.88762e-05
CD1D	73.7115	-1.28944	0.279042	-4.62096	3.81961e-06	0.00032497
LOC730102	16.8408	-1.28151	0.27893	-4.59437	4.34058e-06	0.000353215
CSRNP3	71.9242	-1.27934	0.289222	-4.42337	9.71735e-06	0.000631597
LCK	32.8459	-1.27233	0.296221	-4.2952	1.74538e-05	0.000991719
TM4SF18	18.1617	-1.2646	0.282337	-4.47903	7.49814e-06	0.000533496
SIGLEC14	19.8655	-1.26027	0.285337	-4.41678	1.0018e-05	0.000646946
ANGPT4	23.1219	-1.25779	0.290512	-4.32956	1.49405e-05	0.000879996
LINC01305	16.417	-1.25674	0.277897	-4.52232	6.11662e-06	0.000451715
ISM2	52.5202	-1.25405	0.289946	-4.32512	1.52447e-05	0.000888172
AURKC	215.939	-1.25107	0.231928	-5.39421	6.88256e-08	1.06415e-05
COL1A2	1321.95	-1.24313	0.203044	-6.12247	9.21355e-10	2.59919e-07
TCEAL2	162.353	-1.23729	0.252605	-4.89813	9.67552e-07	0.000105123
FAM155B	146.95	-1.23417	0.253409	-4.87029	1.11435e-06	0.000117672
SCN3A	148.701	-1.22511	0.256016	-4.78527	1.70757e-06	0.000168452
SAMD9L	416.95	-1.22059	0.22295	-5.4747	4.38254e-08	7.19095e-06
PCDHB16	473.264	-1.21958	0.208035	-5.86237	4.56311e-09	9.7833e-07
DNM3OS	245.484	-1.19453	0.261542	-4.56726	4.94137e-06	0.000385715
ANK1	173.705	-1.19431	0.24095	-4.95669	7.17037e-07	8.29494e-05
SEMA3A	92.7993	-1.19243	0.269289	-4.42807	9.50818e-06	0.000624503
LOC102724890	26.5824	-1.18835	0.29373	-4.04572	5.21635e-05	0.00232997
PLEKHA6	156.897	-1.18481	0.251136	-4.7178	2.38412e-06	0.000219226
MAGEL2	117.64	-1.18024	0.273904	-4.30894	1.64038e-05	0.000942047
GAS1	808.971	-1.17338	0.205977	-5.69665	1.22182e-08	2.36709e-06
PLA2G7	113.255	-1.17087	0.26091	-4.48763	7.20195e-06	0.000517029
ADAP2	63.3616	-1.16936	0.285643	-4.09381	4.2435e-05	0.00200692
MMP13	559.723	-1.16918	0.240239	-4.86673	1.13457e-06	0.000118467
RPPH1	222.704	-1.16871	0.228624	-5.11194	3.18869e-07	4.06938e-05
SYT5	45.5944	-1.16695	0.29328	-3.97895	6.92198e-05	0.00291376
PIGP	158.561	-1.16056	0.246117	-4.71549	2.41126e-06	0.000220302
CSF2RA	337.61	-1.15388	0.249272	-4.629	3.67436e-06	0.000315956
HTR2A	654.095	-1.15203	0.218625	-5.26945	1.36836e-07	1.91333e-05
PEG10	1720.85	-1.15056	0.213467	-5.3899	7.04962e-08	1.0796e-05
CACNA2D4	194.3	-1.14046	0.242842	-4.6963	2.64913e-06	0.000240667
SLFN13	95.4281	-1.13867	0.274962	-4.14118	3.45523e-05	0.00169909
SNAI2	730.509	-1.13752	0.196684	-5.7835	7.31609e-09	1.47053e-06
DGKK	58.535	-1.13598	0.289851	-3.91918	8.8849e-05	0.00353637
STEAP1	700.878	-1.1329	0.194795	-5.81587	6.0318e-09	1.24348e-06
MT1G	370.963	-1.12705	0.229505	-4.91079	9.07084e-07	0.000101291
SOD3	91.6835	-1.12509	0.277104	-4.06018	4.90358e-05	0.00221514
MT1X	946.886	-1.12464	0.194207	-5.7909	7.00088e-09	1.42499e-06
CASP1	51.4587	-1.12386	0.291539	-3.85492	0.000115766	0.00434271
PALM3	1675.64	-1.11605	0.243716	-4.57928	4.66578e-06	0.000369585
HCP5	40.4489	-1.108	0.294795	-3.75854	0.000170906	0.00583476
NEFH	52.9696	-1.10637	0.29324	-3.7729	0.000161358	0.00559189
PON2	3400.82	-1.10556	0.183857	-6.01316	1.81938e-09	4.50086e-07
NPY1R	73.9236	-1.10073	0.279943	-3.93198	8.42504e-05	0.00337842
MATN3	897.459	-1.09698	0.201527	-5.44333	5.22941e-08	8.32564e-06
NOV	2431.7	-1.09139	0.241271	-4.52349	6.0829e-06	0.000451715
TP53TG1	191.344	-1.09072	0.238045	-4.58201	4.60532e-06	0.000368425
LRRC15	306.232	-1.08478	0.2204	-4.92185	8.57288e-07	9.77673e-05
MAT1A	62.1209	-1.08306	0.287692	-3.76465	0.000166786	0.00573059
BOLL	22.9396	-1.08207	0.291675	-3.70985	0.000207381	0.00684741
BMP4	1763.36	-1.07922	0.226382	-4.76727	1.86735e-06	0.000180534
SH3TC2	137.339	-1.07837	0.257002	-4.19597	2.71711e-05	0.00139588
CMBL	883.326	-1.07246	0.20649	-5.19378	2.06067e-07	2.76129e-05
SLC7A10	380.796	-1.06913	0.23479	-4.55358	5.27418e-06	0.000403851
C1QTNF6	351.785	-1.06722	0.219978	-4.85151	1.22527e-06	0.000124699
EPCAM	256.126	-1.06602	0.232722	-4.58067	4.63483e-06	0.000368951
HMGN3	2144.88	-1.06598	0.214013	-4.98093	6.3281e-07	7.45179e-05
PRSS35	85.8495	-1.06489	0.272034	-3.91452	9.05827e-05	0.00358761
SH2D3A	60.5929	-1.06113	0.291688	-3.63788	0.000274886	0.00850506
PLAC8	1636.11	-1.05876	0.230034	-4.60264	4.17163e-06	0.000347563
TMEM255A	485.343	-1.05423	0.225438	-4.67637	2.92004e-06	0.000260857
ACHE	131.605	-1.0491	0.256726	-4.08644	4.38048e-05	0.00204005
F3	1456.4	-1.04148	0.18399	-5.6605	1.50932e-08	2.82207e-06
MT1E	7375.21	-1.03904	0.173425	-5.99127	2.08209e-09	4.92352e-07
UPK1B	15.067	-1.03638	0.276642	-3.74629	0.00017947	0.00606275
SGCE	2465.73	-1.03016	0.184823	-5.57377	2.49278e-08	4.3101e-06
MLLT11	6392.17	-1.02996	0.176568	-5.83318	5.43793e-09	1.15055e-06
ZCWPW1	80.5884	-1.0212	0.275828	-3.70231	0.000213642	0.00696829
SBSPON	63.754	-1.02008	0.290354	-3.51323	0.000442701	0.0119882
NEFL	2652.01	-1.01978	0.173368	-5.88213	4.05028e-09	9.17304e-07
PRR16	414.953	-1.01969	0.210238	-4.85017	1.23355e-06	0.000124752
HMGCS2	19.8114	-1.01891	0.286364	-3.55808	0.000373579	0.0108042
OSR1	26.3504	-1.01701	0.294823	-3.44956	0.000561498	0.0142636
LINC01234	54.5518	-1.01447	0.287961	-3.52294	0.000426793	0.0117682
C11orf96	141.021	-1.01147	0.250712	-4.0344	5.47413e-05	0.00241824
SYNPO2L	288.741	-1.01136	0.247395	-4.08803	4.35056e-05	0.00204005
EPN3	56.3147	-1.00953	0.289242	-3.49025	0.000482576	0.0126794
SLA	27.4347	-1.00844	0.295158	-3.41662	0.000634033	0.0155986
C1QTNF3	216.064	-1.00294	0.266133	-3.76855	0.000164196	0.00566583
LRRC38	22.6383	-1.00152	0.29214	-3.42822	0.00060755	0.015053
CASC8	132.161	-1.00035	0.265719	-3.76468	0.000166763	0.00573059
MUC3A	294.207	-1.00002	0.217401	-4.59989	4.22708e-06	0.000349137

## Sheet: Complete
SMF UP								SMF down								SMFN UP								SMFN down
Name	baseMean	log2FoldChange	lfcSE	stat	pvalue	padj		Name	baseMean	log2FoldChange	lfcSE	stat	pvalue	padj		Name	baseMean	log2FoldChange	lfcSE	stat	pvalue	padj		Name	baseMean	log2FoldChange	lfcSE	stat	pvalue	padj
MMP2	17801.5	1.20375	0.0653206	18.4284	7.77713e-76	1.45262e-73		PTPRD	303.055	-5.27538	0.263682	-20.0066	4.82308e-89	1.18469e-86		ADAMTS6	5984.06	1.79131	0.185435	9.66004	4.45703e-22	6.51537e-19		ATP6V0A1	203.332	-3.22111	0.250963	-12.835	1.04428e-37	4.19799e-34
FAM168A	9328.43	1.0614	0.0705795	15.0383	4.12051e-51	3.58664e-49		SYK	38.5661	-3.04911	0.354625	-8.5981	8.10445e-18	1.18147e-16		DNM3	1666.76	1.66107	0.187491	8.85947	8.03952e-19	8.07972e-16		FHOD3	118.058	-2.62466	0.269047	-9.75541	1.74887e-22	3.12464e-19
TTC3	8126.61	1.63286	0.0812444	20.0981	7.66505e-90	1.96346e-87		SUPT3H	98.8792	-2.7204	0.273444	-9.94867	2.55584e-23	5.58207e-22		SH3GL3	276.343	1.42992	0.220691	6.47928	9.21629e-11	3.29329e-08		CDK15	115.248	-2.07443	0.265157	-7.82342	5.14093e-15	3.17946e-12
FAM198B	7629.71	1.10238	0.0722742	15.2527	1.5792e-52	1.45962e-50		TRPM6	320.408	-2.48179	0.176933	-14.0267	1.06991e-44	6.82727e-43		PDZRN3	350.263	1.21174	0.213681	5.67079	1.42137e-08	2.68889e-06		CLIC5	59.7212	-1.87455	0.289509	-6.47495	9.48449e-11	3.31545e-08
SH3BP5	6620.01	1.192	0.0694156	17.1719	4.30789e-66	6.17958e-64		HBE1	263.888	-2.45465	0.1884	-13.029	8.37159e-39	4.25244e-37		DGKI	190.959	1.18099	0.270673	4.36316	1.282e-05	0.000792127		EPHA3	82.6823	-1.74482	0.281612	-6.19583	5.79793e-10	1.6951e-07
FRAS1	3822.5	1.13488	0.0922979	12.2958	9.54199e-35	4.02582e-33		C16orf47	34.0323	-2.28926	0.351618	-6.51065	7.48285e-11	5.73397e-10		PLA2G4C	560.875	1.06468	0.225055	4.73077	2.23668e-06	0.000210327		COL24A1	75.5034	-1.68868	0.281673	-5.99518	2.03256e-09	4.87815e-07
ITGB8	3228.39	2.3346	0.080795	28.8953	1.36737e-183	2.04319e-180		ARHGAP20	143.15	-2.04481	0.228729	-8.9399	3.89539e-19	6.34407e-18		USP2	1304.22	2.06209	0.199471	10.3378	4.75485e-25	9.55725e-22		ACTA2	276.795	-1.65003	0.234969	-7.0223	2.18242e-12	8.77331e-10
PRICKLE1	2999.21	1.02628	0.0780747	13.1449	1.82057e-39	9.54522e-38		SLC35F2	4685.88	-2.04309	0.0739718	-27.6198	6.43233e-168	8.87217e-165		ROS1	352.757	1.99201	0.234162	8.50696	1.7855e-17	1.68887e-14		EBF3	156.132	-1.51167	0.251908	-6.00091	1.96221e-09	4.78065e-07
TNIK	2295.95	1.50797	0.0924185	16.3168	7.496e-60	8.67166e-58		NEGR1	4666.09	-1.9328	0.0794711	-24.3208	1.18189e-130	7.30776e-128		TGFBI	9007.67	1.87523	0.227658	8.23705	1.76504e-16	1.41909e-13		CACNA1A	106.651	-1.49022	0.264009	-5.64459	1.65577e-08	2.99155e-06
PBX1	1803.11	1.19775	0.0896217	13.3645	9.74762e-41	5.42809e-39		CDH13	2158.6	-1.88408	0.100138	-18.8149	5.70416e-79	1.17565e-76		SLC6A17	185.299	1.702	0.279677	6.08561	1.16047e-09	3.00975e-07		PIPOX	22.4686	-1.35296	0.290217	-4.66188	3.13335e-06	0.000273827
TGFA	1701.26	1.10028	0.0901466	12.2054	2.90734e-34	1.19294e-32		ELN	45.9444	-1.86271	0.321604	-5.79195	6.95744e-09	4.19341e-08		SMOC1	360.537	1.6674	0.227106	7.34195	2.10499e-13	9.40228e-11		MAP2K6	38.8227	-1.29294	0.296216	-4.36487	1.27199e-05	0.000789714
TET1	1463.47	2.02122	0.104707	19.3036	5.00566e-83	1.09459e-80		RGS7	242.681	-1.74623	0.191217	-9.13218	6.71326e-20	1.15413e-18		SYNDIG1	54.1739	1.55096	0.290125	5.34583	9.00059e-08	1.36537e-05		FAM198B	2919.46	-1.22213	0.178822	-6.83436	8.23729e-12	3.1537e-09
DPYSL5	1361.35	1.27483	0.0996679	12.7908	1.84612e-37	8.85103e-36		NRG1	652.455	-1.67318	0.122294	-13.6816	1.30702e-42	7.83818e-41		BCR	1934.23	1.48287	0.191069	7.76091	8.43239e-15	4.8426e-12		ANGPT1	69.3189	-1.21856	0.285056	-4.27482	1.91293e-05	0.00106319
PARD3B	1361.29	1.36002	0.102029	13.3296	1.55638e-40	8.61338e-39		DGKI	65.4697	-1.51775	0.290486	-5.22486	1.74289e-07	8.77614e-07		ZNF778	862.17	1.45317	0.196261	7.40427	1.3187e-13	6.05847e-11		FAM227B	103.646	-1.18374	0.266921	-4.43478	9.21667e-06	0.000616207
NRXN3	1358.95	1.16846	0.0954294	12.2442	1.80459e-34	7.47298e-33		CUL5	3040.51	-1.46212	0.0863652	-16.9295	2.72466e-64	3.59235e-62		PSG4	1181.65	1.44653	0.183942	7.86403	3.71957e-15	2.39242e-12		ADAMTSL1	287.19	-1.12773	0.235827	-4.78203	1.73534e-06	0.000170148
DNM3	1253.64	1.02041	0.0969178	10.5286	6.37509e-26	1.6519e-24		ARG2	1437.72	-1.44789	0.0974983	-14.8504	6.91073e-50	5.71043e-48		SLCO2A1	399.912	1.44277	0.271032	5.32325	1.0193e-07	1.5037e-05		SFRP1	773.149	-1.09662	0.188532	-5.8166	6.00564e-09	1.24348e-06
CDON	1237.02	1.13777	0.112706	10.095	5.81175e-24	1.31912e-22		KIRREL3	494.852	-1.42977	0.135415	-10.5584	4.64659e-26	1.2181e-24		NYAP2	240.018	1.41929	0.241892	5.86747	4.42498e-09	9.61536e-07		SULF1	259.936	-1.08652	0.231785	-4.68761	2.76417e-06	0.000249707
MCTP1	1126.52	1.12859	0.10595	10.652	1.70567e-26	4.65516e-25		COL13A1	534.499	-1.29111	0.13142	-9.8243	8.84884e-23	1.86889e-21		ABCA3	900.449	1.38137	0.234982	5.87861	4.13733e-09	9.24003e-07		LOC283352	255.232	-4.46243	0.262585	-16.9942	9.05906e-65	1.4567e-60
GPR98	1100.9	1.57031	0.128124	12.2562	1.55558e-34	6.5019e-33		GFRA1	19.3085	-1.29107	0.36813	-3.50709	0.00045303	0.00135185		GOLGA8I	256.215	1.34744	0.229406	5.8736	4.26442e-09	9.3934e-07		LINC00221	119.979	-3.71616	0.282726	-13.1441	1.84073e-39	9.86632e-36
HMCN1	990.236	3.09001	0.138589	22.2962	4.02505e-110	1.56898e-107		KCTD8	218.415	-1.26127	0.186162	-6.77515	1.24278e-11	1.03455e-10		HCN4	590.968	1.3432	0.198116	6.77986	1.20291e-11	4.49832e-09		POU3F2	151.073	-3.66818	0.272617	-13.4554	2.86047e-41	2.29981e-37
DOCK4	965.423	1.54935	0.11172	13.8682	9.87506e-44	6.08487e-42		CHN2	8.88045	-1.22382	0.35731	-3.42511	0.000614558	0.00178254		CXCL12	21.5842	1.32484	0.287008	4.61603	3.91158e-06	0.000329979		TAC1	91.8213	-3.38927	0.288379	-11.7529	6.82733e-32	2.19567e-28
ATP6V0A1	944.467	1.65968	0.108836	15.2494	1.6609e-52	1.52726e-50		ALDH1A2	118.342	-1.21766	0.22997	-5.29486	1.19106e-07	6.12298e-07		TRPV3	196.181	1.32091	0.262618	5.02978	4.91051e-07	6.07393e-05		CAND2	64.765	-2.8566	0.293348	-9.73793	2.07743e-22	3.3405e-19
RNF150	914.196	1.39449	0.130299	10.7023	9.93212e-27	2.76542e-25		ABCA13	476.938	-1.21425	0.138208	-8.78563	1.55487e-18	2.39934e-17		BGN	1964.51	1.29692	0.17752	7.30579	2.75643e-13	1.19793e-10		OAS1	67.0527	-2.7613	0.291832	-9.46195	3.02247e-21	4.05011e-18
SULF1	909.043	1.64521	0.119353	13.7844	3.16232e-43	1.92216e-41		PVT1	1098.98	-1.14039	0.105667	-10.7924	3.7409e-27	1.06983e-25		ALOXE3	224.864	1.23264	0.275265	4.47801	7.53411e-06	0.000533694		HEPH	81.1057	-2.64098	0.285023	-9.26586	1.93514e-20	2.22264e-17
SDK2	897.546	1.26629	0.119083	10.6337	2.07743e-26	5.61845e-25		HEPHL1	19.7899	-1.1354	0.365373	-3.10749	0.0018868	0.00492679		FLJ26245	53.5117	1.21549	0.296117	4.10478	4.04701e-05	0.00193103		ADAM28	101.367	-2.55788	0.275582	-9.28173	1.66753e-20	2.06261e-17
WBSCR17	768.492	1.18307	0.114618	10.3218	5.61407e-25	1.37147e-23		SLC35F3	308.705	-1.12289	0.16415	-6.84064	7.88423e-12	6.70646e-11		LOC101929690	332.771	1.20761	0.222355	5.431	5.60381e-08	8.83424e-06		MFAP5	3157.99	-2.49161	0.22145	-11.2514	2.28036e-29	5.23832e-26
DYNC1I1	737.507	3.05638	0.13982	21.8593	6.33829e-106	2.22847e-103		GBE1	4123.96	-1.10347	0.0755506	-14.6057	2.58306e-48	1.9543e-46		NPTXR	681.558	1.15866	0.196182	5.90602	3.50466e-09	8.0507e-07		CXCL14	1847.58	-2.45283	0.216179	-11.3463	7.73927e-30	2.07413e-26
RALGPS1	701.744	1.27853	0.120271	10.6304	2.15135e-26	5.80961e-25		FNIP2	1429.93	-1.10068	0.12775	-8.61593	6.93779e-18	1.01969e-16		LOC283922	408.103	1.15139	0.230837	4.98789	6.10414e-07	7.27071e-05		PNMA5	58.9254	-2.32185	0.293221	-7.91842	2.40541e-15	1.61162e-12
FREM2	691.729	2.0128	0.136085	14.7908	1.68017e-49	1.37567e-47		FGF1	954.161	-1.03776	0.111153	-9.33633	9.9732e-21	1.82293e-19		ABHD2	9744.05	1.15107	0.208515	5.52032	3.38387e-08	5.66798e-06		AOC1	55.6116	-2.19124	0.293008	-7.47843	7.52177e-14	3.55735e-11
FAM13C	678.527	1.13949	0.118934	9.5808	9.62979e-22	1.88096e-20		TMEM154	142.923	-1.02243	0.217199	-4.70733	2.5098e-06	1.07689e-05		PGM5P2	524.903	1.14652	0.217411	5.27353	1.33824e-07	1.88762e-05		HAS2	195.283	-2.15231	0.26661	-8.07286	6.86717e-16	5.01928e-13
RGS5	633.122	1.14961	0.122082	9.41669	4.65546e-21	8.74021e-20		FRMD6	10940.4	-1.02072	0.0745961	-13.6834	1.27667e-42	7.68188e-41		HTRA1	753.203	1.13789	0.262614	4.33292	1.47145e-05	0.000876331		RIMBP2	36.7689	-2.062	0.295993	-6.96637	3.2522e-12	1.2755e-09
CNIH3	597.625	1.92232	0.134064	14.3388	1.25165e-46	8.66536e-45		PAGE1	1780.73	-6.52462	0.173259	-37.6583	0	0		CFB	622.706	1.13204	0.215996	5.24103	1.59684e-07	2.20974e-05		GPR133	255.184	-1.98189	0.234023	-8.46878	2.47969e-17	2.21519e-14
SYCP2	536.04	1.07157	0.137658	7.78432	7.00895e-15	8.01515e-14		CTAG2	1336.53	-6.4789	0.192245	-33.7012	5.54262e-249	1.9877e-245		LOC101928710	284.106	1.11036	0.220909	5.02631	5.00015e-07	6.13759e-05		MYL2	290.738	-1.94768	0.23332	-8.34767	6.96253e-17	5.8925e-14
NELL1	533.347	3.56161	0.16198	21.988	3.753e-107	1.40198e-104		BGN	610.952	-6.2425	0.242011	-25.7943	1.02766e-146	8.01171e-144		ZNF283	1557.89	1.10613	0.2509	4.40865	1.04017e-05	0.000663726		STC1	160.213	-1.93049	0.24821	-7.77764	7.38919e-15	4.40067e-12
FHOD3	505.736	1.52565	0.136776	11.1544	6.81587e-29	2.17465e-27		BCR	536.498	-5.27892	0.206612	-25.55	5.49611e-144	3.94203e-141		HEYL	591.093	1.08333	0.19897	5.4447	5.18929e-08	8.32564e-06		FLT1	152.908	-1.91772	0.252965	-7.58096	3.42997e-14	1.72356e-11
ANGPT1	478.359	2.5852	0.149998	17.235	1.45132e-66	2.11575e-64		OR51B5	1228.69	-4.653	0.132808	-35.0354	6.50317e-269	2.91521e-265		ZBTB20	123.906	1.07765	0.268813	4.00893	6.09934e-05	0.00265553		GNG11	279.788	-1.88591	0.232032	-8.12777	4.37261e-16	3.34817e-13
L3MBTL4	429.427	1.54522	0.143776	10.7474	6.09327e-27	1.71252e-25		PNMA5	65.4376	-4.06688	0.343688	-11.8331	2.63351e-32	9.79699e-31		MYOM3	231.987	1.07663	0.258348	4.16735	3.08163e-05	0.0015437		MGMT	81.9413	-1.88272	0.28136	-6.69148	2.2092e-11	8.07362e-09
PKHD1	411.736	1.76318	0.14901	11.8326	2.64788e-32	9.83006e-31		FOXG1	63.3472	-4.03115	0.344294	-11.7084	1.1537e-31	4.1792e-30		TMEM217	208.4	1.07457	0.237481	4.52486	6.04346e-06	0.000451715		GLT1D1	31.5357	-1.88137	0.294979	-6.378	1.79419e-10	5.88788e-08
DEPTOR	402.103	2.258	0.175223	12.8864	5.37045e-38	2.62391e-36		ENG	471.04	-4.00993	0.173798	-23.0724	8.77299e-118	3.93271e-115		ADAMTS17	105.437	1.06619	0.267837	3.98073	6.87049e-05	0.0029073		NRG4	47.9013	-1.87872	0.29491	-6.37049	1.88424e-10	6.0597e-08
NOS2	372.687	1.55509	0.156852	9.91434	3.60647e-23	7.829e-22	greek PLOS 1	FNDC1	311.393	-3.95303	0.205081	-19.2754	8.63805e-83	1.86613e-80		KCNH1	178.765	1.05795	0.239699	4.41364	1.01646e-05	0.000651214		FAM20C	168.465	-1.87471	0.265171	-7.0698	1.55153e-12	6.3971e-10
SOGA3	366.735	1.62638	0.173954	9.34947	8.8084e-21	1.61662e-19		MMP3	351.453	-3.90898	0.192806	-20.2741	2.17629e-91	5.82435e-89		EGFR	386.627	1.0565	0.229976	4.59395	4.34929e-06	0.000353215		GABRA5	754.203	-1.86412	0.207091	-9.00147	2.22717e-19	2.38753e-16
PDZRN3	355.082	1.1317	0.15525	7.28955	3.10982e-13	3.04379e-12		COL1A2	1178.25	-3.90603	0.121996	-32.0178	6.16459e-225	1.5791e-221		TCN2	630.418	1.05268	0.22156	4.75119	2.02226e-06	0.000192414		POSTN	48.9127	-1.84804	0.295055	-6.26338	3.76733e-10	1.14098e-07
PPARGC1A	351.708	2.78055	0.176365	15.7658	5.34669e-56	5.41647e-54		MEGF6	1305.86	-3.7531	0.116741	-32.149	9.10915e-227	2.72227e-223		ZNF469	174.156	1.04826	0.241801	4.33521	1.45623e-05	0.000873735		GREB1L	32.2691	-1.819	0.294778	-6.17075	6.79661e-10	1.9516e-07
COL14A1	344.261	3.28673	0.190974	17.2104	2.22015e-66	3.21045e-64		PLD6	66.3495	-3.42866	0.324362	-10.5705	4.08442e-26	1.07861e-24		XYLB	946.261	1.04644	0.221815	4.71765	2.38585e-06	0.000219226		KRT4	35.7213	-1.80998	0.296148	-6.11174	9.85488e-10	2.68587e-07
ADCY1	339.972	1.55169	0.160004	9.6978	3.08084e-22	6.22102e-21		DNAJC18	205.032	-3.40788	0.224355	-15.1896	4.14245e-52	3.69544e-50		IGSF9B	184.279	1.04418	0.261012	4.00051	6.32071e-05	0.00273954		HTR3A	44.3971	-1.79218	0.294942	-6.07638	1.22923e-09	3.13747e-07
ADAMTS16	332.121	1.14529	0.155992	7.34201	2.10415e-13	2.09028e-12		OR51B4	130.658	-3.33716	0.267609	-12.4703	1.08466e-35	4.73214e-34		TNF	35.711	1.04049	0.285527	3.64409	0.00026834	0.00841112		TBX5	30.882	-1.74967	0.295125	-5.92859	3.05552e-09	7.12068e-07
CYYR1	330.178	1.67602	0.162675	10.3028	6.84133e-25	1.66222e-23		MCOLN3	46.3688	-3.31896	0.348444	-9.52508	1.64923e-21	3.17982e-20		SPEN	6634.4	1.03836	0.207112	5.01351	5.34466e-07	6.46182e-05		SNCG	306.587	-1.7045	0.221877	-7.68219	1.56394e-14	8.3827e-12
EPHA3	325.139	1.45543	0.166989	8.71571	2.88943e-18	4.37587e-17		PSG4	364.37	-3.18768	0.172999	-18.426	8.12958e-76	1.5028e-73		PINLYP	46.1604	1.03765	0.293201	3.53905	0.000401571	0.0113285		SERPINB5	432.983	-1.6544	0.206817	-7.99933	1.25099e-15	8.74602e-13
CACNA1A	315.133	1.07156	0.159857	6.70323	2.03863e-11	1.65331e-10		PSG5	198.385	-3.16234	0.217823	-14.5179	9.33353e-48	6.831e-46		LINC01193	217.409	1.03577	0.235776	4.39303	1.1178e-05	0.000707644		PI15	53.4899	-1.65018	0.295966	-5.57557	2.46719e-08	4.3101e-06
HHIP	313.692	2.57289	0.182574	14.0923	4.23403e-45	2.73095e-43		C1orf115	42.5204	-3.1597	0.352596	-8.96125	3.21007e-19	5.2614e-18		ANO2	2033.56	1.03194	0.189004	5.45988	4.76468e-08	7.73899e-06		CCL26	216.179	-1.64965	0.260696	-6.32784	2.48613e-10	7.68788e-08
ARHGAP24	308.138	1.26519	0.164302	7.70043	1.35613e-14	1.50942e-13		KRT34	199.676	-3.06631	0.215377	-14.2369	5.40757e-46	3.60458e-44		REL	862.691	1.01993	0.220974	4.6156	3.91953e-06	0.000329979		MPZL2	36.9404	-1.64534	0.296226	-5.55433	2.78676e-08	4.71695e-06
MAP2K6	287.715	2.50266	0.182173	13.7378	6.02542e-43	3.65006e-41		DMBX1	59.0492	-3.05384	0.326654	-9.34886	8.85974e-21	1.62438e-19		CGB8	592.083	1.01931	0.227718	4.47618	7.59888e-06	0.000533762		COL26A1	202.853	-1.64506	0.271393	-6.06155	1.34817e-09	3.38729e-07
PDE1C	270.32	1.65282	0.174456	9.47416	2.68917e-21	5.10259e-20		ICAM1	585.359	-3.03837	0.141529	-21.4682	3.08892e-102	1.00704e-99		TNFRSF9	1588.63	1.00413	0.182376	5.50582	3.67463e-08	6.09155e-06		CTCFL	60.413	-1.62536	0.292513	-5.55652	2.75201e-08	4.70769e-06
COL24A1	267.593	1.2785	0.171721	7.44525	9.67608e-14	9.92573e-13		TCL1A	31.127	-3.03394	0.363846	-8.33853	7.52213e-17	1.0195e-15		NMB	1083.28	1.00019	0.192355	5.1997	1.99612e-07	2.69727e-05		ICAM2	60.9558	-1.60612	0.287868	-5.57937	2.41386e-08	4.26537e-06
PCYT1B	259.731	1.1517	0.181642	6.3405	2.29028e-10	1.66736e-09		LOC101448202	144.471	-3.01941	0.247555	-12.1969	3.22701e-34	1.32109e-32										LOC100507351	47.7365	-1.57709	0.295147	-5.34341	9.12147e-08	1.37078e-05
XDH	248.661	1.27991	0.175502	7.29287	3.03414e-13	2.97621e-12		WNT7B	303.783	-2.95739	0.181352	-16.3074	8.73794e-60	1.00436e-57										PASD1	29.4785	-1.56948	0.295176	-5.31709	1.05443e-07	1.54138e-05
CCDC40	246.121	1.30105	0.176519	7.37057	1.699e-13	1.70194e-12		CGB8	223.335	-2.9134	0.203961	-14.2841	2.74814e-46	1.888e-44										SPP1	531.074	-1.56735	0.208639	-7.51227	5.81099e-14	2.83154e-11
XYLT1	245.665	1.18382	0.180211	6.56906	5.06331e-11	3.94911e-10		SIPA1L2	94.0561	-2.85959	0.27811	-10.2822	8.47727e-25	2.04584e-23										GIMAP2	34.5792	-1.56352	0.296115	-5.28012	1.291e-07	1.8535e-05
CSMD2	242.132	1.48223	0.181917	8.14781	3.70566e-16	4.75976e-15		MAGEB1	72.1963	-2.8164	0.303528	-9.27889	1.7126e-20	3.05559e-19										GALNT5	405.439	-1.55434	0.214897	-7.23297	4.72532e-13	1.99956e-10
TENM4	230.008	1.43564	0.191365	7.50211	6.27963e-14	6.55795e-13		LINC00540	40.2009	-2.80683	0.348158	-8.06194	7.50952e-16	9.39659e-15										COL9A3	92.046	-1.5471	0.273413	-5.65849	1.52714e-08	2.82258e-06
CCDC67	227.647	2.04054	0.199078	10.2499	1.18443e-24	2.80186e-23		CTCFL	66.6195	-2.79054	0.30715	-9.08527	1.03443e-19	1.76315e-18										APOL4	171.908	-1.53209	0.265218	-5.7767	7.61779e-09	1.51227e-06
SHANK2	226.102	1.42803	0.189973	7.51705	5.60272e-14	5.88187e-13		ABCA10	127.582	-2.7752	0.247484	-11.2137	3.49439e-29	1.12897e-27										SLC5A12	35.512	-1.52866	0.296203	-5.16084	2.45838e-07	3.24023e-05
CSGALNACT1	224.108	1.87472	0.190038	9.86495	5.90611e-23	1.26225e-21		AOX1	3423.67	-2.75604	0.0945245	-29.1569	6.83928e-187	1.11486e-183										CRABP2	2376.89	-1.51562	0.197634	-7.6688	1.73619e-14	9.00578e-12
PIPOX	213.903	2.68816	0.208276	12.9067	4.12645e-38	2.02162e-36		IL24	73.9558	-2.74523	0.309974	-8.8563	8.27153e-19	1.3137e-17										IFI44L	50.0843	-1.50244	0.292462	-5.13721	2.78841e-07	3.61594e-05
PDE3A	202.018	2.12526	0.201432	10.5508	5.039e-26	1.3152e-24		CEND1	61.4365	-2.74466	0.313555	-8.75336	2.071e-18	3.17394e-17										PHACTR3	43.9865	-1.49566	0.294789	-5.07365	3.90251e-07	4.94113e-05
SPAG17	189.257	1.14553	0.194461	5.89081	3.84305e-09	2.39686e-08		MYO7B	456.462	-2.74056	0.152252	-18.0001	1.94301e-72	3.3181e-70										SLC16A4	30.5216	-1.49437	0.295531	-5.05658	4.26841e-07	5.32062e-05
PDE4D	186.13	3.18975	0.235356	13.5529	7.62095e-42	4.42237e-40		IGSF1	223.979	-2.71499	0.19963	-13.6001	3.99653e-42	2.34189e-40										FAT3	1271.02	-1.48026	0.192154	-7.7035	1.3239e-14	7.34082e-12
TLE6	157.246	1.12761	0.2114	5.33401	9.60662e-08	5.00309e-07		C6orf99	117.451	-2.69625	0.256546	-10.5098	7.78427e-26	2.00834e-24										OAS2	44.2719	-1.47957	0.296192	-4.99529	5.87462e-07	7.04955e-05
GPC3	153.229	1.00709	0.210283	4.78921	1.67437e-06	7.38214e-06		PSG9	202.658	-2.63967	0.206765	-12.7665	2.52176e-37	1.19941e-35										ABCA10	124.077	-1.47346	0.263632	-5.58909	2.28264e-08	4.07832e-06
NOD2	143.734	1.98407	0.230481	8.60839	7.40909e-18	1.08628e-16		MARCKS	24.8374	-2.59866	0.36753	-7.07061	1.54254e-12	1.41191e-11										SCN2A	69.6303	-1.46375	0.281941	-5.19169	2.08396e-07	2.76943e-05
LINC00639	135.159	2.25612	0.240563	9.37849	6.6922e-21	1.24093e-19		CGB	57.6949	-2.57004	0.325338	-7.89959	2.7982e-15	3.32943e-14										ZSCAN18	228.022	-1.4601	0.228511	-6.38964	1.66278e-10	5.57031e-08
NTRK2	131.47	1.75366	0.231987	7.55931	4.05218e-14	4.29684e-13		IDNK	21.9887	-2.53858	0.369494	-6.87042	6.40114e-12	5.49651e-11										APOE	234.035	-1.4503	0.256891	-5.64558	1.64629e-08	2.99155e-06
LSAMP	124.953	2.18792	0.248623	8.80015	1.36628e-18	2.12111e-17		STAC2	34.5333	-2.47658	0.354274	-6.9906	2.73716e-12	2.4273e-11										FOLH1	29.4941	-1.448	0.295498	-4.90022	9.57292e-07	0.000104716
SCIN	120.186	1.40644	0.240962	5.83678	5.32203e-09	3.24479e-08		TNIP3	75.7561	-2.45821	0.289214	-8.49962	1.9021e-17	2.68979e-16										SIPA1L2	93.0933	-1.44179	0.270052	-5.33895	9.34884e-08	1.39194e-05
SRGAP3	119.435	1.12809	0.230978	4.88398	1.03968e-06	4.70413e-06		MMP13	553.317	-2.4312	0.140996	-17.2431	1.26123e-66	1.8537e-64										CLIC3	149.149	-1.42188	0.250685	-5.67197	1.41165e-08	2.68889e-06
ITK	119.196	1.43311	0.234885	6.10134	1.05183e-09	7.05324e-09		LINC01204	74.6876	-2.35018	0.286937	-8.19059	2.59948e-16	3.36787e-15										ZBED2	50.862	-1.41796	0.292247	-4.85192	1.22274e-06	0.000124699
KSR2	107.784	1.30792	0.242429	5.39505	6.85049e-08	3.63743e-07		SPNS2	49.173	-2.34666	0.326284	-7.1921	6.38034e-13	6.0919e-12										IFI27	56.5571	-1.41605	0.288242	-4.9127	8.9829e-07	0.000101011
LPHN3	103.305	1.17392	0.246749	4.75754	1.95964e-06	8.55155e-06		SSX1	33.3499	-2.34506	0.351587	-6.66993	2.5592e-11	2.05504e-10										CBLN1	21.308	-1.41313	0.28808	-4.90533	9.32717e-07	0.000103435
KIF26B	99.4202	2.86475	0.281717	10.1689	2.73033e-24	6.35812e-23		CGB5	113.789	-2.26279	0.25487	-8.87821	6.7944e-19	1.08777e-17										NUDT14	85.2174	-1.39876	0.2765	-5.05879	4.21921e-07	5.30038e-05
GRIK4	94.8906	1.54299	0.257622	5.98936	2.10665e-09	1.36026e-08		C6orf132	902.475	-2.25901	0.118085	-19.1304	1.4089e-81	3.0075e-79										FAM26E	234.228	-1.38775	0.255959	-5.42176	5.90151e-08	9.21323e-06
RSPO3	88.0813	2.37395	0.278504	8.52392	1.54236e-17	2.19492e-16		OR51B2	20.5823	-2.25701	0.369334	-6.11102	9.89979e-10	6.65342e-09										PAGE5	53.2903	-1.387	0.291326	-4.76098	1.92651e-06	0.000184394
SLC25A48	85.8331	2.34246	0.282488	8.29225	1.11129e-16	1.48374e-15		OSR2	17.4536	-2.24564	0.370314	-6.06415	1.32655e-09	8.77727e-09										BMPER	104.781	-1.38014	0.264395	-5.21999	1.78932e-07	2.43833e-05
EHF	83.2322	1.27474	0.27609	4.61711	3.89115e-06	1.62715e-05		C7orf71	17.2454	-2.21773	0.370255	-5.98973	2.10194e-09	1.3577e-08										SERPINB9	18.5537	-1.37733	0.282548	-4.87469	1.08982e-06	0.000116055
NCALD	80.3628	2.58238	0.291831	8.84889	8.83931e-19	1.39892e-17		NRARP	21.645	-2.21488	0.368638	-6.00829	1.87495e-09	1.21678e-08										LINC00491	31.9955	-1.37679	0.295116	-4.66525	3.08243e-06	0.00027085
RORB	76.9266	1.2035	0.272846	4.4109	1.02944e-05	4.0418e-05		PSG3	39.4798	-2.21392	0.338349	-6.54332	6.0168e-11	4.65633e-10										GDF15	210.841	-1.37447	0.23979	-5.73197	9.92681e-09	1.94662e-06
SRSF12	76.6943	1.16564	0.271651	4.29095	1.77914e-05	6.73602e-05		LOC102724084	51.2234	-2.18033	0.317665	-6.86362	6.71379e-12	5.74916e-11										B4GALNT2	23.2715	-1.35906	0.290931	-4.67143	2.99117e-06	0.000265735
SHISA9	73.9204	1.02299	0.272226	3.75786	0.000171371	0.00055327		ABCC9	35.3225	-2.17411	0.348153	-6.2447	4.24612e-10	2.98929e-09										COL5A2	7784.38	-1.35483	0.213044	-6.35939	2.02554e-10	6.38642e-08
NOS1	71.3968	1.17597	0.281259	4.18109	2.90119e-05	0.000106514		MAP3K7CL	3255.23	-2.15577	0.080367	-26.8241	1.69394e-158	1.78671e-155										TXNIP	461.677	-1.35225	0.209998	-6.43932	1.2001e-10	4.10588e-08
LRRC7	65.8277	1.43064	0.288351	4.96147	6.9962e-07	3.24744e-06		PVRL4	168.047	-2.14224	0.21211	-10.0997	5.54259e-24	1.26122e-22										DLX3	40.4022	-1.35049	0.295959	-4.5631	5.0404e-06	0.000391544
HLA-DMB	65.4155	1.79923	0.295114	6.09673	1.08263e-09	7.25165e-09		PLBD1	16.1521	-2.14179	0.370011	-5.78844	7.10416e-09	4.27753e-08										NSG1	280.181	-1.34768	0.221198	-6.09266	1.11049e-09	2.92732e-07
C1orf94	61.7104	1.67393	0.298583	5.60626	2.06749e-08	1.17615e-07		DCUN1D5	3029.59	-2.134	0.0817349	-26.1088	2.89902e-150	2.47535e-147										THBD	80.276	-1.34622	0.275965	-4.87822	1.07045e-06	0.000114752
RFPL1S	61.5679	1.51234	0.295502	5.11786	3.09017e-07	1.50403e-06		CD33	199.717	-2.13187	0.201796	-10.5645	4.35385e-26	1.14303e-24										IFIT1	357.583	-1.34305	0.21452	-6.26074	3.83166e-10	1.14098e-07
NEK10	61.0509	1.02392	0.295283	3.46761	0.000525117	0.00154799		CCDC147	861.694	-2.10738	0.115133	-18.3039	7.70385e-75	1.38138e-72										LOC101927642	83.221	-1.34242	0.281153	-4.77472	1.79961e-06	0.00017538
ST8SIA1	60.97	1.28185	0.292674	4.37979	1.18794e-05	4.6206e-05		CGB1	39.0951	-2.09624	0.337545	-6.21026	5.28981e-10	3.68499e-09										TRIML2	382.979	-1.31306	0.215063	-6.10547	1.025e-09	2.747e-07
CNTNAP5	60.7089	1.04519	0.291705	3.58305	0.000339605	0.00103668		MICALCL	625.147	-2.09328	0.143247	-14.6131	2.31717e-48	1.7756e-46										NRROS	32.7802	-1.30264	0.296173	-4.39823	1.0914e-05	0.000693662
PRKCB	60.0368	1.92036	0.304975	6.29678	3.03884e-10	2.17958e-09		LINC00900	16.0279	-2.09042	0.369675	-5.65475	1.56075e-08	8.9842e-08										PCOLCE	610.639	-1.29716	0.212124	-6.11512	9.64852e-10	2.67497e-07
CACNA1D	59.7637	1.39407	0.309052	4.5108	6.45838e-06	2.6147e-05		MISP	2178.85	-2.08256	0.0863268	-24.1241	1.39599e-128	7.82236e-126										ACTG2	160.078	-1.29565	0.245632	-5.27475	1.32935e-07	1.88762e-05
NWD1	55.7624	2.45065	0.321205	7.62956	2.35558e-14	2.56765e-13		DDX10	3532.21	-2.07142	0.0802515	-25.8116	6.57101e-147	5.35567e-144										CD1D	73.7115	-1.28944	0.279042	-4.62096	3.81961e-06	0.00032497
GRIN2B	54.2385	2.09236	0.317077	6.59891	4.14199e-11	3.25888e-10		PAGE5	59.3089	-2.05964	0.31586	-6.52073	6.99653e-11	5.38433e-10										LOC730102	16.8408	-1.28151	0.27893	-4.59437	4.34058e-06	0.000353215
ST6GAL2	51.8023	1.442	0.308841	4.66908	3.02555e-06	1.28375e-05		TMEM123	18523.6	-2.02389	0.0646974	-31.2824	8.08768e-215	1.61134e-211										CSRNP3	71.9242	-1.27934	0.289222	-4.42337	9.71735e-06	0.000631597
HVCN1	47.686	1.40606	0.315708	4.45368	8.44128e-06	3.35091e-05		42430	484.45	-2.01614	0.138256	-14.5826	3.62186e-48	2.70598e-46										LCK	32.8459	-1.27233	0.296221	-4.2952	1.74538e-05	0.000991719
PDE1A	47.6562	1.07196	0.313355	3.42093	0.000624077	0.00180781		SNAPC1	3982.58	-2.00673	0.0753368	-26.6368	2.54857e-156	2.5388e-153										TM4SF18	18.1617	-1.2646	0.282337	-4.47903	7.49814e-06	0.000533496
PREX2	47.3124	1.0623	0.330977	3.20958	0.00132929	0.00358914		BOLL	25.2892	-1.99091	0.362036	-5.4992	3.81511e-08	2.09137e-07										SIGLEC14	19.8655	-1.26027	0.285337	-4.41678	1.0018e-05	0.000646946
NRXN1	43.1267	1.57825	0.329559	4.78897	1.6764e-06	7.38925e-06		ACAT1	3229.1	-1.97825	0.0819153	-24.1499	7.47652e-129	4.32456e-126										ANGPT4	23.1219	-1.25779	0.290512	-4.32956	1.49405e-05	0.000879996
HSD17B3	42.4478	1.39819	0.324076	4.31439	1.60046e-05	6.10205e-05		DUOX1	20.3708	-1.97757	0.368615	-5.36486	8.10119e-08	4.26365e-07										LINC01305	16.417	-1.25674	0.277897	-4.52232	6.11662e-06	0.000451715
CACNA2D3	38.9078	1.08673	0.335779	3.23646	0.00121024	0.0033005		EVA1A	2418.3	-1.97178	0.0858173	-22.9765	8.0146e-117	3.50512e-114										ISM2	52.5202	-1.25405	0.289946	-4.32512	1.52447e-05	0.000888172
KCNK10	38.1143	1.90587	0.341052	5.58821	2.29425e-08	1.29855e-07		PCSK9	15.2854	-1.97087	0.369915	-5.3279	9.93559e-08	5.16092e-07										AURKC	215.939	-1.25107	0.231928	-5.39421	6.88256e-08	1.06415e-05
KCNH8	37.0401	1.39033	0.335116	4.14881	3.34202e-05	0.000121297		BMPER	114.715	-1.9651	0.25126	-7.82098	5.24136e-15	6.06341e-14										COL1A2	1321.95	-1.24313	0.203044	-6.12247	9.21355e-10	2.59919e-07
SLC24A3	32.4974	2.14276	0.354117	6.051	1.43947e-09	9.47194e-09		MMP12	18.8454	-1.95564	0.369625	-5.29087	1.21736e-07	6.2474e-07										TCEAL2	162.353	-1.23729	0.252605	-4.89813	9.67552e-07	0.000105123
CCDC39	28.7415	1.28478	0.350995	3.66039	0.00025183	0.000787643		FDX1	1233.94	-1.92784	0.113581	-16.9734	1.29318e-64	1.74347e-62										FAM155B	146.95	-1.23417	0.253409	-4.87029	1.11435e-06	0.000117672
LRP1B	23.7078	1.27167	0.359608	3.53626	0.000405831	0.00122056		PDE3B	231.411	-1.92755	0.193348	-9.9693	2.07687e-23	4.55261e-22										SCN3A	148.701	-1.22511	0.256016	-4.78527	1.70757e-06	0.000168452
ATP10B	23.3921	1.47627	0.361706	4.08142	4.47621e-05	0.000159537		GSG1	354.21	-1.92674	0.168601	-11.4278	3.03631e-30	1.01955e-28										SAMD9L	416.95	-1.22059	0.22295	-5.4747	4.38254e-08	7.19095e-06
COL10A1	19.1006	2.00827	0.370063	5.42682	5.73674e-08	3.08167e-07		KRT33B	30.2977	-1.92066	0.351378	-5.46609	4.6006e-08	2.49904e-07										PCDHB16	473.264	-1.21958	0.208035	-5.86237	4.56311e-09	9.7833e-07
DNAH9	17.5393	1.11505	0.369042	3.02148	0.00251538	0.00640218		SERPINB7	480.617	-1.91935	0.141668	-13.5482	8.11644e-42	4.6947e-40										DNM3OS	245.484	-1.19453	0.261542	-4.56726	4.94137e-06	0.000385715
PTPRT	17.4374	1.88857	0.370315	5.09991	3.3981e-07	1.64457e-06		TRPV3	58.0937	-1.9088	0.311091	-6.13581	8.47277e-10	5.75475e-09										ANK1	173.705	-1.19431	0.24095	-4.95669	7.17037e-07	8.29494e-05
CHL1	10.3424	1.2977	0.363011	3.57483	0.000350461	0.00106583		ATP10A	61.8453	-1.87298	0.29751	-6.29551	3.06399e-10	2.19599e-09										SEMA3A	92.7993	-1.19243	0.269289	-4.42807	9.50818e-06	0.000624503
LRRC55	7.00757	1.13531	0.344261	3.29781	0.000974434	0.00271355		LAYN	5612.03	-1.86057	0.0711623	-26.1455	1.10917e-150	9.94426e-148										LOC102724890	26.5824	-1.18835	0.29373	-4.04572	5.21635e-05	0.00232997
ENC1	47281.2	2.60343	0.0724312	35.9435	6.3983e-283	3.82427e-279		C4orf26	881.482	-1.85308	0.11521	-16.0843	3.2855e-58	3.59221e-56										PLEKHA6	156.897	-1.18481	0.251136	-4.7178	2.38412e-06	0.000219226
HAPLN1	29500	1.23255	0.0658354	18.7217	3.2937e-78	6.63588e-76		SCG5	384.084	-1.85001	0.151457	-12.2148	2.59262e-34	1.06869e-32										MAGEL2	117.64	-1.18024	0.273904	-4.30894	1.64038e-05	0.000942047
CCND1	22014.9	1.0996	0.0665203	16.5304	2.21785e-61	2.70533e-59		ZNF716	34.0625	-1.84662	0.343709	-5.37262	7.76016e-08	4.08776e-07										GAS1	808.971	-1.17338	0.205977	-5.69665	1.22182e-08	2.36709e-06
CXCL14	20456.4	3.04775	0.199429	15.2824	1.00211e-52	9.40779e-51		ALOX12P2	18.1877	-1.84572	0.369566	-4.99431	5.90476e-07	2.76806e-06										PLA2G7	113.255	-1.17087	0.26091	-4.48763	7.20195e-06	0.000517029
IGFBP5	17838.3	2.10037	0.0667691	31.4572	3.34846e-217	7.50515e-214		BDKRB1	61.0162	-1.84562	0.297667	-6.20028	5.63618e-10	3.90806e-09										ADAP2	63.3616	-1.16936	0.285643	-4.09381	4.2435e-05	0.00200692
NES	17592	1.018	0.0657349	15.4865	4.28215e-54	4.15045e-52		LOC101927746	225.119	-1.83808	0.187403	-9.80818	1.03823e-22	2.18248e-21										MMP13	559.723	-1.16918	0.240239	-4.86673	1.13457e-06	0.000118467
HEG1	13783.8	1.2216	0.0795821	15.3501	3.53511e-53	3.33621e-51		STC2	47	-1.82173	0.32005	-5.69203	1.2554e-08	7.32765e-08										RPPH1	222.704	-1.16871	0.228624	-5.11194	3.18869e-07	4.06938e-05
OSBPL10	13278.1	1.62915	0.065828	24.7486	3.20859e-135	2.21282e-132		TNFRSF8	626.194	-1.82	0.126549	-14.3818	6.73073e-47	4.7144e-45										SYT5	45.5944	-1.16695	0.29328	-3.97895	6.92198e-05	0.00291376
NOV	8504.93	1.66828	0.0726201	22.9728	8.72997e-117	3.72707e-114		NLRP5	324.571	-1.81195	0.171985	-10.5355	5.92596e-26	1.54221e-24										PIGP	158.561	-1.16056	0.246117	-4.71549	2.41126e-06	0.000220302
GOLGB1	8293.89	1.00927	0.0848127	11.9	1.18336e-32	4.47656e-31		CDC42EP1	5576.74	-1.80054	0.0733269	-24.555	3.82596e-133	2.54086e-130										CSF2RA	337.61	-1.15388	0.249272	-4.629	3.67436e-06	0.000315956
SOX9	7290.71	1.32427	0.0792747	16.7048	1.20957e-62	1.53822e-60		MAGEC2	20.5957	-1.7915	0.366813	-4.88398	1.03966e-06	4.70413e-06										HTR2A	654.095	-1.15203	0.218625	-5.26945	1.36836e-07	1.91333e-05
SESN3	6597.02	1.6916	0.0699211	24.1929	2.64226e-129	1.57928e-126		ECM2	77.2777	-1.78332	0.274583	-6.49464	8.32346e-11	6.34558e-10										PEG10	1720.85	-1.15056	0.213467	-5.3899	7.04962e-08	1.0796e-05
LPHN2	6081.72	1.02361	0.0819982	12.4834	9.19921e-36	4.03303e-34		AASDHPPT	4310.87	-1.77856	0.0764947	-23.2507	1.39972e-119	6.60484e-117										CACNA2D4	194.3	-1.14046	0.242842	-4.6963	2.64913e-06	0.000240667
TRIB2	6045.66	1.38066	0.0810544	17.0337	4.61643e-65	6.271e-63		PTPRN	9527.39	-1.77826	0.0673829	-26.3904	1.76704e-153	1.66762e-150										SLFN13	95.4281	-1.13867	0.274962	-4.14118	3.45523e-05	0.00169909
SVIL	6025.06	1.74538	0.0792036	22.0366	1.28336e-107	4.89616e-105		EXPH5	856.786	-1.77141	0.122335	-14.4799	1.62242e-47	1.18259e-45										SNAI2	730.509	-1.13752	0.196684	-5.7835	7.31609e-09	1.47053e-06
L1CAM	5948.37	1.00078	0.0717584	13.9465	3.30295e-44	2.07808e-42		CPXM2	16.0937	-1.77125	0.37032	-4.78304	1.72661e-06	7.60126e-06										DGKK	58.535	-1.13598	0.289851	-3.91918	8.8849e-05	0.00353637
OLFML3	5921.75	1.11617	0.0742556	15.0315	4.56554e-51	3.9358e-49		TFPI2	21.78	-1.77048	0.366358	-4.83264	1.34737e-06	6.02335e-06										STEAP1	700.878	-1.1329	0.194795	-5.81587	6.0318e-09	1.24348e-06
PDGFC	5139.92	1.33794	0.082361	16.2449	2.42908e-59	2.73936e-57		RCAN1	4864.45	-1.76292	0.0744228	-23.6879	4.80758e-124	2.39457e-121										MT1G	370.963	-1.12705	0.229505	-4.91079	9.07084e-07	0.000101291
CLSTN3	5123.61	1.11161	0.0718179	15.4782	4.86999e-54	4.66973e-52		SLC16A12	137.034	-1.75527	0.226284	-7.75693	8.70092e-15	9.8433e-14										SOD3	91.6835	-1.12509	0.277104	-4.06018	4.90358e-05	0.00221514
GPNMB	5003.32	1.31866	0.0721321	18.2812	1.16802e-74	2.07365e-72		CHAC1	632.572	-1.75444	0.129548	-13.5427	8.75173e-42	5.04589e-40										MT1X	946.886	-1.12464	0.194207	-5.7909	7.00088e-09	1.42499e-06
EGR1	4925.73	1.26527	0.270193	4.68283	2.8294e-06	1.20623e-05		ZBED2	60.2482	-1.74586	0.298591	-5.84701	5.00491e-09	3.06604e-08										CASP1	51.4587	-1.12386	0.291539	-3.85492	0.000115766	0.00434271
ZNF608	4684.32	1.11136	0.0736313	15.0936	1.78442e-51	1.56846e-49		VIP	22.1913	-1.74413	0.365002	-4.77841	1.76684e-06	7.76689e-06										PALM3	1675.64	-1.11605	0.243716	-4.57928	4.66578e-06	0.000369585
PARP14	4648.51	1.10359	0.0899917	12.2632	1.42682e-34	5.97766e-33		ADAMTS5	802.629	-1.73397	0.120111	-14.4365	3.05109e-47	2.16242e-45										HCP5	40.4489	-1.108	0.294795	-3.75854	0.000170906	0.00583476
IGSF3	4550.31	1.09947	0.0739177	14.8742	4.84521e-50	4.04091e-48		SPN	41.0287	-1.72802	0.327879	-5.27032	1.36189e-07	6.95334e-07										NEFH	52.9696	-1.10637	0.29324	-3.7729	0.000161358	0.00559189
BHLHE41	4538.54	2.23756	0.0918261	24.3674	3.79474e-131	2.43012e-128		CLEC3B	26.7083	-1.71918	0.357324	-4.81127	1.49976e-06	6.65813e-06										PON2	3400.82	-1.10556	0.183857	-6.01316	1.81938e-09	4.50086e-07
HR	4423.84	1.58406	0.0811542	19.5192	7.54731e-85	1.71305e-82		ADAM12	3307.57	-1.71423	0.0926577	-18.5007	2.03976e-76	3.89096e-74										NPY1R	73.9236	-1.10073	0.279943	-3.93198	8.42504e-05	0.00337842
LDLRAD4	4326.46	1.58871	0.0740668	21.4497	4.59369e-102	1.44508e-99		GNG4	292.38	-1.70739	0.169072	-10.0986	5.60491e-24	1.27378e-22										MATN3	897.459	-1.09698	0.201527	-5.44333	5.22941e-08	8.32564e-06
GLI2	4221.05	1.0063	0.0784132	12.8333	1.06732e-37	5.1585e-36		IL18	12605.5	-1.70078	0.071053	-23.9368	1.26739e-126	6.68401e-124										NOV	2431.7	-1.09139	0.241271	-4.52349	6.0829e-06	0.000451715
JUP	4162.96	1.1284	0.0798782	14.1266	2.606e-45	1.69305e-43		CGB2	54.2999	-1.69932	0.314713	-5.3996	6.67882e-08	3.55362e-07										TP53TG1	191.344	-1.09072	0.238045	-4.58201	4.60532e-06	0.000368425
MN1	4136.19	1.19965	0.0785803	15.2666	1.27648e-52	1.18593e-50		KDELC2	3962.03	-1.69646	0.0771841	-21.9793	4.53978e-107	1.66128e-104										LRRC15	306.232	-1.08478	0.2204	-4.92185	8.57288e-07	9.77673e-05
HMGA2	4131.27	1.17602	0.0741632	15.8571	1.25468e-56	1.29297e-54		KIAA1324	828.999	-1.69361	0.114713	-14.764	2.50169e-49	2.02977e-47										MAT1A	62.1209	-1.08306	0.287692	-3.76465	0.000166786	0.00573059
VASH1	4083.37	1.05583	0.0751097	14.0572	6.95626e-45	4.47071e-43		PASD1	38.1396	-1.68948	0.332812	-5.07638	3.84684e-07	1.84432e-06										BOLL	22.9396	-1.08207	0.291675	-3.70985	0.000207381	0.00684741
KAL1	4060.15	1.43194	0.0752758	19.0226	1.10891e-80	2.33929e-78		TES	68.4573	-1.67997	0.287782	-5.83765	5.29418e-09	3.22891e-08										BMP4	1763.36	-1.07922	0.226382	-4.76727	1.86735e-06	0.000180534
TRO	4020.28	1.15422	0.0745502	15.4824	4.5588e-54	4.39483e-52		PGM5	735.617	-1.67995	0.127852	-13.1398	1.94755e-39	1.01516e-37										SH3TC2	137.339	-1.07837	0.257002	-4.19597	2.71711e-05	0.00139588
CELSR2	3853.89	1.08154	0.0888894	12.1673	4.64189e-34	1.88312e-32		ABRA	22.6243	-1.67146	0.362685	-4.60857	4.05448e-06	1.69347e-05										CMBL	883.326	-1.07246	0.20649	-5.19378	2.06067e-07	2.76129e-05
CDKN2B	3833.22	1.4598	0.0881972	16.5515	1.56052e-61	1.91656e-59		SERPINE1	6043.45	-1.67139	0.0762832	-21.9103	2.0742e-106	7.4385e-104										SLC7A10	380.796	-1.06913	0.23479	-4.55358	5.27418e-06	0.000403851
PHLDA1	3743.42	1.93031	0.0969095	19.9187	2.80328e-88	6.70207e-86		GAS1	875.571	-1.66475	0.112025	-14.8606	5.94141e-50	4.93219e-48										C1QTNF6	351.785	-1.06722	0.219978	-4.85151	1.22527e-06	0.000124699
SLC2A12	3612.04	2.01051	0.0783102	25.6736	2.30402e-145	1.72139e-142		CAPSL	148.913	-1.6613	0.215289	-7.71661	1.19462e-14	1.33546e-13										EPCAM	256.126	-1.06602	0.232722	-4.58067	4.63483e-06	0.000368951
MYLK	3562.74	1.10394	0.0874941	12.6174	1.69389e-36	7.70894e-35		CYP11A1	12.1358	-1.65714	0.366086	-4.52663	5.99306e-06	2.43788e-05										HMGN3	2144.88	-1.06598	0.214013	-4.98093	6.3281e-07	7.45179e-05
LGR4	3533.65	1.20391	0.0763962	15.7588	5.97675e-56	6.02073e-54		42430	152.695	-1.65687	0.214608	-7.72043	1.15939e-14	1.29769e-13										PRSS35	85.8495	-1.06489	0.272034	-3.91452	9.05827e-05	0.00358761
KIAA2018	3464.58	1.01989	0.101804	10.0181	1.26895e-23	2.83005e-22		AMIGO2	19419.2	-1.65372	0.0687788	-24.0441	9.62504e-128	5.2299e-125										SH2D3A	60.5929	-1.06113	0.291688	-3.63788	0.000274886	0.00850506
ETV6	3346.66	1.0514	0.0790567	13.2993	2.33647e-40	1.28513e-38		C14orf105	126.844	-1.64308	0.23122	-7.10611	1.19362e-12	1.10838e-11										PLAC8	1636.11	-1.05876	0.230034	-4.60264	4.17163e-06	0.000347563
ARL4C	3148.97	1.27166	0.081359	15.6303	4.52699e-55	4.50963e-53		GADD45A	3246.39	-1.64294	0.0777283	-21.137	3.63581e-99	1.08656e-96										TMEM255A	485.343	-1.05423	0.225438	-4.67637	2.92004e-06	0.000260857
ZNF503	3078.75	1.19234	0.106371	11.2092	3.67398e-29	1.18486e-27		AIM1L	233.697	-1.64041	0.185234	-8.8559	8.30092e-19	1.3172e-17										ACHE	131.605	-1.0491	0.256726	-4.08644	4.38048e-05	0.00204005
RNF217	2982.15	1.62022	0.0825152	19.6354	7.71225e-86	1.77293e-83		DAW1	34.3312	-1.63971	0.340231	-4.8194	1.43991e-06	6.40352e-06										F3	1456.4	-1.04148	0.18399	-5.6605	1.50932e-08	2.82207e-06
NOTCH3	2880.28	1.51892	0.0813152	18.6794	7.28132e-78	1.43474e-75		DUSP1	4257.64	-1.6376	0.0793285	-20.6433	1.12222e-94	3.19405e-92										MT1E	7375.21	-1.03904	0.173425	-5.99127	2.08209e-09	4.92352e-07
SLC6A6	2822.23	1.01868	0.0921796	11.051	2.168e-28	6.62256e-27		ZP3	111.921	-1.63554	0.240678	-6.79556	1.07896e-11	9.0448e-11										UPK1B	15.067	-1.03638	0.276642	-3.74629	0.00017947	0.00606275
ZNF618	2723.97	1.11624	0.0860901	12.9659	1.90948e-38	9.59073e-37		FAM65B	586.017	-1.63532	0.139852	-11.6932	1.38089e-31	4.95214e-30										SGCE	2465.73	-1.03016	0.184823	-5.57377	2.49278e-08	4.3101e-06
BAIAP2-AS1	2719.28	1.05133	0.0796597	13.1978	9.03798e-40	4.8089e-38		ROBO4	121.26	-1.63372	0.236328	-6.91296	4.74656e-12	4.12223e-11										MLLT11	6392.17	-1.02996	0.176568	-5.83318	5.43793e-09	1.15055e-06
SLC12A7	2624.55	1.17291	0.0826885	14.1847	1.13905e-45	7.45413e-44		REXO2	7330.92	-1.63032	0.0694589	-23.4717	7.93881e-122	3.84732e-119										ZCWPW1	80.5884	-1.0212	0.275828	-3.70231	0.000213642	0.00696829
PBXIP1	2611.52	1.29911	0.0948895	13.6908	1.15312e-42	6.96183e-41		CCIN	111.015	-1.62861	0.240661	-6.76725	1.31254e-11	1.0906e-10										SBSPON	63.754	-1.02008	0.290354	-3.51323	0.000442701	0.0119882
MFSD2A	2546.21	2.03362	0.089271	22.7803	7.18525e-115	2.99625e-112		LPXN	211.814	-1.62594	0.186815	-8.70343	3.21993e-18	4.8559e-17										NEFL	2652.01	-1.01978	0.173368	-5.88213	4.05028e-09	9.17304e-07
ROR1	2470.43	2.34931	0.0864953	27.1611	1.87074e-162	2.23628e-159		FBLN2	27.8349	-1.62174	0.354391	-4.57614	4.73626e-06	1.96315e-05										PRR16	414.953	-1.01969	0.210238	-4.85017	1.23355e-06	0.000124752
COL9A2	2381.03	1.17739	0.0891473	13.2072	7.97538e-40	4.28163e-38		PPL	24.6773	-1.61699	0.359154	-4.50221	6.72519e-06	2.71781e-05										HMGCS2	19.8114	-1.01891	0.286364	-3.55808	0.000373579	0.0108042
TTC28	2306.76	1.65098	0.0924906	17.8503	2.87675e-71	4.73239e-69		GPR160	12.6894	-1.61694	0.367515	-4.39966	1.08423e-05	4.23927e-05										OSR1	26.3504	-1.01701	0.294823	-3.44956	0.000561498	0.0142636
SAMD9	2263.74	1.18083	0.0970458	12.1678	4.6161e-34	1.8769e-32		SLA	30.9541	-1.61597	0.346246	-4.66711	3.05465e-06	1.29547e-05										LINC01234	54.5518	-1.01447	0.287961	-3.52294	0.000426793	0.0117682
MIAT	2226.06	2.08767	0.0930027	22.4474	1.35745e-111	5.409e-109		KRT83	148.225	-1.60474	0.216569	-7.40981	1.26477e-13	1.28345e-12										C11orf96	141.021	-1.01147	0.250712	-4.0344	5.47413e-05	0.00241824
MMP15	2166.89	1.14418	0.0913245	12.5287	5.20153e-36	2.32012e-34		42433	1666.81	-1.60223	0.0928533	-17.2555	1.01701e-66	1.5071e-64										SYNPO2L	288.741	-1.01136	0.247395	-4.08803	4.35056e-05	0.00204005
TNNC1	2165.99	1.23454	0.0939487	13.1405	1.92823e-39	1.00802e-37		TRIM29	687.317	-1.60028	0.12199	-13.1181	2.59261e-39	1.34359e-37										EPN3	56.3147	-1.00953	0.289242	-3.49025	0.000482576	0.0126794
KDM6B	2101.38	1.09923	0.087324	12.588	2.45813e-36	1.11025e-34		TMEM45A	2166.64	-1.59872	0.0878624	-18.1957	5.57957e-74	9.80855e-72										SLA	27.4347	-1.00844	0.295158	-3.41662	0.000634033	0.0155986
JAKMIP2	2057.06	1.60414	0.0893437	17.9547	4.40613e-72	7.45342e-70		DSP	54.3881	-1.59751	0.308304	-5.18161	2.19978e-07	1.09385e-06										C1QTNF3	216.064	-1.00294	0.266133	-3.76855	0.000164196	0.00566583
RIMS4	2051.03	1.19018	0.0857867	13.8738	9.13641e-44	5.66869e-42		FAM201A	74.5981	-1.59426	0.276221	-5.77166	7.8494e-09	4.69039e-08										LRRC38	22.6383	-1.00152	0.29214	-3.42822	0.00060755	0.015053
MYOCD	2038.1	5.2627	0.132326	39.7708	0	0		ATF3	1903	-1.59338	0.0973924	-16.3604	3.66874e-60	4.35657e-58										CASC8	132.161	-1.00035	0.265719	-3.76468	0.000166763	0.00573059
HEXB	1999.44	1.76989	0.0879953	20.1135	5.62045e-90	1.46058e-87		MAL2	300.923	-1.59306	0.162899	-9.77946	1.37947e-22	2.86952e-21										MUC3A	294.207	-1.00002	0.217401	-4.59989	4.22708e-06	0.000349137
KCNC3	1971.28	1.32236	0.0882882	14.9777	1.02685e-50	8.76787e-49		LINC01029	988.279	-1.59214	0.106739	-14.9162	2.58686e-50	2.18797e-48
PCOLCE	1964.9	1.45231	0.0987932	14.7005	6.3964e-49	5.00846e-47		BIRC2	3236.47	-1.59197	0.078266	-20.3405	5.63499e-92	1.55448e-89
DIP2C	1938.88	1.26893	0.0877712	14.4573	2.25537e-47	1.63069e-45		KRTAP2-3	108.121	-1.58722	0.25062	-6.3332	2.40127e-10	1.74532e-09
FMN1	1869.84	1.311	0.0973389	13.4684	2.39973e-41	1.3574e-39		TRHDE-AS1	49.2537	-1.58588	0.31213	-5.08081	3.7582e-07	1.80376e-06
PTCH1	1847.42	1.00439	0.0949	10.5837	3.54791e-26	9.41087e-25		ALOXE3	71.6423	-1.58218	0.284337	-5.56445	2.62983e-08	1.47591e-07
FOS	1825.49	1.91808	0.120332	15.9399	3.35083e-57	3.55526e-55		RDX	9950.14	-1.57881	0.0724758	-21.7839	3.29424e-105	1.13594e-102
BICC1	1712.23	1.18746	0.100801	11.7802	4.93914e-32	1.81112e-30		DPY19L2	408.261	-1.57521	0.145481	-10.8276	2.54818e-27	7.34587e-26
TSPAN13	1710.59	1.23097	0.0997252	12.3436	5.27369e-35	2.24082e-33		KLF17	50.3428	-1.56613	0.310811	-5.03885	4.68332e-07	2.22986e-06
PDGFRA	1708.35	1.5227	0.092596	16.4446	9.17143e-61	1.09635e-58		HKDC1	279.587	-1.54885	0.192253	-8.05633	7.86174e-16	9.83046e-15
GPR162	1664.45	1.08567	0.101756	10.6693	1.41614e-26	3.8827e-25		PEAR1	112.026	-1.54287	0.23836	-6.47285	9.61724e-11	7.27009e-10
KIAA1462	1644.44	1.30223	0.103947	12.5279	5.25394e-36	2.33768e-34		AOC1	78.1312	-1.5419	0.269956	-5.71169	1.11861e-08	6.572e-08
LYPD6	1634.71	1.00745	0.0905951	11.1204	9.98379e-29	3.13519e-27		KRT81	12211.1	-1.54103	0.0709513	-21.7196	1.3401e-104	4.44989e-102
LEF1	1602.91	1.58772	0.0930507	17.063	2.80043e-65	3.86265e-63		CYP24A1	1229.53	-1.53535	0.107079	-14.3385	1.25681e-46	8.66765e-45
AIF1L	1537.55	1.2778	0.0936428	13.6455	2.14701e-42	1.27477e-40		SPINK6	29.3229	-1.53466	0.348635	-4.40191	1.07302e-05	4.1982e-05
EFNB3	1536.31	1.19932	0.0927433	12.9316	2.98527e-38	1.4787e-36		LETM2	721.531	-1.53303	0.12307	-12.4566	1.28671e-35	5.59999e-34
RASSF2	1510.23	1.09377	0.0930934	11.7492	7.12882e-32	2.59284e-30		DVL1	5654.34	-1.53217	0.0718213	-21.3331	5.59236e-101	1.6996e-98
TNFAIP2	1489.26	1.75467	0.0954593	18.3814	1.85299e-75	3.35616e-73		VGLL3	2714.21	-1.51863	0.0901959	-16.837	1.30601e-63	1.68475e-61
LAMA2	1466.21	1.11606	0.108627	10.2742	9.21131e-25	2.21109e-23		C4orf46	2157.26	-1.51717	0.0845741	-17.939	5.85208e-72	9.80688e-70
ZNF860	1454.43	1.38964	0.0951579	14.6035	2.66869e-48	2.0106e-46		ID1	9451.31	-1.51716	0.0741904	-20.4495	6.06411e-93	1.69899e-90
BIRC3	1440.96	1.77462	0.100834	17.5995	2.48488e-69	3.84107e-67		VEGFC	539.22	-1.51234	0.130323	-11.6045	3.9103e-31	1.36411e-29
PLEKHB1	1425.82	2.85679	0.106178	26.9057	1.885e-159	2.11249e-156		SRM	9015.5	-1.51142	0.0705162	-21.4337	6.48432e-102	2.00466e-99
PDE4B	1421.72	3.45011	0.111685	30.8915	1.55501e-209	2.78829e-206		FAM95C	101.083	-1.50975	0.251007	-6.01478	1.80129e-09	1.17153e-08
KLHL24	1412.82	1.10058	0.0940493	11.7021	1.24299e-31	4.49356e-30		PCDHGA7	28.1517	-1.50932	0.355771	-4.24238	2.21165e-05	8.2636e-05
MCF2L	1386.59	1.64766	0.0963676	17.0976	1.54606e-65	2.16581e-63		ATAD3A	1901.46	-1.50326	0.0958234	-15.6878	1.83308e-55	1.83625e-53
IL17RD	1372.68	2.0115	0.0996577	20.1841	1.3507e-90	3.56166e-88		SEMA7A	2711.21	-1.49386	0.0799506	-18.6848	6.58594e-78	1.31214e-75
RGMA	1370.91	1.28775	0.110416	11.6627	1.97728e-31	7.03466e-30		TMEM47	1269.59	-1.49214	0.096823	-15.411	1.38078e-53	1.30999e-51
TMEM255A	1340.17	1.23184	0.0973929	12.6482	1.14483e-36	5.2367e-35		RAB32	3521.45	-1.48565	0.078552	-18.9129	8.93018e-80	1.86194e-77
OGDHL	1326.36	1.11262	0.0966241	11.5149	1.10951e-30	3.80396e-29		ZNF404	1791.42	-1.48475	0.0889726	-16.6878	1.6088e-62	2.03151e-60
UBE2L6	1299.22	1.13187	0.098913	11.4431	2.5466e-30	8.59947e-29		RASSF1	1700.88	-1.48383	0.0951037	-15.6023	7.02549e-55	6.92165e-53
SAMD9L	1252.37	1.30949	0.122757	10.6673	1.44694e-26	3.95506e-25		MSANTD4	1750.81	-1.48097	0.0893778	-16.5697	1.15363e-61	1.4266e-59
AR	1226.99	1.0168	0.116489	8.72871	2.57587e-18	3.91091e-17		CLDN1	1789.62	-1.47718	0.092792	-15.9193	4.65722e-57	4.91227e-55
SEMA6A	1217.31	1.2309	0.105197	11.7009	1.26114e-31	4.55001e-30		LOC100505715	1327.27	-1.46288	0.115465	-12.6694	8.73435e-37	4.02611e-35
RASSF4	1204.67	1.74541	0.101987	17.1141	1.16524e-65	1.65824e-63		FOSL1	1661.76	-1.45883	0.0917987	-15.8916	7.24369e-57	7.55155e-55
CHST15	1191.52	1.02399	0.0992837	10.3138	6.10649e-25	1.48771e-23		CHST7	51.5799	-1.45453	0.308475	-4.71523	2.41439e-06	1.03943e-05
ITGB3	1184.51	1.42863	0.105563	13.5334	9.92572e-42	5.70443e-40		LAMC2	7899.03	-1.45189	0.0746877	-19.4395	3.57771e-84	7.91999e-82
SLC1A3	1151.1	1.04087	0.101287	10.2765	8.99644e-25	2.1653e-23		LINC01133	33.1224	-1.44503	0.348898	-4.1417	3.44747e-05	0.000124958
C1R	1138.03	1.67712	0.103188	16.253	2.12606e-59	2.42818e-57		LRRC2	19.4501	-1.44405	0.367355	-3.93095	8.46101e-05	0.000288485
KIAA0040	1134.62	1.29976	0.105294	12.3441	5.24421e-35	2.23359e-33		KRT85	24.3904	-1.4437	0.358889	-4.02269	5.7536e-05	0.000201539
ANK3	1115.49	1.78179	0.109179	16.3198	7.1334e-60	8.30578e-58		PPID	2970.64	-1.44278	0.0816339	-17.6738	6.67314e-70	1.0589e-67
FAM19A5	1112.83	1.55064	0.107734	14.3932	5.71032e-47	4.01536e-45		NR4A2	267.328	-1.44105	0.189135	-7.61918	2.55291e-14	2.77264e-13
IFIT1	1108.09	1.35269	0.102524	13.1938	9.52367e-40	5.05234e-38		SYTL3	1166.94	-1.43964	0.0999957	-14.397	5.40258e-47	3.81393e-45
OLFML2A	1090.61	1.71836	0.107613	15.9679	2.13769e-57	2.2816e-55		C11orf1	581.608	-1.43186	0.132752	-10.786	4.00812e-27	1.1426e-25
HEPH	1087.55	3.37423	0.124011	27.2091	5.06336e-163	6.48508e-160		FAM218A	65.1203	-1.43058	0.286895	-4.98641	6.15103e-07	2.87599e-06
PLEKHG1	1086.56	1.9041	0.106324	17.9086	1.01119e-71	1.67886e-69		RPPH1	251.425	-1.42728	0.179853	-7.9358	2.09146e-15	2.51522e-14
LAMA4	1067.48	2.79684	0.11774	23.7544	9.89376e-125	5.06871e-122		LOC101928036	120.641	-1.42712	0.231513	-6.16432	7.07883e-10	4.84283e-09
RAB11FIP4	1067.41	1.51112	0.103972	14.5339	7.38771e-48	5.4514e-46		DAGLB	2224.22	-1.42546	0.0845321	-16.8629	8.43256e-64	1.10368e-61
PRR16	1065.61	1.12132	0.108788	10.3074	6.52329e-25	1.5871e-23		LINC01164	35.9916	-1.42137	0.339933	-4.18132	2.89825e-05	0.000106427
VAMP1	1064.54	1.07601	0.102181	10.5304	6.25473e-26	1.62306e-24		LINC00052	26.4968	-1.41908	0.354305	-4.00526	6.19482e-05	0.000215521
CXXC4	1063.6	1.12714	0.106268	10.6065	2.77946e-26	7.43859e-25		AFP	401.572	-1.41803	0.145629	-9.7373	2.09033e-22	4.29343e-21
SELENBP1	1062.67	1.18909	0.111274	10.6861	1.18224e-26	3.25634e-25		IL6R	404.559	-1.41603	0.158661	-8.92485	4.46312e-19	7.23582e-18
FXYD6	1058.38	1.24321	0.112541	11.0467	2.27352e-28	6.92131e-27		LGR5	180.159	-1.41596	0.197128	-7.18295	6.82234e-13	6.47941e-12
UNC13A	1055.23	1.37053	0.105404	13.0026	1.18193e-38	5.98678e-37		ZC3H12C	822.952	-1.41469	0.124837	-11.3323	9.07851e-30	2.9924e-28
SLC37A1	1053.38	1.04025	0.115255	9.02567	1.78606e-19	2.99588e-18		CAV2	1927.73	-1.41395	0.0873938	-16.179	7.09162e-59	7.89813e-57
C1QTNF6	1050.57	1.38558	0.112619	12.3033	8.6941e-35	3.67674e-33		FMOD	74.2883	-1.39699	0.27265	-5.12375	2.99526e-07	1.46224e-06
HLCS	1040.39	1.00454	0.102991	9.7537	1.77857e-22	3.67414e-21		CAV1	16589.2	-1.39079	0.0701915	-19.8142	2.24641e-87	5.30004e-85
FOLR1	1035.95	1.56656	0.110918	14.1236	2.7178e-45	1.75931e-43		CREB3L1	1059.03	-1.38446	0.108761	-12.7294	4.05896e-37	1.91027e-35
FRRS1	1020.07	1.0346	0.104806	9.87156	5.53004e-23	1.1847e-21		ATAD3B	1338.93	-1.38399	0.0999531	-13.8464	1.33725e-43	8.21175e-42
PIK3C2B	1011.46	1.04493	0.104238	10.0245	1.18944e-23	2.65933e-22		WTAPP1	20.13	-1.38219	0.365446	-3.78222	0.000155439	0.000506391
REL	994.49	1.02794	0.278135	3.69583	0.000219168	0.000693472		ANXA1	23900.2	-1.38105	0.0634103	-21.7796	3.62389e-105	1.22604e-102
LRIG3	988.598	1.05497	0.104868	10.0599	8.30498e-24	1.86379e-22		ID4	1401.6	-1.37917	0.0943895	-14.6115	2.3741e-48	1.80381e-46
ABCB9	986.357	1.86339	0.110519	16.8603	8.80672e-64	1.1443e-61		PTS	2434.66	-1.37797	0.0869384	-15.85	1.40645e-56	1.44109e-54
FGD5	984.565	1.97873	0.112121	17.6482	1.05039e-69	1.65215e-67		KRT86	380.557	-1.36165	0.150501	-9.04742	1.4639e-19	2.47168e-18
SHANK1	979.884	1.04522	0.107758	9.69964	3.0255e-22	6.11615e-21		DAPK1	178.044	-1.35885	0.197975	-6.86375	6.70757e-12	5.74916e-11
RNF43	965.783	2.10769	0.112523	18.7312	2.75842e-78	5.6206e-76		CTNNAL1	9728.01	-1.35643	0.0668664	-20.2857	1.71928e-91	4.67098e-89
TRANK1	963.882	1.63836	0.11094	14.768	2.35494e-49	1.91938e-47		LOC101928847	39.0262	-1.35271	0.329695	-4.10292	4.0797e-05	0.000146043
BMF	960.74	1.19553	0.11472	10.4214	1.98115e-25	5.00338e-24		RNF144B	244.232	-1.35219	0.181571	-7.44714	9.53825e-14	9.79555e-13
SOX6	960.012	2.25457	0.112622	20.0189	3.7681e-89	9.38415e-87		FGF21	209.749	-1.35056	0.192198	-7.02693	2.11133e-12	1.90052e-11
LINC00673	947.586	1.51968	0.112885	13.4622	2.61009e-41	1.47175e-39		RPL10L	804.561	-1.34908	0.120747	-11.1728	5.54101e-29	1.77421e-27
AXIN2	941.149	1.57452	0.109051	14.4383	2.97099e-47	2.114e-45		DEPDC1-AS1	43.2519	-1.34783	0.320626	-4.20374	2.62545e-05	9.7046e-05
ABTB2	938.939	2.01859	0.111704	18.071	5.39292e-73	9.29812e-71		DKFZP434I0714	169.714	-1.34703	0.202659	-6.6468	2.99542e-11	2.38715e-10
GBP1	934.006	1.92675	0.117855	16.3484	4.46476e-60	5.26695e-58		CWF19L2	995.448	-1.34686	0.111704	-12.0574	1.77244e-33	7.03133e-32
ZNF362	916.565	1.00884	0.115388	8.74302	2.26951e-18	3.46927e-17		CFLAR-AS1	38.6179	-1.34597	0.329742	-4.08188	4.46736e-05	0.000159253
GBP2	913.832	1.62713	0.109898	14.8058	1.34348e-49	1.10505e-47		PDLIM1	1033.47	-1.34549	0.102845	-13.0828	4.13097e-39	2.12242e-37
ITGA2	913.702	1.13344	0.11198	10.1218	4.42362e-24	1.01562e-22		MSANTD3	4379.83	-1.34534	0.0759703	-17.7088	3.58807e-70	5.74444e-68
SORBS1	913.492	1.26457	0.11671	10.8351	2.34594e-27	6.7847e-26		SCG2	266.008	-1.34392	0.16969	-7.91984	2.37826e-15	2.84677e-14
SEMA6C	907.901	1.16852	0.108715	10.7484	6.02906e-27	1.6998e-25		MYC	5800.29	-1.34277	0.0755092	-17.7829	9.59455e-71	1.54991e-68
CCL2	907.763	1.77272	0.124781	14.2067	8.33017e-46	5.49148e-44		LTF	11.0277	-1.3416	0.364414	-3.68152	0.000231843	0.000730227
SLC8A2	902.446	1.46127	0.110846	13.1828	1.10173e-39	5.81034e-38		KLF6	3846.67	-1.34148	0.0752908	-17.8174	5.18337e-71	8.44937e-69
DRD1	902.141	2.77124	0.280561	9.87749	5.21197e-23	1.11923e-21		LOC101927780	95.8393	-1.3373	0.250044	-5.34826	8.88055e-08	4.64519e-07
FAM26E	880.817	1.61769	0.117124	13.8118	2.16418e-43	1.31993e-41		RBM7	3190.46	-1.33681	0.080959	-16.5122	2.99834e-61	3.63265e-59
SOX2	877.522	2.69607	0.127803	21.0956	8.73017e-99	2.56624e-96		MT1G	425.376	-1.33619	0.154831	-8.62996	6.13758e-18	9.06532e-17
YBX2	867.468	1.16259	0.111555	10.4217	1.97404e-25	4.99951e-24		NOC2L	9389.25	-1.33405	0.0666197	-20.0249	3.34219e-89	8.44067e-87
LPL	857.808	1.00144	0.111875	8.95148	3.50757e-19	5.73853e-18		NPAT	1573.12	-1.3281	0.102854	-12.9125	3.82559e-38	1.88452e-36
RTN2	857.081	1.09253	0.123166	8.87034	7.29255e-19	1.16337e-17		C7orf13	55.422	-1.32756	0.301026	-4.4101	1.03323e-05	4.05492e-05
NPAS2	820.65	1.40032	0.116796	11.9895	4.03408e-33	1.5725e-31		EBI3	266.86	-1.32612	0.168509	-7.86971	3.5547e-15	4.18238e-14
GLI1	813.193	1.17099	0.112587	10.4007	2.46029e-25	6.16137e-24		MYBL1	2064.2	-1.32403	0.0928611	-14.2582	3.98849e-46	2.69878e-44
GALNT15	807.225	1.81907	0.116906	15.5601	1.35805e-54	1.32344e-52		KRCC1	54.0799	-1.32326	0.304845	-4.34077	1.41982e-05	5.45158e-05
NKD1	804.751	2.8846	0.128483	22.4513	1.24259e-111	5.06383e-109		RFPL4AL1	734.694	-1.31888	0.118918	-11.0906	1.39288e-28	4.30616e-27
ABTB1	799.859	1.11339	0.122435	9.09376	9.56701e-20	1.63377e-18		42432	258.995	-1.31463	0.170263	-7.72122	1.15225e-14	1.29051e-13
SHROOM2	773.252	1.94164	0.119638	16.2292	3.13297e-59	3.51108e-57		KRT75	894.718	-1.30854	0.111893	-11.6946	1.35905e-31	4.88359e-30
CA8	770.125	1.38551	0.115897	11.9547	6.13484e-33	2.36568e-31		ALPK2	2405.11	-1.30539	0.110284	-11.8366	2.52607e-32	9.43646e-31
DNAJC22	751.382	1.12223	0.115066	9.7529	1.79267e-22	3.699e-21		CXCL8	139.577	-1.30438	0.218763	-5.96251	2.48398e-09	1.58902e-08
FAM20C	751.348	1.75889	0.119741	14.6892	7.5642e-49	5.89711e-47		42627	19.6524	-1.30402	0.365508	-3.56769	0.000360139	0.00109285
DNM3OS	748.841	1.29009	0.119633	10.7837	4.10819e-27	1.16927e-25		KIF17	305.599	-1.29913	0.16051	-8.09376	5.78523e-16	7.31042e-15
BLACAT1	742.467	1.40899	0.118775	11.8627	1.84876e-32	6.92068e-31		DLAT	6382.43	-1.29899	0.070667	-18.3818	1.83779e-75	3.35616e-73
SH3TC2	733.613	2.33817	0.12681	18.4384	6.45719e-76	1.21878e-73		ALKBH8	1283.26	-1.29825	0.102164	-12.7075	5.37077e-37	2.51444e-35
HAS2	726.117	1.34055	0.144378	9.285	1.61708e-20	2.8938e-19		CASP4	1104.83	-1.29471	0.105385	-12.2856	1.08286e-34	4.55795e-33
LINC00883	722.862	1.2152	0.117222	10.3667	3.51561e-25	8.70696e-24		MBP	35.0518	-1.29081	0.335851	-3.8434	0.000121343	0.000403523
PARM1	715.66	1.04745	0.120578	8.68693	3.72358e-18	5.59661e-17		COL5A3	233.262	-1.29012	0.177822	-7.25512	4.01301e-13	3.88958e-12
CX3CL1	712.586	1.50409	0.126501	11.8899	1.33536e-32	5.01977e-31		C9orf40	1644.46	-1.28106	0.0978658	-13.0899	3.75988e-39	1.93731e-37
IGLON5	712.167	1.91585	0.132425	14.4674	1.94698e-47	1.41341e-45		DOCK2	485.503	-1.2797	0.138866	-9.21538	3.10165e-20	5.43122e-19
SLC22A17	710.446	1.12486	0.118126	9.52249	1.69071e-21	3.2528e-20		SFTA1P	1178.84	-1.27847	0.0988162	-12.9378	2.75357e-38	1.37151e-36
DLGAP1-AS1	704.309	1.48669	0.122121	12.1739	4.27895e-34	1.74377e-32		TRIM58	7133.51	-1.27773	0.0797118	-16.0294	7.97074e-58	8.55828e-56
SLC6A16	690.046	1.01091	0.119667	8.44768	2.9714e-17	4.14632e-16		FJX1	2291.13	-1.27653	0.0867123	-14.7215	4.69364e-49	3.72396e-47
ZSCAN18	686.431	1.22022	0.119558	10.206	1.86361e-24	4.38536e-23		UAP1	10273.4	-1.27444	0.0683097	-18.6569	1.11077e-77	2.16491e-75
NRCAM	683.791	1.43491	0.124144	11.5585	6.69037e-31	2.31593e-29		RFPL4A	1557.58	-1.27396	0.0909044	-14.0143	1.27423e-44	8.07358e-43
PRICKLE4	663.927	1.0219	0.12174	8.39411	4.69444e-17	6.46513e-16		TTC9	304.647	-1.27315	0.161538	-7.88147	3.23549e-15	3.82436e-14
MAMDC2	660.52	1.16343	0.120583	9.64835	4.99526e-22	9.93016e-21		SNORD6	45.2326	-1.27213	0.316385	-4.02082	5.79948e-05	0.000202988
PI15	659.541	3.26748	0.156304	20.9047	4.85723e-97	1.40476e-94		DENND3	1293.81	-1.26608	0.104884	-12.0712	1.49883e-33	5.97232e-32
PAPLN	657.072	1.37685	0.122043	11.2817	1.61551e-29	5.31519e-28		RAB3D	89.1235	-1.26408	0.25709	-4.91687	8.79396e-07	4.02873e-06
MUM1L1	655.149	1.00006	0.12249	8.16443	3.22951e-16	4.15411e-15		FLJ32255	24.1468	-1.26318	0.35936	-3.51509	0.000439612	0.00131488
HOXB13	647.081	1.08396	0.121332	8.93382	4.11537e-19	6.69626e-18		ZFP82	539.109	-1.26304	0.134102	-9.41851	4.57513e-21	8.59923e-20
KIAA1210	633.533	3.60171	0.155619	23.1444	1.65415e-118	7.60528e-116		MGAM	411.729	-1.26253	0.158164	-7.98238	1.43534e-15	1.75618e-14
NICN1	630.124	1.13607	0.125348	9.06336	1.26497e-19	2.14793e-18		GPR1	930.641	-1.25745	0.106259	-11.8338	2.61128e-32	9.73448e-31
BTN3A2	627.941	1.44818	0.125598	11.5303	9.28241e-31	3.18856e-29		NLRP10	9.76034	-1.25453	0.362594	-3.45986	0.00054045	0.0015884
ZNF334	627.054	1.06496	0.129547	8.2207	2.02319e-16	2.64416e-15		FLJ23867	1192.48	-1.25102	0.104423	-11.9803	4.50881e-33	1.75374e-31
PCDH18	625.98	1.0976	0.125183	8.76794	1.81968e-18	2.79594e-17		PPARG	998.924	-1.25092	0.103467	-12.09	1.19338e-33	4.76823e-32
GRAMD1C	624.56	1.27516	0.125611	10.1516	3.25817e-24	7.53835e-23		ANKRD18A	152.927	-1.24875	0.219713	-5.68358	1.31902e-08	7.67402e-08
P2RY2	619.131	2.35009	0.133424	17.6137	1.93231e-69	3.0129e-67		MAFK	4577.73	-1.24661	0.0744096	-16.7533	5.35772e-63	6.86209e-61
GPR153	617.684	1.33942	0.129526	10.3409	4.60211e-25	1.13352e-23		BOP1	8579.07	-1.24607	0.0716254	-17.397	8.69037e-68	1.30947e-65
ZNF417	608.513	1.09871	0.133192	8.24907	1.59635e-16	2.10626e-15		ZCCHC5	175.929	-1.24559	0.202148	-6.16178	7.19296e-10	4.91528e-09
METTL7A	606.977	1.71812	0.13563	12.6677	8.93287e-37	4.10706e-35		PLRG1	3883.71	-1.2447	0.0750768	-16.579	9.88935e-62	1.23143e-59
APOL4	589.831	1.36598	0.128317	10.6454	1.83189e-26	4.98599e-25		GLT1D1	47.436	-1.2443	0.311519	-3.99431	6.48831e-05	0.000224945
CBLB	589.117	1.13922	0.126015	9.04032	1.56207e-19	2.62507e-18		FDXACB1	341.054	-1.24326	0.15592	-7.9737	1.53995e-15	1.87383e-14
IGF2BP1	566.933	1.01011	0.126941	7.95727	1.7587e-15	2.12644e-14		RLTPR	277.688	-1.24149	0.169675	-7.31689	2.53783e-13	2.50998e-12
CCDC57	563.51	1.11539	0.131457	8.48478	2.16119e-17	3.04896e-16		ADAMTSL5	708.931	-1.24014	0.118975	-10.4236	1.93486e-25	4.90721e-24
42616	557.908	1.18166	0.134028	8.81655	1.18042e-18	1.84535e-17		UBQLN1	7901.03	-1.23979	0.0711533	-17.4242	5.40142e-68	8.20787e-66
PLEKHH2	555.303	1.02971	0.132873	7.74956	9.2215e-15	1.03994e-13		EDN1	859.573	-1.23895	0.113345	-10.9307	8.22054e-28	2.44044e-26
ACSF2	553.427	1.18029	0.131348	8.98599	2.56421e-19	4.22988e-18		MICB	36.2972	-1.23706	0.334277	-3.70069	0.000215013	0.000681405
SRCIN1	552.718	1.44295	0.13519	10.6735	1.35426e-26	3.71871e-25		EVI2A	16.5708	-1.23688	0.369311	-3.34917	0.000810546	0.00229459
LINC00221	552.311	1.54078	0.131032	11.7588	6.36478e-32	2.32437e-30		CCL20	86.895	-1.23632	0.26111	-4.73485	2.19215e-06	9.49224e-06
ABCA1	543.396	2.02299	0.142331	14.2132	7.58408e-46	5.01809e-44		CD70	1106.57	-1.23284	0.10242	-12.0371	2.26845e-33	8.95938e-32
NTNG2	540.045	1.20213	0.145223	8.2778	1.25473e-16	1.66533e-15		TUBA4A	5627.32	-1.23149	0.0703333	-17.5093	1.21636e-68	1.86415e-66
USH1C	537.029	1.71387	0.137007	12.5094	6.63649e-36	2.93824e-34		MYOZ2	35.0964	-1.23135	0.335175	-3.67373	0.000239031	0.00075115
MAST1	535.165	1.35455	0.132013	10.2607	1.05922e-24	2.52564e-23		MEG3	21.0659	-1.22908	0.367183	-3.34731	0.000815989	0.0023089
ABCG1	534.231	1.55548	0.144771	10.7444	6.29797e-27	1.76728e-25		AREG	338.275	-1.22773	0.153966	-7.97405	1.53557e-15	1.87054e-14
LOC100507351	525.318	3.12173	0.156587	19.9361	1.98067e-88	4.79937e-86		LOC728752	226.147	-1.22459	0.179384	-6.82666	8.69118e-12	7.34409e-11
OTUB2	524.459	1.47298	0.136717	10.7739	4.56997e-27	1.29454e-25		ATP6V1E2	416.86	-1.22373	0.143701	-8.51579	1.65463e-17	2.3491e-16
BTN3A1	521.832	1.29631	0.132869	9.75629	1.73385e-22	3.59003e-21		SAP30	998.89	-1.22339	0.1118	-10.9427	7.20368e-28	2.14924e-26
FAM46C	518.609	1.02975	0.132451	7.77456	7.57104e-15	8.61397e-14		ABCA3	338.996	-1.22326	0.15595	-7.84388	4.36822e-15	5.08284e-14
CHN1	512.513	1.35238	0.135044	10.0144	1.31821e-23	2.93625e-22		MND1	958.636	-1.22225	0.10776	-11.3423	8.10293e-30	2.6807e-28
PSMB9	509.293	1.29564	0.139127	9.31259	1.24747e-20	2.25262e-19		CNN1	4931.67	-1.2205	0.0720077	-16.9495	1.94033e-64	2.59642e-62
STC1	508.997	1.13113	0.136182	8.30603	9.896e-17	1.3262e-15		FAT2	11.78	-1.21948	0.368295	-3.31114	0.000929158	0.00259756
C11orf96	508.689	1.70103	0.136949	12.4209	2.01207e-35	8.7357e-34		FGF2	1207.24	-1.21909	0.102265	-11.921	9.20334e-33	3.51117e-31
TCEAL2	507.795	1.328	0.138157	9.61227	7.09678e-22	1.39531e-20		LINC00408	22.1744	-1.20524	0.36132	-3.33567	0.000850952	0.00239968
BAIAP3	507.483	1.73006	0.137384	12.5929	2.31108e-36	1.04647e-34		PPP1R14C	2128.38	-1.20353	0.0839144	-14.3424	1.18878e-46	8.26203e-45
ZIK1	504.151	1.12674	0.139063	8.10237	5.38986e-16	6.83007e-15		PUSL1	682.244	-1.20276	0.128156	-9.3851	6.28581e-21	1.16799e-19
IGFL3	501.522	1.67828	0.140157	11.9743	4.84511e-33	1.88047e-31		MYOM3	98.3125	-1.19586	0.24776	-4.82669	1.38819e-06	6.1935e-06
SEMA4G	499.172	1.14998	0.134251	8.56592	1.07218e-17	1.54668e-16		PDZK1	66.2099	-1.19546	0.281352	-4.24897	2.14752e-05	8.03738e-05
KCND1	495.094	1.19708	0.137155	8.72792	2.59399e-18	3.93178e-17		TBL1X	1725.11	-1.19525	0.0925986	-12.9079	4.06225e-38	1.99562e-36
RASAL1	493.113	1.20394	0.135713	8.87121	7.2356e-19	1.15531e-17		TSPAN5	2449.95	-1.19514	0.0820877	-14.5594	5.09323e-48	3.78949e-46
PLCH1	492.662	3.76989	0.175628	21.4652	3.29612e-102	1.05541e-99		HSPB8	3695.88	-1.19498	0.0788942	-15.1466	7.98032e-52	7.08391e-50
AKR1C3	490.046	1.63746	0.141883	11.5409	8.21028e-31	2.83113e-29		MIR1204	43.7211	-1.19412	0.316815	-3.76913	0.00016382	0.000531666
BOC	485.897	1.38432	0.137222	10.0882	6.23223e-24	1.40921e-22		NR0B1	61.0669	-1.19394	0.297151	-4.01797	5.87023e-05	0.000205104
EPHX2	485.825	1.01694	0.138292	7.35361	1.9293e-13	1.9219e-12		CA2	761.803	-1.19214	0.113831	-10.4729	1.15105e-25	2.95271e-24
BMP6	485.443	1.46098	0.151042	9.67272	3.93781e-22	7.88045e-21		IL21R	146.991	-1.19134	0.221741	-5.37269	7.75705e-08	4.08732e-07
ZNF808	480.116	1.00832	0.144781	6.96446	3.29674e-12	2.90486e-11		ANKRD1	19735	-1.18944	0.0702223	-16.9382	2.35232e-64	3.1244e-62
ZNF883	473.871	1.23155	0.13762	8.94892	3.58972e-19	5.86223e-18		TPK1	278.314	-1.18776	0.167415	-7.09473	1.29601e-12	1.19849e-11
TRIL	473.546	1.54074	0.13883	11.098	1.2828e-28	3.9934e-27		HSPB2	939.94	-1.18654	0.116748	-10.1632	2.89399e-24	6.73049e-23
SSPN	471.086	2.05873	0.144273	14.2697	3.37923e-46	2.30392e-44		FSTL3	14834.6	-1.18603	0.0682642	-17.3741	1.29727e-67	1.93845e-65
MAOB	468.105	2.29801	0.153213	14.9987	7.48418e-51	6.421e-49		STX11	251.345	-1.18508	0.177149	-6.68976	2.23537e-11	1.80552e-10
SHISA2	466.587	1.98451	0.152958	12.9742	1.71454e-38	8.63578e-37		RAPGEF2	3222.51	-1.18316	0.098914	-11.9615	5.65262e-33	2.18442e-31
ETV1	464.677	2.10953	0.145946	14.4542	2.35947e-47	1.6991e-45		MRPL20	4089.16	-1.18264	0.0831659	-14.2203	6.85808e-46	4.55453e-44
CACNA1G	461.896	1.97064	0.15223	12.9452	2.50228e-38	1.25331e-36		NR4A3	116.766	-1.18061	0.23065	-5.11865	3.07738e-07	1.49906e-06
CAPN6	461.527	1.81328	0.144325	12.5639	3.33611e-36	1.49176e-34		SDHD	6516.4	-1.17804	0.0774384	-15.2126	2.91724e-52	2.65528e-50
MGAT3	458.821	2.06724	0.153443	13.4723	2.2754e-41	1.29115e-39		LINC00702	108.121	-1.17784	0.237589	-4.95749	7.14112e-07	3.30872e-06
JAG2	457.304	1.27894	0.138455	9.23723	2.52958e-20	4.45121e-19		POLR1E	6466.89	-1.17734	0.0783223	-15.032	4.5292e-51	3.92334e-49
SCN3A	455.602	1.2715	0.144369	8.8073	1.28194e-18	2.00056e-17		FOXA2	327.829	-1.17718	0.158247	-7.43886	1.01559e-13	1.03942e-12
IGSF10	453.371	2.985	0.161094	18.5295	1.19357e-76	2.30128e-74		TMPRSS5	47.5148	-1.17142	0.309972	-3.77912	0.000157382	0.000512162
RCOR2	450.591	1.02349	0.140705	7.27403	3.4893e-13	3.40406e-12		NOG	2731.96	-1.17134	0.0864086	-13.5558	7.32264e-42	4.26306e-40
SERPINF1	449.289	3.29089	0.167229	19.6789	3.27056e-86	7.61615e-84		TIMP3	4980.82	-1.16998	0.0727537	-16.0814	3.44734e-58	3.74632e-56
NMNAT2	438.988	1.68157	0.152053	11.0591	1.98014e-28	6.0694e-27		BEST3	30.2156	-1.16858	0.34414	-3.39566	0.000684627	0.00196826
CYS1	438.814	1.36698	0.155464	8.7929	1.45743e-18	2.2548e-17		CPA4	14271	-1.16576	0.0682713	-17.0754	2.26313e-65	3.14576e-63
ADAM28	437.669	1.52233	0.146556	10.3874	2.83073e-25	7.05951e-24		ADAMTS2	379.51	-1.16232	0.146616	-7.92761	2.23406e-15	2.67953e-14
ENPP5	436.279	1.08859	0.143883	7.56581	3.85457e-14	4.10429e-13		CDK11A	913.011	-1.16029	0.113198	-10.2501	1.18185e-24	2.79943e-23
ALOX5	433.571	1.20458	0.144016	8.36417	6.05419e-17	8.26161e-16		LOC100507156	49.7442	-1.1589	0.314506	-3.68483	0.000228854	0.000722334
C1RL-AS1	431.738	1.5056	0.155902	9.65733	4.57626e-22	9.13773e-21		COTL1	11869.4	-1.15623	0.0676096	-17.1015	1.44577e-65	2.04126e-63
RNF207	430.735	1.00525	0.143458	7.00724	2.43059e-12	2.1683e-11		LCK	44.2389	-1.15603	0.31642	-3.65345	0.000258737	0.000806294
SCN2B	429.035	1.2968	0.14488	8.95083	3.52817e-19	5.76697e-18		FAM115C	234.134	-1.15593	0.178261	-6.48449	8.90352e-11	6.76479e-10
FAM155B	428.589	1.19908	0.141507	8.47364	2.37838e-17	3.34484e-16		CCDC19	223.38	-1.15586	0.18106	-6.38386	1.72679e-10	1.27054e-09
ZNF528	424.107	1.13082	0.143115	7.9015	2.75559e-15	3.28091e-14		ATP2C2	8.30581	-1.15528	0.354414	-3.2597	0.00111531	0.00306399
VWA5B2	417.247	2.08609	0.154435	13.5079	1.40549e-41	8.00057e-40		CNKSR3	744.896	-1.15519	0.117252	-9.85222	6.70464e-23	1.4278e-21
APOBEC3D	416.961	1.23143	0.150174	8.20007	2.40252e-16	3.11945e-15		EZR	22125.6	-1.15424	0.0637172	-18.1151	2.4231e-73	4.21832e-71
HPCAL4	416.362	1.62732	0.147533	11.0303	2.73075e-28	8.28513e-27		DYNLT1	3562.4	-1.15169	0.0802915	-14.3439	1.16369e-46	8.1191e-45
USP18	415.7	1.24545	0.145187	8.57825	9.63299e-18	1.39636e-16		CTH	1162.19	-1.14906	0.104202	-11.0272	2.82393e-28	8.52456e-27
FRMD3	411.916	1.37478	0.145287	9.46252	3.00621e-21	5.69813e-20		MT1E	8440.65	-1.14859	0.0805944	-14.2515	4.38879e-46	2.95848e-44
PHF21B	409.904	1.25422	0.148622	8.43897	3.20145e-17	4.46386e-16		TRIM2	2143.55	-1.14673	0.0900376	-12.7362	3.72285e-37	1.76133e-35
IFI44	409.345	1.55462	0.1494	10.4058	2.33393e-25	5.8613e-24		MAGEB10	6.56336	-1.14612	0.340247	-3.36849	0.000755798	0.00215538
MAT1A	408.167	2.55586	0.160577	15.9167	4.85068e-57	5.08641e-55		C11orf71	340.086	-1.14547	0.152289	-7.5217	5.40698e-14	5.68303e-13
ANO1	402.565	1.6829	0.151672	11.0957	1.31666e-28	4.08461e-27		AURKAIP1	4371.12	-1.14329	0.0839025	-13.6264	2.79179e-42	1.6413e-40
NOTUM	400.936	1.34147	0.148086	9.05872	1.31992e-19	2.237e-18		ZNF812	11.0102	-1.14166	0.363645	-3.13949	0.00169244	0.004474
USP51	399.332	1.10778	0.149663	7.40183	1.34319e-13	1.35765e-12		C11orf57	3393.41	-1.14099	0.0764859	-14.9176	2.53106e-50	2.15092e-48
FRMD4B	397.552	1.38285	0.147322	9.38658	6.19803e-21	1.15407e-19		TIMM8B	2180.11	-1.13865	0.0928381	-12.2649	1.39763e-34	5.86906e-33
NTRK3	397.231	1.25702	0.14609	8.6044	7.6717e-18	1.12203e-16		MET	6671.89	-1.13798	0.0920051	-12.3687	3.86165e-35	1.65654e-33
RAB26	392.926	1.51389	0.15696	9.64506	5.15832e-22	1.02203e-20		ZNF560	6.47327	-1.13792	0.3397	-3.34978	0.000808771	0.00229065
PRRT2	389.871	1.02925	0.146422	7.02934	2.07519e-12	1.86986e-11		RUNX1T1	21.0171	-1.13673	0.362484	-3.13596	0.00171295	0.00452222
C19orf66	388.597	1.09286	0.157031	6.95951	3.41466e-12	3.00286e-11		EPB41L4B	1121.34	-1.13622	0.0995336	-11.4154	3.5026e-30	1.17174e-28
NOVA2	386.876	1.44719	0.15181	9.53294	1.52885e-21	2.95725e-20		LOC654342	1776.54	-1.13621	0.0902629	-12.5878	2.46559e-36	1.11082e-34
FAM117A	384.785	1.02178	0.150611	6.7842	1.16731e-11	9.74894e-11		ERH	11942	-1.1358	0.0747588	-15.1928	3.94618e-52	3.53794e-50
SUGCT	377.27	1.14779	0.155669	7.37327	1.66496e-13	1.67064e-12		HABP4	558.545	-1.13499	0.126383	-8.98059	2.69322e-19	4.42641e-18
PRTG	375.134	2.09924	0.161002	13.0386	7.38033e-39	3.75956e-37		NLRP12	29.6303	-1.13286	0.346268	-3.27162	0.00106934	0.00295035
FAM78A	371.485	1.18126	0.151115	7.81699	5.4102e-15	6.25067e-14		ZW10	4583.16	-1.12991	0.0739851	-15.2721	1.17306e-52	1.09553e-50
ZFHX2	367.874	1.18799	0.159302	7.45748	8.81956e-14	9.08349e-13		OR2W3	325.748	-1.12959	0.157845	-7.15631	8.28791e-13	7.81749e-12
PLEKHG4B	367.176	1.39253	0.151585	9.18645	4.06007e-20	7.08182e-19		LOC100268168	149.47	-1.12881	0.213195	-5.29475	1.19178e-07	6.12493e-07
TTC30A	366.414	1.04774	0.149944	6.98755	2.79729e-12	2.47817e-11		TMEM27	24.3874	-1.12813	0.355831	-3.17042	0.00152218	0.00405499
CD34	366.378	1.57387	0.153297	10.2668	9.94333e-25	2.37409e-23		PDCD6	1113.24	-1.12797	0.108904	-10.3575	3.87002e-25	9.55832e-24
ASTN1	365.138	1.75725	0.157069	11.1878	4.68125e-29	1.5016e-27		HK2	2932.09	-1.12768	0.0841175	-13.4061	5.57215e-41	3.12232e-39
UBA7	363.406	1.4055	0.156176	8.9995	2.26751e-19	3.77168e-18		DUSP14	4062.3	-1.12698	0.0741472	-15.1992	3.57854e-52	3.22446e-50
RGS4	362.2	2.03517	0.162718	12.5073	6.80748e-36	3.00652e-34		LOC645638	1383.48	-1.12578	0.0964413	-11.6733	1.74598e-31	6.2241e-30
TCP11L2	361.836	1.57333	0.159617	9.85692	6.39804e-23	1.36413e-21		PROC	20.2947	-1.12558	0.364585	-3.0873	0.00201981	0.00524051
CAND2	357.801	1.82859	0.163378	11.1924	4.44105e-29	1.42967e-27		MSTN	24.5876	-1.12372	0.356864	-3.14888	0.00163895	0.0043422
MYO15B	357.315	1.70247	0.16029	10.6212	2.37515e-26	6.38512e-25		TMEM217	94.7287	-1.1236	0.256223	-4.38524	1.15858e-05	4.51228e-05
RIMKLA	354.19	1.08531	0.15797	6.87037	6.40355e-12	5.49651e-11		ADAMTS1	1241.94	-1.12316	0.108177	-10.3826	2.97617e-25	7.39138e-24
DTX1	350.727	1.38486	0.156692	8.83812	9.7347e-19	1.53521e-17		IL13RA2	1574.25	-1.12139	0.092622	-12.1071	9.68294e-34	3.88422e-32
LINC00511	349.78	1.64416	0.160057	10.2724	9.3873e-25	2.25032e-23		ADM2	1025.7	-1.11806	0.10296	-10.8591	1.80432e-27	5.26925e-26
CFI	348.626	2.95264	0.180642	16.3453	4.70211e-60	5.51069e-58		TRNP1	995.519	-1.11215	0.103997	-10.6941	1.08511e-26	2.99801e-25
ZKSCAN3	346.58	1.31075	0.158639	8.26246	1.427e-16	1.88838e-15		GABRG1	472.685	-1.11197	0.139029	-7.99814	1.26308e-15	1.55552e-14
L3MBTL1	345.476	1.07021	0.156824	6.82425	8.83876e-12	7.46528e-11		TRIP13	2139.89	-1.11175	0.084817	-13.1076	2.97933e-39	1.53955e-37
H19	344.26	1.82181	0.161524	11.2788	1.66922e-29	5.48183e-28		FST	4003.88	-1.10993	0.0759021	-14.6232	1.99913e-48	1.53847e-46
KRT14	344.021	2.76355	0.174039	15.8789	8.87302e-57	9.19665e-55		TRIB3	1284.45	-1.10945	0.10497	-10.5693	4.13788e-26	1.09112e-24
SEMA3A	343.682	1.60573	0.159064	10.0949	5.8194e-24	1.31919e-22		CARD18	25.7861	-1.10862	0.354338	-3.12872	0.0017557	0.00462146
NYAP1	343.474	1.10817	0.155543	7.12457	1.04404e-12	9.73615e-12		ESRP1	33.0534	-1.10805	0.343674	-3.22414	0.00126354	0.0034328
LOC100507002	341.459	1.48456	0.158973	9.33842	9.77798e-21	1.7909e-19		MMP1	9.254	-1.1069	0.361418	-3.06266	0.00219379	0.00565104
SYT1	341.289	1.21355	0.172471	7.03622	1.97528e-12	1.78342e-11		CTSL	14763.5	-1.10623	0.0663664	-16.6686	2.21783e-62	2.78097e-60
CKMT1B	340.21	1.05086	0.155674	6.75041	1.4743e-11	1.2188e-10		BNIP3	1608.66	-1.10586	0.0905558	-12.2119	2.68395e-34	1.10381e-32
NGFR	339.913	1.66474	0.166801	9.98034	1.85823e-23	4.08833e-22		RPL22L1	3702.98	-1.10423	0.0892865	-12.3672	3.93237e-35	1.68285e-33
LRRC37A4P	338.491	1.2634	0.185147	6.82375	8.86969e-12	7.48435e-11		TRHDE	349.38	-1.09934	0.164379	-6.68782	2.26524e-11	1.828e-10
SAMD15	336.909	1.17706	0.158925	7.4064	1.29773e-13	1.3154e-12		DIAPH3	3684.3	-1.09927	0.0832834	-13.1992	8.87247e-40	4.73489e-38
KRT222	335.615	1.39309	0.164389	8.47437	2.36364e-17	3.32672e-16		SNTB1	329.384	-1.09913	0.15815	-6.94993	3.65471e-12	3.20924e-11
DNAAF3	335.096	1.12	0.155387	7.20783	5.68522e-13	5.46311e-12		RSL24D1	5959.59	-1.09905	0.0770366	-14.2667	3.53103e-46	2.39829e-44
SUSD4	334.915	1.10018	0.155319	7.08336	1.40704e-12	1.29383e-11		WFIKKN2	7.47658	-1.09866	0.344795	-3.18641	0.00144051	0.00385506
SLC25A45	334.389	1.17364	0.158147	7.42119	1.16071e-13	1.1812e-12		TNFRSF9	836.324	-1.09803	0.112569	-9.75428	1.76853e-22	3.65762e-21
SBK1	334.141	1.64729	0.162226	10.1543	3.17138e-24	7.34703e-23		KBTBD3	134.131	-1.09667	0.225254	-4.86861	1.12384e-06	5.06829e-06
RARRES2	332.701	1.16612	0.162125	7.19274	6.35052e-13	6.06989e-12		COMMD7	3307.8	-1.09594	0.0769059	-14.2504	4.45877e-46	2.99439e-44
GRASP	329.361	1.07258	0.156275	6.86337	6.7254e-12	5.75624e-11		NADK	3639.58	-1.09538	0.0774202	-14.1486	1.9062e-45	1.24291e-43
KCND3	328.912	1.98997	0.173989	11.4374	2.71974e-30	9.16687e-29		SBK2	97.3108	-1.09448	0.24646	-4.44078	8.96326e-06	3.54556e-05
EGR2	327.615	1.23463	0.186365	6.62477	3.478e-11	2.75581e-10		SPNS3	7.7565	-1.09428	0.351781	-3.11069	0.00186653	0.00488238
CD27-AS1	325.583	1.63055	0.16751	9.73405	2.15818e-22	4.42772e-21		CSRP3	103.852	-1.09283	0.246658	-4.43057	9.39864e-06	3.70552e-05
VSTM4	324.932	2.21581	0.169724	13.0554	5.92083e-39	3.02468e-37		DPP4	242.95	-1.09259	0.184581	-5.91931	3.23304e-09	2.03604e-08
ABCA4	324.462	1.04513	0.157671	6.62854	3.39015e-11	2.68858e-10		GPR176	4959.57	-1.09167	0.0751393	-14.5286	7.98722e-48	5.86962e-46
ZNF792	323.065	1.15854	0.161404	7.17788	7.07983e-13	6.71329e-12		KITLG	999.096	-1.09067	0.117301	-9.29804	1.43055e-20	2.56513e-19
FLJ22184	321.835	1.74956	0.163526	10.699	1.02893e-26	2.86042e-25		TFPI	2923.08	-1.08888	0.0782933	-13.9077	5.68465e-44	3.53929e-42
TMED8	321.165	1.09896	0.190184	5.7784	7.54164e-09	4.53029e-08		TMEM40	40.4052	-1.08506	0.323174	-3.35751	0.000786473	0.00223455
LOC101928100	319.413	1.80883	0.169119	10.6956	1.06714e-26	2.95749e-25		PPP2R1B	6427.97	-1.08421	0.0717415	-15.1127	1.33517e-51	1.17936e-49
SLFN13	313.085	1.37818	0.161192	8.54998	1.23109e-17	1.76738e-16		PAGE4	30.8096	-1.08371	0.343042	-3.15913	0.00158242	0.00420299
SPRY3	308.336	1.11779	0.16614	6.72796	1.72058e-11	1.40875e-10		C10orf85	76.043	-1.08369	0.267837	-4.04607	5.20838e-05	0.000183625
SOSTDC1	305.942	5.27576	0.271136	19.458	2.49536e-84	5.59304e-82		SAMD5	202.086	-1.08359	0.198103	-5.46985	4.50407e-08	2.44809e-07
GPC2	303.9	1.30811	0.16429	7.9622	1.69003e-15	2.04618e-14		CD44	11738.9	-1.07834	0.0691083	-15.6037	6.8735e-55	6.80932e-53
NLGN3	303.049	1.96864	0.169401	11.6212	3.2152e-31	1.12601e-29		LOC554223	14.7848	-1.07593	0.370282	-2.90571	0.0036642	0.00903629
ZNF471	301.057	1.02684	0.16607	6.18316	6.2832e-10	4.33157e-09		SMAD9	1277.74	-1.07562	0.103162	-10.4265	1.87624e-25	4.77205e-24
SPTBN4	300.052	1.19553	0.16459	7.2637	3.76645e-13	3.66248e-12		PDGFD	279.665	-1.07468	0.168032	-6.39571	1.59798e-10	1.18304e-09
OXGR1	298.816	2.18338	0.175862	12.4153	2.15841e-35	9.32587e-34		FUT8	3434.92	-1.07281	0.0801268	-13.3889	7.01847e-41	3.92051e-39
SSC5D	295.927	1.03924	0.167686	6.19754	5.73543e-10	3.9738e-09		MRTO4	7926.79	-1.07216	0.070498	-15.2084	3.10922e-52	2.81573e-50
LOC440910	290.059	1.01606	0.169048	6.01052	1.84927e-09	1.20099e-08		ATM	3014.48	-1.07107	0.102084	-10.492	9.40261e-26	2.41545e-24
DGKK	284.872	1.95909	0.18509	10.5845	3.51573e-26	9.35319e-25		PRKRIR	12617.5	-1.07065	0.0658954	-16.2477	2.32036e-59	2.63332e-57
RBM20	281.019	1.28557	0.17151	7.49561	6.59929e-14	6.86778e-13		RRS1	3502.71	-1.06839	0.0770297	-13.8698	9.64824e-44	5.96561e-42
IFIT2	278.219	1.16965	0.171296	6.82825	8.5956e-12	7.26675e-11		CDO1	246.219	-1.06642	0.172614	-6.17806	6.48941e-10	4.46514e-09
SOX5	274.1	1.49215	0.174769	8.53782	1.36783e-17	1.95431e-16		ACTR3B	133.38	-1.06617	0.219559	-4.85596	1.19802e-06	5.39199e-06
TJP3	273.979	1.52508	0.175406	8.69461	3.48031e-18	5.23536e-17		UBE2QL1	96.8455	-1.06305	0.24644	-4.31364	1.60587e-05	6.12137e-05
SSTR2	272.633	2.13507	0.187464	11.3892	4.73105e-30	1.57975e-28		MAP2K3	4213.02	-1.0624	0.0745959	-14.2421	5.02189e-46	3.35998e-44
OAS1	268.191	1.25485	0.174573	7.18811	6.5696e-13	6.25595e-12		PTPN22	31.6064	-1.06236	0.340792	-3.11732	0.00182502	0.00478218
GPRC5B	265.488	1.70739	0.175335	9.73783	2.07945e-22	4.27599e-21		RUSC2	4674.81	-1.0619	0.0721355	-14.721	4.72853e-49	3.73512e-47
ZDHHC15	265.428	1.06908	0.16975	6.29795	3.016e-10	2.1658e-09		DDIT4	2377.59	-1.06181	0.097571	-10.8825	1.39752e-27	4.10802e-26
PRSS35	265.391	1.31038	0.17238	7.60166	2.92366e-14	3.16189e-13		MIS18A	4856.11	-1.0606	0.0780287	-13.5924	4.44079e-42	2.59374e-40
ZC3H12B	262.641	1.68169	0.177094	9.49601	2.18077e-21	4.1688e-20		NTN4	1277.03	-1.06055	0.104131	-10.1848	2.31855e-24	5.4345e-23
KRBA2	262.594	1.02445	0.184388	5.55599	2.76047e-08	1.54633e-07		RRAS2	4848.92	-1.0577	0.0727236	-14.5442	6.36144e-48	4.71351e-46
KLF8	262.021	1.99245	0.181868	10.9555	6.25633e-28	1.86971e-26		UCA1	55.4209	-1.05661	0.298247	-3.54274	0.000395997	0.00119298
MAPK8IP2	260.851	1.2872	0.17477	7.36514	1.76962e-13	1.76873e-12		KRT80	22684.2	-1.05582	0.0668474	-15.7945	3.39722e-56	3.46111e-54
SMOC1	260.767	1.0866	0.175148	6.20391	5.50783e-10	3.82794e-09		SNORA8	278.669	-1.05193	0.16568	-6.34917	2.16484e-10	1.57988e-09
BAHCC1	259.77	2.01243	0.183275	10.9804	4.74935e-28	1.42648e-26		CITED2	5383.52	-1.05153	0.0705932	-14.8956	3.52045e-50	2.96363e-48
THBS4	259.05	1.87106	0.179028	10.4512	1.44653e-25	3.7001e-24		ETFDH	507.86	-1.05066	0.131623	-7.98234	1.43582e-15	1.75618e-14
TTYH1	258.887	2.12978	0.185733	11.4669	1.93521e-30	6.59701e-29		PDZK1P2	41.5626	-1.05041	0.322219	-3.25992	0.00111444	0.00306253
RASL11B	257.586	1.14015	0.172974	6.59146	4.3552e-11	3.41914e-10		TUFT1	5397.69	-1.04946	0.070485	-14.8892	3.87489e-50	3.24676e-48
TTC30B	256.811	1.03333	0.173476	5.9566	2.57536e-09	1.6422e-08		LOXL1-AS1	1733.87	-1.04946	0.087973	-11.9293	8.32605e-33	3.19688e-31
PCDHGB4	255.575	1.11675	0.179439	6.22358	4.85946e-10	3.39443e-09		PTRF	51487.8	-1.04722	0.0613985	-17.0561	3.15147e-65	4.31366e-63
NUDT14	254.63	1.08658	0.182542	5.95248	2.64106e-09	1.68171e-08		AXL	20759.6	-1.04694	0.0649757	-16.1127	2.07697e-58	2.28479e-56
VCAN	251.285	2.83986	0.207849	13.6631	1.68665e-42	1.00811e-40		CNRIP1	1060.21	-1.04603	0.105518	-9.91333	3.64295e-23	7.89863e-22
LINC00263	250.935	1.17346	0.174857	6.71098	1.93325e-11	1.57211e-10		NF2	18161	-1.04516	0.0650712	-16.0618	4.72323e-58	5.10194e-56
PROX1	250.555	1.41567	0.178976	7.90986	2.57672e-15	3.07611e-14		FAM220A	1892.57	-1.04515	0.0905935	-11.5367	8.62074e-31	2.96696e-29
SLC38A4	249.919	1.1505	0.177622	6.47723	9.34235e-11	7.06825e-10		GADD45B	1785.93	-1.04473	0.0939644	-11.1183	1.02163e-28	3.20258e-27
SLC7A8	248.688	1.24781	0.17537	7.11531	1.1166e-12	1.04009e-11		AIMP2	4203.61	-1.04457	0.076458	-13.662	1.71156e-42	1.0196e-40
ZNF204P	248.583	1.25476	0.178311	7.03695	1.96495e-12	1.77499e-11		GOLGA8M	140.492	-1.04449	0.21788	-4.79388	1.63584e-06	7.21936e-06
CCDC103	248.507	1.22228	0.178973	6.82943	8.52537e-12	7.21758e-11		NCF2	3119.66	-1.0432	0.080645	-12.9357	2.83052e-38	1.40593e-36
FRY	245.757	1.79882	0.18634	9.65343	4.75362e-22	9.47079e-21		RGS20	141.074	-1.04291	0.214132	-4.87038	1.11384e-06	5.02445e-06
LONRF2	245.625	1.60463	0.185868	8.63317	5.96742e-18	8.82125e-17		KCNA10	32.5399	-1.04257	0.338269	-3.08206	0.00205575	0.00532453
FLVCR2	244.695	1.04613	0.175267	5.9688	2.39e-09	1.53218e-08		NCAM1	5523.64	-1.04244	0.0821987	-12.6819	7.4485e-37	3.44224e-35
ANKRD6	242.365	1.15039	0.176445	6.5198	7.04029e-11	5.40872e-10		POU4F2	12.8115	-1.04183	0.369962	-2.81604	0.00486192	0.0116549
BCAN	241.184	1.32982	0.180441	7.3698	1.7089e-13	1.71091e-12		IL11	429.984	-1.04095	0.138654	-7.50758	6.0231e-14	6.29739e-13
JAKMIP3	240.159	1.39827	0.199358	7.01384	2.31857e-12	2.07871e-11		NARS2	2294.94	-1.03798	0.0835831	-12.4185	2.07397e-35	8.98269e-34
CSRNP3	239.586	1.24765	0.181511	6.87373	6.25467e-12	5.37902e-11		MMP9	370.291	-1.03787	0.149069	-6.96236	3.34629e-12	2.94563e-11
UNC80	236.706	2.21365	0.195074	11.3477	7.6096e-30	2.5315e-28		SFN	6902.64	-1.03662	0.0702951	-14.7467	3.22948e-49	2.59676e-47
ZNF221	235.193	1.36935	0.210006	6.5205	7.00731e-11	5.39031e-10		FBXO5	3684.63	-1.03607	0.0766518	-13.5166	1.24897e-41	7.13224e-40
SORBS2	233.134	1.50834	0.18586	8.11548	4.83878e-16	6.16223e-15		RPA3	3606.96	-1.03585	0.0846662	-12.2345	2.03267e-34	8.39811e-33
APOL3	231.816	1.62178	0.189192	8.57215	1.01571e-17	1.46995e-16		DHODH	568.338	-1.03539	0.127222	-8.1384	4.00521e-16	5.14083e-15
CACNA2D2	231.575	1.78611	0.189082	9.44623	3.5125e-21	6.62975e-20		EXOSC5	1351.67	-1.03534	0.103314	-10.0213	1.22837e-23	2.74295e-22
PTK2B	231.206	1.21996	0.182044	6.70145	2.06367e-11	1.67286e-10		AAED1	956.848	-1.03449	0.104727	-9.87796	5.18795e-23	1.11541e-21
STXBP5L	229.461	1.88831	0.191512	9.86001	6.20451e-23	1.32444e-21		C1GALT1	5696.25	-1.03446	0.0702263	-14.7304	4.11275e-49	3.27758e-47
SLC4A5	227.455	1.23499	0.181863	6.7908	1.11512e-11	9.33482e-11		NXT1	984.07	-1.03298	0.108704	-9.50267	2.04582e-21	3.91501e-20
KANK4	227.409	3.78109	0.23449	16.1248	1.70866e-58	1.89123e-56		KLF2	1243.48	-1.0329	0.10315	-10.0136	1.3281e-23	2.95094e-22
SLC2A4	227.347	1.08453	0.185283	5.85338	4.81689e-09	2.96199e-08		GP6	656.604	-1.03284	0.121045	-8.53271	1.42953e-17	2.04083e-16
SAMD14	226.198	1.53197	0.18664	8.20816	2.24602e-16	2.92047e-15		CLNS1A	8898.71	-1.03277	0.0700524	-14.7428	3.42106e-49	2.73853e-47
DKK2	224.298	4.24826	0.257394	16.5049	3.38313e-61	4.07133e-59		LRRC32	89.0755	-1.02647	0.258667	-3.96829	7.23912e-05	0.000248954
IFI27	223.604	1.52311	0.191396	7.95792	1.74949e-15	2.11674e-14		MTHFD1L	7076.51	-1.02596	0.0700954	-14.6366	1.64139e-48	1.26861e-46
VLDLR-AS1	222.356	1.19274	0.18746	6.36265	1.98303e-10	1.45252e-09		RBM24	966.556	-1.02554	0.104693	-9.79568	1.17504e-22	2.45853e-21
KCNIP2	221.494	1.9543	0.194246	10.061	8.21905e-24	1.84681e-22		SNAI2	885.54	-1.02545	0.114063	-8.99025	2.46673e-19	4.07283e-18
ADAMTS14	217.022	1.88422	0.196391	9.59423	8.45467e-22	1.65323e-20		CDC14B	1428.82	-1.02483	0.0948682	-10.8027	3.34235e-27	9.57375e-26
ARSD	216.296	1.06974	0.185642	5.76239	8.29319e-09	4.93873e-08		FLNC	22341.9	-1.02453	0.0966148	-10.6043	2.84709e-26	7.60821e-25
HMGCS2	216.035	2.94497	0.212951	13.8294	1.69537e-43	1.03753e-41		MICALL1	7728.16	-1.02306	0.0693129	-14.7601	2.64995e-49	2.14037e-47
TMEM130	215.818	1.90041	0.192988	9.84725	7.04425e-23	1.49657e-21		ZFAND2A	416.523	-1.02286	0.144489	-7.07917	1.45016e-12	1.33075e-11
OASL	214.375	1.44488	0.188811	7.65251	1.97094e-14	2.1655e-13		FAIM3	121.77	-1.02282	0.229096	-4.46459	8.02207e-06	3.19653e-05
FAAH2	214.135	2.30544	0.203236	11.3436	7.97657e-30	2.64377e-28		LOC101060542	190.402	-1.02207	0.194919	-5.24357	1.57502e-07	7.97336e-07
RAPGEF5	213.575	2.03315	0.196503	10.3466	4.3349e-25	1.06918e-23		MIR551A	5.65635	-1.02146	0.331038	-3.08561	0.00203132	0.00526886
SLC5A12	212.436	2.06904	0.196369	10.5365	5.86411e-26	1.52833e-24		EIF4EBP1	2207.35	-1.01952	0.0858283	-11.8786	1.52941e-32	5.73721e-31
FMO5	211.677	1.24351	0.186718	6.6598	2.74209e-11	2.19404e-10		ACADL	815.61	-1.01624	0.109952	-9.24263	2.40505e-20	4.24041e-19
FNDC5	211.422	1.49692	0.201348	7.4345	1.04965e-13	1.07182e-12		FAM216A	253.221	-1.01617	0.180858	-5.61864	1.92468e-08	1.10014e-07
GAL3ST4	208.665	1.48245	0.190607	7.7775	7.39732e-15	8.43238e-14		SLC16A9	103.192	-1.01582	0.242313	-4.1922	2.76267e-05	0.000101803
BTN3A3	206.791	1.50725	0.203604	7.40286	1.33283e-13	1.3487e-12		SALL3	6.42348	-1.01577	0.339843	-2.98894	0.0027995	0.0070731
SBSPON	205.874	1.29301	0.190109	6.8014	1.03604e-11	8.70127e-11		LOC101926963	52.4721	-1.0152	0.30427	-3.33651	0.000848368	0.00239372
YPEL1	205.868	1.62402	0.193371	8.39846	4.52379e-17	6.2397e-16		NNMT	14136.3	-1.01444	0.0754781	-13.4402	3.51362e-41	1.97501e-39
DLL1	201.333	2.25824	0.204779	11.0277	2.81072e-28	8.499e-27		TBC1D2	586.788	-1.01379	0.124373	-8.15121	3.60308e-16	4.63132e-15
GABRB2	199.763	1.53893	0.195679	7.86458	3.70349e-15	4.33468e-14		GCSH	1942.08	-1.01378	0.0958073	-10.5815	3.63151e-26	9.6184e-25
IL22RA1	197.136	1.66064	0.196878	8.43486	3.31605e-17	4.61288e-16		SDF4	9743.58	-1.01368	0.0759256	-13.351	1.16922e-40	6.49081e-39
SYNM	195.191	1.02804	0.192667	5.33585	9.50967e-08	4.95836e-07		ZNF367	1959.01	-1.01201	0.0859042	-11.7806	4.91266e-32	1.8051e-30
SGSM1	193.705	1.42987	0.195963	7.2966	2.9513e-13	2.89962e-12		LINC00936	45.8993	-1.00926	0.31283	-3.22623	0.00125433	0.00341139
PRR29	192.009	1.46537	0.196862	7.44364	9.79493e-14	1.00419e-12		GOLGA8S	84.5046	-1.00905	0.261063	-3.86515	0.000111019	0.000371189
LOC101928882	191.259	3.09573	0.227091	13.6321	2.57941e-42	1.52143e-40		ALDH1L2	1675.76	-1.00653	0.103882	-9.68918	3.35218e-22	6.75369e-21
ADC	190.426	1.22307	0.19679	6.2151	5.12904e-10	3.57716e-09		PSG2	7.61395	-1.00637	0.353123	-2.8499	0.00437325	0.0105754
RHOJ	189.503	2.46825	0.213118	11.5816	5.10799e-31	1.77847e-29		TAGLN2	50529.9	-1.00528	0.0645314	-15.5781	1.02524e-54	1.00457e-52
FOLH1	187.079	2.11645	0.208759	10.1383	3.73699e-24	8.61284e-23		GLIPR1	1982.76	-1.00492	0.0902535	-11.1344	8.53338e-29	2.69387e-27
KIAA1211L	185.395	1.80407	0.205426	8.7821	1.60446e-18	2.47374e-17		CDKL1	495.541	-1.00449	0.140958	-7.12615	1.03214e-12	9.63919e-12
SYT5	184.054	1.60692	0.201516	7.97416	1.53418e-15	1.87012e-14		NIP7	3539.75	-1.00216	0.0786613	-12.7402	3.53555e-37	1.67714e-35
PDK4	183.157	1.71733	0.209087	8.21347	2.14882e-16	2.80222e-15		RAC1	21368.7	-1.00143	0.0685358	-14.6118	2.36228e-48	1.80247e-46
NRG4	181.826	1.22948	0.199853	6.15192	7.65517e-10	5.2192e-09		FAM86A	708.107	-1.00108	0.115455	-8.67071	4.29429e-18	6.4114e-17
SLC38A3	180.957	1.27518	0.198507	6.42385	1.32868e-10	9.91452e-10		MT2A	16729.3	-1.00044	0.0786201	-12.725	4.29547e-37	2.01628e-35
CCL24	179.605	2.54168	0.229097	11.0944	1.33596e-28	4.13733e-27		ELFN2	6514.27	-1.00043	0.0718375	-13.9263	4.38382e-44	2.74847e-42
HAP1	178.804	1.6227	0.205919	7.88028	3.26635e-15	3.8583e-14		ELL2	5828.56	-1.00034	0.0718502	-13.9226	4.61798e-44	2.88519e-42
MAPT	178.406	1.09363	0.203144	5.38351	7.30485e-08	3.8604e-07		TGFB2	18227.1	-1.00016	0.0692331	-14.4463	2.64598e-47	1.8978e-45
PLP1	177.944	3.86628	0.263458	14.6751	9.30605e-49	7.22367e-47
KCNJ2	177.402	1.98571	0.214718	9.24798	2.2878e-20	4.04164e-19
HEXIM2	176.463	1.09452	0.201046	5.44414	5.20558e-08	2.81148e-07
FAXDC2	176.335	1.75709	0.207807	8.45543	2.78068e-17	3.89534e-16
PCDHGB1	172.384	1.08693	0.211776	5.13246	2.85979e-07	1.40145e-06
RAC3	172.35	1.1916	0.205158	5.8082	6.31493e-09	3.82157e-08
HID1	171.29	1.89671	0.210952	8.99118	2.44591e-19	4.04217e-18
SLC16A4	170.724	1.8975	0.212619	8.92443	4.47991e-19	7.25648e-18
RNF152	170.301	1.00278	0.203462	4.92857	8.28316e-07	3.81225e-06
MPZL2	170.073	1.57144	0.212502	7.39495	1.41462e-13	1.42824e-12
TSPEAR-AS1	170.007	1.36111	0.207558	6.55774	5.46308e-11	4.24246e-10
PLCD4	169.877	2.24839	0.218483	10.2909	7.74378e-25	1.8764e-23
LOC100130093	169.315	1.31962	0.205088	6.43444	1.23926e-10	9.25879e-10
TMPRSS2	168.565	2.39685	0.221078	10.8417	2.18435e-27	6.33781e-26
42617	168.173	1.48589	0.211663	7.02006	2.21779e-12	1.99134e-11
IQGAP2	165.857	1.28555	0.206405	6.22828	4.71579e-10	3.29792e-09
PDE9A	165.272	2.04587	0.225694	9.06482	1.24812e-19	2.12134e-18
GRIP2	164.582	1.65199	0.212473	7.77503	7.54293e-15	8.58745e-14
IFI44L	164.138	1.09125	0.211215	5.16651	2.385e-07	1.18169e-06
VWDE	163.819	1.03103	0.207867	4.96007	7.04687e-07	3.26843e-06
TPPP	163.452	1.20668	0.209704	5.75417	8.70662e-09	5.16606e-08
ISM2	161.583	1.09611	0.209598	5.2296	1.69875e-07	8.56828e-07
ATP1B2	161.406	1.67669	0.21308	7.86882	3.58008e-15	4.20947e-14
PPP1R1A	160.771	1.59527	0.213154	7.48412	7.20261e-14	7.4567e-13
C10orf11	159.995	1.6075	0.217634	7.38625	1.51031e-13	1.52057e-12
LINC01152	157.415	1.19668	0.211333	5.66254	1.49152e-08	8.61058e-08
CDKL5	157.111	1.31421	0.22768	5.77218	7.82524e-09	4.68026e-08
VWF	155.691	1.60059	0.220363	7.26343	3.77401e-13	3.66784e-12
USH1G	155.106	1.00022	0.208398	4.79954	1.59029e-06	7.02991e-06
OR4N4	152.163	1.07924	0.211253	5.10875	3.24305e-07	1.57335e-06
HLA-DQB1	151.064	1.0401	0.211515	4.9174	8.77004e-07	4.0188e-06
OAS2	150.786	1.08584	0.219248	4.95255	7.32476e-07	3.38943e-06
HYDIN	150.435	1.19144	0.216794	5.4957	3.89156e-08	2.13263e-07
ZNF727P	147.636	1.31732	0.231326	5.69464	1.23632e-08	7.23042e-08
LOC101926996	146.734	1.27474	0.215327	5.92004	3.21863e-09	2.02787e-08
ADAM8	145.978	1.00142	0.214571	4.66706	3.05535e-06	1.29547e-05
LINC00491	144.449	1.54809	0.221087	7.00218	2.52001e-12	2.2425e-11
RNASE1	144.188	2.10315	0.229118	9.17932	4.33839e-20	7.55992e-19
LPCAT2	143.267	1.03759	0.214945	4.82722	1.38455e-06	6.1788e-06
ZBTB20	142.793	1.38907	0.22197	6.25791	3.90159e-10	2.75648e-09
TBX1	142.609	2.7353	0.243591	11.2291	2.93587e-29	9.53678e-28
GREB1L	141.787	1.3489	0.230482	5.8525	4.84231e-09	2.97558e-08
PPP1R1B	141.498	1.43661	0.221152	6.49601	8.24765e-11	6.29313e-10
PCDHA4	141.349	1.15054	0.219197	5.24886	1.53047e-07	7.76317e-07
GPR55	141.296	3.44332	0.266361	12.9273	3.15788e-38	1.55989e-36
KCNA2	140.743	2.08505	0.232455	8.96969	2.97359e-19	4.87827e-18
ADAMTS9	140.272	1.60607	0.232687	6.90229	5.11714e-12	4.43477e-11
FRK	135.374	1.21735	0.223671	5.44258	5.25146e-08	2.83455e-07
TEK	134.992	1.23528	0.226359	5.45715	4.83837e-08	2.62105e-07
KLHL14	133.901	1.13082	0.222394	5.08474	3.68121e-07	1.76917e-06
LOC728637	133.074	1.12429	0.227044	4.95184	7.35133e-07	3.40084e-06
PCDHGB5	131.471	1.51638	0.228546	6.63491	3.24692e-11	2.5807e-10
PACSIN1	131.197	1.3161	0.227841	5.7764	7.63142e-09	4.57809e-08
ADAMTS13	131.149	1.58812	0.233	6.81599	9.36169e-12	7.89208e-11
KIAA0319	129.001	1.01631	0.229289	4.43247	9.31611e-06	3.6754e-05
TMEM179	128.027	1.32619	0.229048	5.79001	7.0383e-09	4.23929e-08
SELL	127.964	1.14584	0.22593	5.07166	3.94361e-07	1.88971e-06
ABCC6	127.169	1.07729	0.22698	4.74618	2.07294e-06	9.00653e-06
CDH23	126.894	1.52194	0.234421	6.49233	8.45209e-11	6.4327e-10
CPZ	126.484	1.32318	0.230039	5.75196	8.82128e-09	5.22718e-08
FAM227A	126.454	1.43836	0.231493	6.21338	5.18557e-10	3.61518e-09
RBP4	125.747	1.1667	0.228514	5.10558	3.29773e-07	1.59858e-06
TNFRSF1B	125.658	1.92101	0.237999	8.07152	6.943e-16	8.71814e-15
CNTN3	124.856	1.02444	0.227423	4.50457	6.65072e-06	2.68893e-05
CTSS	124.754	1.76758	0.23749	7.44276	9.86041e-14	1.01033e-12
SULT1A2	124.665	1.0017	0.226848	4.41572	1.00674e-05	3.95528e-05
ESPNP	124.01	1.08201	0.244778	4.42038	9.85261e-06	3.87428e-05
GABRR1	123.383	2.88686	0.27164	10.6275	2.21887e-26	5.97395e-25
ANKRD24	121.402	1.38508	0.242409	5.7138	1.10482e-08	6.49524e-08
LINC00898	118.029	1.28187	0.233948	5.47927	4.27075e-08	2.32904e-07
ZSCAN23	117.449	1.35829	0.248056	5.47573	4.35719e-08	2.37329e-07
C14orf79	117.373	1.08032	0.233344	4.62974	3.66127e-06	1.53604e-05
PCDHA11	117.17	1.26917	0.235854	5.38117	7.40028e-08	3.90737e-07
TBX5	116.443	1.11301	0.23694	4.69745	2.63436e-06	1.1271e-05
FAM198A	116.173	2.28882	0.25302	9.04599	1.48318e-19	2.50187e-18
PIFO	116.037	1.66086	0.239928	6.92233	4.44271e-12	3.8671e-11
NOXA1	115.372	1.34869	0.240291	5.61275	1.99139e-08	1.13638e-07
AHR	114.206	2.67374	0.273907	9.76149	1.64715e-22	3.41445e-21
GPRIN3	113.863	1.86216	0.245504	7.58506	3.3234e-14	3.57051e-13
NRROS	112.12	1.10789	0.238044	4.65415	3.25321e-06	1.37514e-05
ADAMTSL2	111.71	1.23031	0.239293	5.14143	2.72662e-07	1.33875e-06
FBN3	110.066	2.44989	0.260575	9.40187	5.36022e-21	1.00223e-19
WDR31	109.908	1.19314	0.246659	4.8372	1.31684e-06	5.89568e-06
ALOX5AP	109.843	1.55042	0.248902	6.22905	4.6928e-10	3.28313e-09
PDGFB	109.051	2.66648	0.268383	9.93536	2.92123e-23	6.36458e-22
LMOD1	108.501	1.28299	0.243372	5.27171	1.3516e-07	6.90863e-07
PNCK	108.034	1.21508	0.244169	4.97637	6.47894e-07	3.02143e-06
LOC101927332	107.708	1.08603	0.239669	4.53137	5.86033e-06	2.3893e-05
FIBIN	107.676	1.15639	0.242869	4.76136	1.9229e-06	8.40552e-06
HHIP-AS1	107.28	1.25011	0.242652	5.15184	2.57947e-07	1.27067e-06
LINC01272	106.353	1.29543	0.251588	5.14903	2.61831e-07	1.28803e-06
F13A1	105.278	1.57754	0.256515	6.1499	7.7532e-10	5.28402e-09
RNF112	104.855	1.22377	0.243755	5.02048	5.15425e-07	2.43983e-06
ABCB5	104.475	1.99155	0.25536	7.79898	6.24112e-15	7.18751e-14
LINC01347	104.002	1.04677	0.254695	4.10989	3.95852e-05	0.000141904
MS4A15	103.937	1.93917	0.258717	7.49534	6.61248e-14	6.87752e-13
ANGPT4	102.971	1.44536	0.256686	5.63085	1.79326e-08	1.0283e-07
PLCXD2	102.88	1.01363	0.268113	3.7806	0.000156453	0.000509417
RASGRP3	102.854	2.79485	0.279191	10.0105	1.37015e-23	3.03685e-22
ARHGEF33	102.616	1.43558	0.248291	5.78184	7.38876e-09	4.44292e-08
FMO4	102.281	1.32523	0.246894	5.36761	7.97851e-08	4.20031e-07
ITGA2B	102.137	2.09319	0.265581	7.88154	3.23371e-15	3.82436e-14
NTF4	101.941	1.32936	0.24825	5.3549	8.56052e-08	4.48695e-07
PRND	101.922	3.52432	0.298558	11.8045	3.7013e-32	1.37124e-30
HMCN2	101.891	1.33161	0.253173	5.25968	1.44304e-07	7.33969e-07
ZNF503-AS1	101.888	2.58825	0.272335	9.50391	2.02162e-21	3.87283e-20
EN1	100.412	1.22142	0.249227	4.90085	9.54209e-07	4.35146e-06
MX2	97.9739	1.21394	0.249775	4.86014	1.17303e-06	5.28351e-06
PTCH2	97.963	2.48089	0.279971	8.86125	7.91243e-19	1.26114e-17
MGP	97.2117	2.00525	0.262163	7.64885	2.02784e-14	2.22665e-13
EFHC2	97.0356	1.14812	0.257627	4.45651	8.33034e-06	3.31127e-05
MX1	96.7336	1.0655	0.24902	4.27878	1.87917e-05	7.09226e-05
ABCD2	96.539	1.4886	0.255087	5.83566	5.35784e-09	3.26552e-08
TTLL6	96.1687	2.49534	0.273789	9.11407	7.93447e-20	1.35757e-18
TRIM17	95.6957	1.10813	0.25239	4.39057	1.13053e-05	4.40972e-05
LOC730102	95.1621	1.68691	0.258019	6.53793	6.23758e-11	4.8168e-10
C8orf4	94.8761	1.63646	0.258397	6.33311	2.40263e-10	1.74561e-09
AATK	94.6951	1.0313	0.251453	4.10136	4.10738e-05	0.000146975
PHOSPHO1	94.6696	1.09798	0.254274	4.31811	1.5737e-05	6.00767e-05
ESPNL	93.4602	1.10796	0.260792	4.24845	2.15253e-05	8.05449e-05
TMC8	93.3296	1.24357	0.254398	4.88828	1.0172e-06	4.61408e-06
KIF19	93.3187	1.42353	0.260891	5.45641	4.85871e-08	2.63127e-07
RUNDC3A	92.3546	1.16677	0.253903	4.59535	4.32018e-06	1.79817e-05
DIRAS3	91.9095	1.76962	0.275763	6.4172	1.38807e-10	1.03319e-09
TMEM229B	91.7891	1.32049	0.260507	5.06894	4.00047e-07	1.91542e-06
OPRK1	91.5875	1.07828	0.255685	4.21721	2.4734e-05	9.18422e-05
IL7	91.1588	1.01099	0.263297	3.83973	0.000123168	0.000408985
KLHDC7A	90.7746	1.05692	0.257064	4.11152	3.9307e-05	0.000141047
ENTPD1	90.4932	2.26906	0.274022	8.28059	1.22563e-16	1.63033e-15
GABRA1	89.8685	1.49015	0.264721	5.62914	1.81112e-08	1.03755e-07
GJA3	89.627	3.80271	0.319489	11.9025	1.14872e-32	4.35469e-31
ENTPD8	89.0332	2.10908	0.273424	7.71359	1.22328e-14	1.36665e-13
DRAXIN	89.0194	1.63702	0.265039	6.17652	6.55305e-10	4.50547e-09
SLIT1	87.9043	1.43464	0.26381	5.43815	5.38367e-08	2.90242e-07
RAB3A	87.6032	1.08198	0.260061	4.16049	3.17559e-05	0.000115641
PRIMA1	86.1999	1.1011	0.260168	4.23227	2.31344e-05	8.6235e-05
PDE1B	85.9737	1.76104	0.268897	6.54912	5.78782e-11	4.48688e-10
WIPF3	85.1843	1.22415	0.265048	4.61859	3.86365e-06	1.61641e-05
TBX4	83.9603	1.78707	0.272482	6.5585	5.43505e-11	4.22253e-10
LINC01305	83.4807	1.50125	0.2673	5.61635	1.95029e-08	1.11371e-07
FCRL4	82.6023	2.15906	0.291278	7.41238	1.24054e-13	1.25957e-12
PRDM16	82.5697	1.17748	0.275682	4.27116	1.94458e-05	7.32271e-05
SCNN1A	82.4987	1.0504	0.270153	3.88818	0.000100998	0.000340286
ATP2B2	82.13	1.05319	0.269483	3.90817	9.29964e-05	0.000315281
AP3B2	81.756	1.23347	0.270836	4.55433	5.25529e-06	2.16229e-05
GPD1	81.684	1.50886	0.278411	5.41955	5.97488e-08	3.19999e-07
TSPAN11	81.5476	1.11594	0.266461	4.18802	2.81398e-05	0.000103524
TLX1	81.2477	1.00372	0.264316	3.79745	0.000146195	0.00047871
BAALC	80.9125	1.09695	0.269258	4.07398	4.62172e-05	0.000164298
LINC00226	80.5048	1.71917	0.277849	6.18741	6.11614e-10	4.22289e-09
SERPINB9	79.62	1.22101	0.269996	4.52233	6.11631e-06	2.48182e-05
CRTAC1	79.4993	1.10381	0.267264	4.13003	3.62715e-05	0.000130888
SYT8	78.6784	1.92407	0.284906	6.75336	1.44462e-11	1.19536e-10
DOC2A	78.0773	1.37605	0.273282	5.03527	4.77173e-07	2.26894e-06
P2RX7	77.9619	1.59018	0.285137	5.57688	2.44877e-08	1.37948e-07
LGI3	77.9034	1.27184	0.271964	4.67649	2.91821e-06	1.24084e-05
ACE	77.2823	1.0753	0.26949	3.99013	6.60362e-05	0.000228634
RET	77.1498	1.20922	0.272412	4.43892	9.04112e-06	3.57399e-05
CCDC183	77.0939	1.30313	0.273002	4.77336	1.81178e-06	7.95079e-06
CLEC3A	76.7505	2.65152	0.29965	8.84873	8.85195e-19	1.39968e-17
GBP4	75.8551	1.80175	0.282194	6.38477	1.7165e-10	1.26505e-09
ANXA9	75.4669	1.09501	0.275867	3.96933	7.20759e-05	0.000247917
MYCN	75.0832	2.05162	0.290172	7.07035	1.54542e-12	1.41382e-11
CD96	74.3853	1.36959	0.278055	4.92561	8.40989e-07	3.86265e-06
APOD	74.1372	2.74952	0.308333	8.91737	4.77495e-19	7.7274e-18
EFCAB13	74.1042	1.03374	0.276272	3.74176	0.000182739	0.000587011
UPK1B	73.7168	1.48193	0.281504	5.26433	1.40701e-07	7.16736e-07
PAX2	73.5532	1.25975	0.279865	4.50127	6.75477e-06	2.72915e-05
HLA-DOB	73.4779	1.37934	0.277013	4.97932	6.38085e-07	2.97801e-06
LOC101928674	72.7823	1.22646	0.280054	4.37937	1.19023e-05	4.62848e-05
SSPO	72.5889	1.32905	0.282469	4.70511	2.53727e-06	1.08835e-05
CHRNB2	72.0787	1.04469	0.277516	3.76444	0.000166924	0.000540664
UMODL1	72.066	2.00865	0.29021	6.92136	4.47318e-12	3.89173e-11
BTBD11	71.5639	1.49219	0.287685	5.1869	2.13825e-07	1.06473e-06
LMF1	71.3364	1.36844	0.284973	4.802	1.57086e-06	6.94799e-06
FLJ26245	70.7328	2.23225	0.296608	7.52593	5.23462e-14	5.51157e-13
PALMD	70.7301	1.80339	0.288098	6.25963	3.85888e-10	2.72846e-09
POTEH	69.0168	1.05825	0.283431	3.73372	0.000188673	0.000604449
POTEG	68.9628	1.04356	0.279466	3.73413	0.000188365	0.00060357
ACVRL1	68.8458	1.00775	0.288413	3.49413	0.000475607	0.00141428
CELF3	67.8109	1.60619	0.287342	5.58981	2.27318e-08	1.28826e-07
SLITRK6	66.2218	1.01369	0.339373	2.98694	0.00281782	0.00711238
GATA5	66.1392	2.45444	0.306919	7.99705	1.27435e-15	1.56832e-14
ZDHHC22	65.9645	1.17048	0.292514	4.00146	6.29534e-05	0.000218721
ARHGEF37	64.741	1.31275	0.287609	4.56435	5.01053e-06	2.06632e-05
ABCC8	64.2231	2.0849	0.309108	6.74491	1.53126e-11	1.26414e-10
TMCC3	63.5474	1.0994	0.287822	3.81974	0.000133594	0.00044083
LOC100507642	62.7282	1.27084	0.291615	4.35794	1.31294e-05	5.06832e-05
FTCD	62.6031	1.16624	0.299964	3.88791	0.000101111	0.000340601
NXPH3	62.5411	1.40767	0.291717	4.82547	1.39676e-06	6.22553e-06
FRMPD1	62.4037	1.15995	0.294116	3.94386	8.01791e-05	0.000274369
FIGNL2	62.3198	1.78317	0.298264	5.97848	2.25234e-09	1.45015e-08
MAFB	61.7799	2.23578	0.308619	7.24448	4.34101e-13	4.20068e-12
OCA2	61.649	1.75531	0.298382	5.88276	4.03472e-09	2.50855e-08
CHI3L2	61.5466	1.33956	0.292897	4.57348	4.79681e-06	1.98549e-05
MLC1	61.5466	1.50776	0.296737	5.08115	3.75157e-07	1.80106e-06
IFI35	61.0761	2.33642	0.310578	7.52281	5.36094e-14	5.63795e-13
CACNA1I	60.5314	1.339	0.295607	4.52966	5.90791e-06	2.40706e-05
LDB3	60.2424	1.05305	0.295951	3.55818	0.00037344	0.00112912
TPPP3	60.2107	2.31759	0.318435	7.27806	3.38661e-13	3.30748e-12
C6orf118	60.1934	1.06824	0.293616	3.63821	0.000274536	0.000851687
LOC100130238	60.0846	1.82781	0.302672	6.03891	1.55161e-09	1.018e-08
CARNS1	59.9593	1.51393	0.296886	5.09937	3.40788e-07	1.64841e-06
SOX8	59.7847	1.42289	0.301742	4.71558	2.41021e-06	1.03788e-05
BTN2A3P	59.1099	1.03087	0.297288	3.46759	0.000525147	0.00154799
R3HDML	59.0068	1.52356	0.30051	5.06991	3.98006e-07	1.90616e-06
YWHAEP7	58.9896	1.28094	0.30644	4.18006	2.91432e-05	0.000106952
ZNF610	58.9685	1.17475	0.296633	3.96028	7.48627e-05	0.000257108
KCNT1	58.7435	1.378	0.297447	4.63275	3.60844e-06	1.51632e-05
PDE8B	58.1371	1.50442	0.300853	5.00052	5.71753e-07	2.6852e-06
SLITRK3	57.9406	1.11827	0.295824	3.78019	0.00015671	0.000510161
PRB3	57.6795	1.25471	0.297885	4.21205	2.53064e-05	9.38138e-05
EFHD1	56.8047	1.02563	0.297864	3.44328	0.000574696	0.00167886
ITGA8	56.4538	2.34953	0.319924	7.34402	2.07278e-13	2.0614e-12
PCSK2	56.1562	1.34182	0.300713	4.46214	8.11449e-06	3.2312e-05
C21orf88	56.1091	1.35433	0.302542	4.47651	7.58727e-06	3.03406e-05
ZNF578	55.9726	1.28357	0.302492	4.2433	2.20254e-05	8.23301e-05
LOC100129203	55.9673	1.28075	0.303315	4.22252	2.41588e-05	8.9818e-05
CRYM	55.5252	1.37179	0.302071	4.54128	5.59142e-06	2.28747e-05
GIPR	55.5004	1.15759	0.299288	3.8678	0.000109823	0.000367326
CCDC42B	54.592	1.29601	0.308783	4.19714	2.70308e-05	9.97096e-05
LOC101928767	54.3313	1.02762	0.301379	3.40972	0.000650292	0.00187738
IGF2	53.7599	1.82437	0.312111	5.84526	5.05792e-09	3.0964e-08
COL4A3	53.7418	1.10225	0.301326	3.65799	0.000254204	0.000794058
CTLA4	53.5303	1.26399	0.305513	4.13728	3.51454e-05	0.000127106
PCAT19	53.3801	1.20602	0.304538	3.96016	7.48994e-05	0.000257136
ADSSL1	52.5953	1.33011	0.305824	4.34926	1.36599e-05	5.25388e-05
RASGEF1B	52.5659	1.00561	0.302256	3.32702	0.000877798	0.00246744
LOC401052	52.4383	1.30511	0.309798	4.21279	2.52238e-05	9.35831e-05
TMEM140	52.1427	1.21797	0.311937	3.90455	9.44021e-05	0.000319804
ZMAT4	51.9431	2.0787	0.319497	6.50616	7.70946e-11	5.89251e-10
EDNRA	51.9362	1.05648	0.306148	3.45087	0.000558778	0.0016377
TEX14	51.4402	1.01495	0.308805	3.2867	0.00101367	0.00281104
ESRRG	51.0733	1.69829	0.322137	5.27193	1.34996e-07	6.90222e-07
MYT1	50.8037	1.17917	0.307299	3.83722	0.000124435	0.000412659
XKRX	50.6658	1.13788	0.307901	3.6956	0.000219367	0.000693979
NFE2	50.2242	1.27807	0.312707	4.08712	4.36753e-05	0.000155787
LOC101928517	50.1544	1.17703	0.317569	3.70638	0.00021024	0.000667579
ZIM2	49.8269	2.45155	0.329573	7.43857	1.01778e-13	1.04106e-12
PRSS33	48.6233	1.75148	0.323475	5.41457	6.14348e-08	3.28636e-07
CYP4F22	48.3867	1.09694	0.315099	3.48125	0.000499082	0.00147869
CLCNKA	48.1267	1.63381	0.317073	5.15277	2.56661e-07	1.26573e-06
DNAH7	47.6779	1.24237	0.314151	3.95469	7.66336e-05	0.000262737
CCR1	47.4041	2.1273	0.326611	6.51327	7.35341e-11	5.63961e-10
DDX25	47.2828	1.56759	0.321503	4.87582	1.08356e-06	4.89401e-06
KLK7	47.2729	1.54155	0.322664	4.77758	1.77418e-06	7.79343e-06
TCF21	46.9661	1.12308	0.316157	3.55228	0.000381915	0.00115327
MSX2P1	46.5361	1.02457	0.314752	3.25518	0.0011332	0.00310837
LRRC16B	46.48	1.30776	0.317295	4.12159	3.76271e-05	0.000135535
SNCB	46.3644	1.00979	0.312942	3.22676	0.00125202	0.00340565
TCP11X2	46.2213	1.59601	0.320209	4.98427	6.21958e-07	2.90501e-06
ACTN3	45.8401	1.13994	0.316213	3.60499	0.000312164	0.00095953
TOX3	45.2496	1.02704	0.322147	3.18812	0.001432	0.00383585
TLR5	44.9975	1.3843	0.3239	4.27385	1.92131e-05	7.24216e-05
B3GAT1	44.7043	1.18551	0.324346	3.65507	0.000257111	0.000801923
GPA33	44.4593	1.43544	0.321271	4.468	7.89546e-06	3.14888e-05
ZNF483	44.261	1.56365	0.329382	4.74723	2.06218e-06	8.96411e-06
SPTA1	44.2269	1.05884	0.329445	3.214	0.001309	0.00354296
CHP2	44.1903	1.28439	0.319869	4.01538	5.935e-05	0.000207092
PRELP	44.0686	1.1431	0.319509	3.57769	0.000346649	0.0010562
B3GALT4	43.8683	1.72854	0.326	5.30226	1.14376e-07	5.88653e-07
YPEL4	43.73	1.34078	0.323352	4.1465	3.37594e-05	0.000122464
CXCL12	43.4121	3.01073	0.351242	8.57166	1.02008e-17	1.47508e-16
TNFRSF10C	43.3323	1.24898	0.321919	3.87978	0.00010455	0.000351392
HPSE2	43.2796	1.67781	0.327413	5.12443	2.98433e-07	1.45761e-06
NTN3	43.2406	1.14157	0.321143	3.5547	0.000378413	0.00114327
BSN	43.1765	1.04201	0.326393	3.19251	0.00141041	0.00378424
GRAP2	42.4328	1.60324	0.328843	4.8754	1.08587e-06	4.90321e-06
FGD5P1	42.1757	1.45814	0.325697	4.47697	7.57082e-06	3.02816e-05
LOC100288069	42.0309	1.04089	0.324502	3.20765	0.00133823	0.00360919
GMNC	41.9687	1.64641	0.329167	5.00175	5.68135e-07	2.67171e-06
LPAR4	41.9577	1.31142	0.325482	4.02916	5.59767e-05	0.000196499
EFCC1	41.8841	1.5947	0.32872	4.85124	1.2269e-06	5.51644e-06
KLK10	41.4659	1.00892	0.323318	3.12052	0.00180534	0.00473753
KLK8	41.4121	1.10339	0.333712	3.30641	0.000945007	0.00263898
HAPLN4	41.2963	1.24233	0.32437	3.82997	0.000128157	0.000424199
LINC00173	41.1163	1.43032	0.328092	4.35951	1.30356e-05	5.03427e-05
RASSF6	40.8324	1.06329	0.331408	3.20842	0.00133468	0.00360106
ADCYAP1R1	40.7288	2.1569	0.339379	6.35542	2.07852e-10	1.5206e-09
EXTL1	40.6359	1.42189	0.333175	4.26771	1.97493e-05	7.43023e-05
SLC30A2	40.5941	1.22693	0.326898	3.75325	0.000174557	0.000562947
FAM19A3	40.2688	1.05283	0.326734	3.22227	0.0012718	0.0034542
SLC14A1	39.9246	2.8893	0.355214	8.13395	4.15509e-16	5.32559e-15
HLA-DRB1	39.3487	1.23253	0.331945	3.71304	0.000204784	0.000651292
ZNF648	38.9932	1.57337	0.335041	4.69607	2.65215e-06	1.13363e-05
WDFY4	38.415	2.3317	0.348843	6.68409	2.32371e-11	1.87265e-10
PHYHIPL	38.3809	1.35764	0.333402	4.07208	4.65957e-05	0.000165512
TNFSF10	38.2037	1.50571	0.3372	4.46533	7.99436e-06	3.1869e-05
LOC102724933	38.0002	2.37404	0.350616	6.77107	1.27837e-11	1.06369e-10
HIST1H3E	37.6802	1.4199	0.333681	4.25527	2.08798e-05	7.82437e-05
SLC39A12	37.4786	1.86417	0.340266	5.47855	4.28819e-08	2.33784e-07
BEND4	37.2172	1.95074	0.342481	5.69591	1.22716e-08	7.17918e-08
MRVI1	37.0018	1.76034	0.339403	5.18658	2.1419e-07	1.06625e-06
LOC101927881	36.9217	1.02137	0.33196	3.07678	0.00209248	0.00541417
PADI3	36.5567	1.25966	0.334265	3.76845	0.000164266	0.000532824
CRYBA4	36.3591	1.9969	0.343745	5.80924	6.27557e-09	3.80031e-08
KCNQ2	36.0318	1.52056	0.341378	4.45419	8.42119e-06	3.34441e-05
HOXA6	35.2797	1.08841	0.339772	3.20335	0.00135839	0.00365891
DNAJB13	35.0495	1.22958	0.342063	3.5946	0.000324889	0.000994295
CERS1	34.9438	1.07675	0.339512	3.17148	0.00151665	0.00404267
DNAI1	34.7184	1.28388	0.341342	3.76126	0.00016906	0.00054659
KCNH6	34.7144	1.71839	0.343632	5.00067	5.71301e-07	2.68378e-06
LGALS9	34.5789	1.2085	0.339318	3.56156	0.00036866	0.00111625
CCDC129	34.4956	1.17939	0.337038	3.49927	0.000466539	0.00138916
C6orf165	34.4369	1.12083	0.343805	3.26007	0.00111385	0.00306138
CBLN4	34.4187	1.23901	0.338335	3.66207	0.000250185	0.000782908
DCX	34.2097	1.27988	0.339462	3.77031	0.000163046	0.000529441
CACNA1E	33.9227	1.17841	0.340405	3.46178	0.000536616	0.00157894
FOXN4	33.7145	2.47854	0.356644	6.94964	3.66229e-12	3.21432e-11
CCDC65	33.4964	1.18039	0.339237	3.47954	0.000502275	0.00148692
KCNA4	32.6502	1.00531	0.339621	2.96008	0.00307556	0.00770328
HAPLN2	32.2935	1.9785	0.353157	5.60232	2.11505e-08	1.20206e-07
LOC441178	31.8121	2.03957	0.353002	5.7778	7.56842e-09	4.54333e-08
GRM1	31.7388	1.77389	0.354579	5.00281	5.6501e-07	2.6598e-06
JAKMIP2-AS1	31.2972	2.37996	0.358639	6.63609	3.22111e-11	2.56132e-10
KLRC2	31.082	1.2062	0.346321	3.48288	0.00049605	0.00147044
KIAA1257	30.8199	1.16669	0.34557	3.37614	0.000735108	0.00210093
TCF7	30.6585	1.23278	0.350681	3.51539	0.000439102	0.00131357
RNF128	30.634	1.45196	0.348835	4.1623	3.15061e-05	0.000114848
WFDC1	30.4293	1.86477	0.353384	5.2769	1.31391e-07	6.72942e-07
STOX1	30.3894	1.21391	0.34576	3.51085	0.000446676	0.001334
SOX9-AS1	30.1975	1.67182	0.354142	4.72077	2.34958e-06	1.01324e-05
IRS4	30.1509	1.08773	0.346971	3.13495	0.00171886	0.00453315
LEMD1	29.9197	1.17089	0.353949	3.30808	0.000939377	0.00262408
SLC18A3	29.8077	1.31914	0.351022	3.75801	0.00017127	0.000553041
LOC100507006	29.5043	1.52414	0.350687	4.34617	1.38535e-05	5.32721e-05
CLDN3	29.2685	1.09195	0.347353	3.14363	0.00166867	0.00441508
KCNJ16	28.7983	2.10757	0.359023	5.8703	4.35012e-09	2.69251e-08
EFCAB12	28.5239	1.04213	0.353416	2.94874	0.00319074	0.00796175
RTP4	28.5225	1.21483	0.351703	3.45415	0.000552033	0.00162005
SOX2-OT	28.4981	1.82686	0.358409	5.09713	3.44838e-07	1.66531e-06
FER1L6	28.2868	1.30385	0.352513	3.69871	0.000216694	0.00068649
NPFFR1	28.1993	1.63348	0.356754	4.57873	4.67803e-06	1.93946e-05
RIPPLY3	28.1952	1.10069	0.349207	3.15197	0.00162172	0.00430037
SEC16B	28.0002	1.08416	0.360228	3.00965	0.00261549	0.00663625
PRSS23	27.9467	1.06006	0.3519	3.01239	0.00259201	0.00657875
RPGRIP1	27.8464	1.17844	0.350919	3.35816	0.000784622	0.00223
SLC26A9	27.5906	1.26765	0.35355	3.5855	0.000336439	0.00102807
MEIOB	27.575	1.8311	0.362874	5.04609	4.50935e-07	2.14931e-06
LINC00277	27.423	2.05853	0.361578	5.69319	1.2469e-08	7.28277e-08
LOC100996634	27.2688	1.06878	0.352887	3.02867	0.0024563	0.00626336
C20orf166-AS1	26.8398	2.26378	0.364611	6.20875	5.34062e-10	3.71894e-09
NMNAT3	26.7462	1.14334	0.355547	3.21573	0.00130114	0.00352482
PCDHGA3	26.613	1.21505	0.353623	3.436	0.000590365	0.0017196
LOC645434	26.1831	1.14454	0.353893	3.23416	0.00122003	0.00332569
APLNR	25.9817	1.56906	0.360223	4.35582	1.32569e-05	5.11424e-05
KDR	25.9425	2.05622	0.363081	5.66326	1.48525e-08	8.57992e-08
TAGAP	25.7807	1.20042	0.355776	3.37408	0.000740621	0.00211567
LOC102723487	25.4442	2.27411	0.3656	6.22022	4.96446e-10	3.46507e-09
TNNI3	25.0246	1.16653	0.360709	3.23398	0.00122078	0.00332722
CCKAR	25.0165	2.25282	0.365893	6.15705	7.4112e-10	5.05863e-09
NT5C1A	24.9412	1.22949	0.356979	3.44416	0.000572835	0.0016737
LOC729987	24.8193	1.16171	0.356723	3.25662	0.00112747	0.00309407
LEFTY1	24.7194	2.08699	0.366706	5.69117	1.26171e-08	7.36209e-08
ETNPPL	24.593	1.19811	0.357389	3.35241	0.000801126	0.00227164
ACPP	24.491	1.43332	0.361631	3.96347	7.38668e-05	0.000253834
ART5	24.3988	1.93629	0.364743	5.30866	1.10437e-07	5.69526e-07
EPHA8	24.3063	1.25144	0.359807	3.47809	0.000504995	0.00149448
MGC16275	24.3002	1.12329	0.36094	3.11213	0.00185742	0.00486068
LOC100506474	24.2309	1.2934	0.358565	3.60716	0.000309561	0.000951773
BTC	24.2103	1.07273	0.359354	2.98516	0.00283432	0.007152
LOC100506688	24.1634	1.2988	0.360527	3.6025	0.000315177	0.000967713
LOC101928441	24.1593	1.36238	0.360568	3.77843	0.000157818	0.000513405
TYRP1	23.8656	1.44076	0.360992	3.99112	6.5762e-05	0.000227816
RSPO1	23.8446	1.10671	0.359186	3.08117	0.00206188	0.00533653
CD4	23.8066	1.39846	0.361874	3.86449	0.000111322	0.000372133
CRYBB1	23.3981	1.32725	0.361414	3.67239	0.000240295	0.000754593
C7	23.3718	1.83229	0.365302	5.01582	5.28082e-07	2.49645e-06
SLC7A3	23.3448	1.23466	0.364994	3.38269	0.000717802	0.00205573
LINC01115	23.1006	1.12528	0.360377	3.12252	0.00179311	0.00470819
ITIH3	22.8146	1.34238	0.362364	3.70451	0.0002118	0.000672414
OPRD1	22.6317	1.31388	0.365311	3.59662	0.000322377	0.000987452
NFIA-AS2	22.6158	1.89763	0.367144	5.16864	2.358e-07	1.16899e-06
TMEM35	22.4007	1.25779	0.362853	3.46639	0.0005275	0.0015539
LOC93432	22.3732	2.18751	0.369006	5.92812	3.06417e-09	1.93804e-08
OTOP1	22.0192	2.27892	0.369154	6.17336	6.68544e-10	4.5877e-09
COL6A6	21.7418	1.24686	0.366873	3.39862	0.000677265	0.00194928
RORC	21.6237	1.11159	0.364958	3.0458	0.0023206	0.00594692
COL2A1	21.582	1.47365	0.365396	4.03303	5.5063e-05	0.000193633
ZIC2	21.5052	1.49637	0.36489	4.10088	4.11578e-05	0.000147247
PLLP	21.0106	1.39615	0.367025	3.80397	0.000142396	0.000467209
TBX20	20.9065	1.27668	0.364423	3.50328	0.000459561	0.0013702
RARRES3	20.9046	1.04859	0.36401	2.88067	0.00396835	0.00970757
XKR7	20.2942	1.33715	0.366018	3.65323	0.000258958	0.000806844
CHAT	19.6019	1.26783	0.369695	3.4294	0.000604911	0.00175626
IGFL4	19.55	1.46009	0.367411	3.974	7.06766e-05	0.000243384
RPE65	19.506	2.24826	0.37025	6.07228	1.26105e-09	8.35929e-09
GMPR	19.2965	1.66974	0.368977	4.52533	6.03022e-06	2.45188e-05
PRR32	18.9351	2.05314	0.370308	5.54442	2.94935e-08	1.6429e-07
VIPR2	18.9234	1.07175	0.368924	2.90508	0.00367165	0.00905341
KRT42P	18.5675	1.31603	0.367856	3.57755	0.000346824	0.00105656
COL20A1	18.2707	1.23469	0.3683	3.35239	0.000801175	0.00227164
LEFTY2	17.6494	1.54073	0.369823	4.16613	3.09818e-05	0.000113189
CABP1	17.4816	1.50789	0.369935	4.07609	4.57997e-05	0.000162911
MXRA5	17.4464	1.21694	0.369274	3.29548	0.000982537	0.002734
SCRT1	17.1838	1.68175	0.370309	4.54148	5.58597e-06	2.28628e-05
FMO3	17.152	1.12952	0.368959	3.06136	0.00220333	0.00567316
CCDC87	17.0076	1.26988	0.369263	3.43896	0.000583962	0.00170312
ENPP6	16.6594	1.22146	0.369598	3.30483	0.000950336	0.00265304
LGALS4	16.2343	1.29461	0.369877	3.50012	0.000465049	0.00138518
NPTX1	15.941	1.27441	0.370319	3.4414	0.000578713	0.00168868
TMEM108-AS1	15.8939	1.34605	0.370211	3.63589	0.000277019	0.000858787
FAM92B	15.6603	1.23079	0.370126	3.32533	0.000883131	0.00248088
CRHR1	15.6327	1.35035	0.370338	3.64627	0.000266077	0.000827442
NFAM1	15.6271	1.10394	0.370035	2.98333	0.00285127	0.00719275
TMEM125	15.5952	1.00687	0.369942	2.72169	0.00649483	0.0151777
LINC00877	14.6936	1.1691	0.370327	3.15694	0.00159434	0.00423215
KLRC3	14.666	1.30442	0.370306	3.52255	0.000427418	0.00128204
PAK7	14.4626	1.04493	0.370332	2.82161	0.00477835	0.0114669
WDR86	14.2501	1.02578	0.370339	2.76983	0.00560854	0.0132749
METTL24	14.1189	1.2826	0.370226	3.46438	0.000531453	0.00156478
MIR21	13.8497	1.26857	0.36963	3.43199	0.000599174	0.00174186
ADRA1D	13.6397	1.40648	0.369809	3.80327	0.000142799	0.000468368
PRAMEF20	13.637	1.40537	0.369796	3.80039	0.000144466	0.000473483
LOC101929723	13.3675	1.12892	0.370097	3.05033	0.00228586	0.00586378
F10	13.3159	1.27258	0.369741	3.4418	0.000577848	0.00168642
NR5A1	13.2047	1.15565	0.36967	3.12617	0.00177096	0.00465686
MLLT4-AS1	12.8723	1.23135	0.369383	3.33352	0.000857546	0.00241581
NPTX2	12.7822	1.24825	0.369415	3.379	0.000727511	0.00208054
PLN	12.7334	1.20633	0.367091	3.2862	0.0010155	0.00281437
PLEKHS1	12.3777	1.0161	0.364163	2.79024	0.00526685	0.0125402
PRODH	12.2704	1.03041	0.369417	2.78929	0.00528239	0.0125738
KCNA5	12.2347	1.29418	0.368425	3.51273	0.000443534	0.0013255
LOC101929295	11.8844	1.02766	0.368125	2.79159	0.00524492	0.0124929
TNNI2	11.4991	1.19642	0.365602	3.27248	0.00106608	0.00294227
CYP4X1	11.1131	1.27929	0.366295	3.49251	0.000478498	0.00142217
CALY	10.9549	1.07184	0.366075	2.92792	0.0034124	0.00846466
LINC00599	10.7649	1.21874	0.36537	3.33564	0.000851036	0.00239968
TSPAN32	10.6993	1.14711	0.36581	3.13581	0.0017138	0.00452314
CNTN2	10.4841	1.12575	0.365326	3.0815	0.00205963	0.00533149
ACSM1	10.3728	1.01829	0.365875	2.78318	0.00538296	0.012781
LOC101928782	10.3537	1.09951	0.365347	3.00949	0.00261683	0.00663871
LINC01191	9.91008	1.05125	0.364078	2.88743	0.00388405	0.00951562
CA4	9.23955	1.27458	0.357893	3.56135	0.000368958	0.00111678
LINC01028	9.15007	1.07544	0.360724	2.98133	0.00286998	0.00723386
LOC63930	8.8257	1.11662	0.356172	3.13507	0.00171812	0.00453313
LOC101927630	8.44504	1.17572	0.354931	3.31252	0.000924581	0.00258597
PRB2	8.10734	1.27081	0.35192	3.61108	0.000304923	0.000938479
LRRC18	7.3426	1.04733	0.348406	3.00607	0.00264644	0.00670812
LINC00536	7.0209	1.13065	0.343903	3.2877	0.00101008	0.00280237
CST1	7.0049	1.13001	0.343871	3.28614	0.00101572	0.00281453
GCGR	6.78708	1.10533	0.342286	3.22925	0.00124117	0.00337819
