# Supplementary material for: Human SETMAR is a DNA sequence-specific histone-methylase with a broad effect on the transcriptome
Source: Nucleic Acids Res. 2018 Oct 17;47(1):122–33. doi: 10.1093/nar/gky937 (PMC6326780; doi:10.1093/nar/gky937)
Supplement: Supplementary Data [file gky937_supplemental_files.zip › Supplementary_Table_3_GO_KEGG_Enrichment_SMF_SMN.xlsx]

## Sheet: SMF_DAVID
GO term	P-Value	Fold Enrichment	Benjamini P-Value
axon guidance	3.2e-08	3	0.00014
cell adhesion	1.1e-07	2	0.00023
collagen catabolic process	9.9e-07	4.1	0.0014
extracellular matrix organization	1.5e-06	2.5	0.0016
lung development	2.9e-06	3.6	0.0024
positive regulation of endothelial cell proliferation	3.1e-06	3.8	0.0021
angiogenesis	3.9e-06	2.3	0.0023
response to hypoxia	4.8e-05	2.4	0.025
extracellular matrix disassembly	4.9e-05	3.2	0.023
synapse assembly	5.3e-05	3.6	0.022
skeletal system development	5.9e-05	2.5	0.022
response to wounding	7.7e-05	3.5	0.027
neuron migration	9.1e-05	2.8	0.029
regulation of cell adhesion	0.00012	4	0.035
KEGG pathways	P-Value	Fold Enrichment	Benjamini P-Value
Pathways in cancer	9.4e-07	2	0.00025
Rheumatoid arthritis	3e-06	3.3	0.0004
Focal adhesion	9.6e-06	2.3	0.00086
ECM-receptor interaction	0.00013	2.9	0.0085
Cell adhesion molecules (CAMs)	0.00018	2.3	0.0098
Proteoglycans in cancer	0.00021	2.1	0.0093
ABC transporters	0.00021	3.8	0.0081
Rap1 signaling pathway	0.00021	2	0.0072
PI3K-Akt signaling pathway	0.00024	1.8	0.0073
Calcium signaling pathway	0.00043	2.1	0.011
Morphine addiction	0.00069	2.6	0.017
cAMP signaling pathway	0.002	1.9	0.043
Transcriptional misregulation in cancer	0.002	2	0.041
Hippo signaling pathway	0.0026	2	0.049

## Sheet: SMF_PANTHER
Analysis Type:	PANTHER Overrepresentation Test (Released 20171205)
Annotation Version and Release Date:	GO Ontology database Released 2018-02-02
Analyzed List:	SMF (Homo sapiens)
Reference List:	Homo sapiens (all genes in database)
Test Type:	FISHER
GO biological process complete	Homo sapiens - REFLIST (21042)	SMF (1353)	SMF (expected)	SMF (over/under)	SMF (fold Enrichment)	SMF (raw P-value)	SMF (FDR)
positive regulation of glomerular mesangial cell proliferation (GO:0072126)	5	4	0.32	+	12.44	0.00131	0.0407
rhythmic synaptic transmission (GO:0060024)	5	4	0.32	+	12.44	0.00131	0.0406
positive regulation of cell proliferation involved in kidney development (GO:1901724)	7	5	0.45	+	11.11	0.000442	0.0167
positive regulation of glomerulus development (GO:0090193)	10	7	0.64	+	10.89	3.29e-05	0.00198
regulation of glomerulus development (GO:0090192)	13	7	0.84	+	8.37	0.000112	0.00536
cytoskeletal anchoring at plasma membrane (GO:0007016)	10	5	0.64	+	7.78	0.00144	0.0438
cAMP catabolic process (GO:0006198)	14	7	0.9	+	7.78	0.000159	0.00703
cyclic nucleotide catabolic process (GO:0009214)	17	8	1.09	+	7.32	7.45e-05	0.00391
glomerulus vasculature development (GO:0072012)	19	8	1.22	+	6.55	0.000137	0.00627
metanephric nephron tubule development (GO:0072234)	15	6	0.96	+	6.22	0.00119	0.0381
kidney vasculature development (GO:0061440)	21	8	1.35	+	5.92	0.000238	0.01
renal system vasculature development (GO:0061437)	21	8	1.35	+	5.92	0.000238	0.00997
positive regulation of protein autophosphorylation (GO:0031954)	25	9	1.61	+	5.6	0.000138	0.0063
negative regulation of myoblast differentiation (GO:0045662)	26	9	1.67	+	5.38	0.000176	0.00769
innervation (GO:0060384)	25	8	1.61	+	4.98	0.00062	0.022
positive regulation of positive chemotaxis (GO:0050927)	26	8	1.67	+	4.79	0.000769	0.0265
metanephric nephron development (GO:0072210)	33	10	2.12	+	4.71	0.000192	0.00827
regulation of protein autophosphorylation (GO:0031952)	40	12	2.57	+	4.67	4.86e-05	0.00285
regulation of glutamate receptor signaling pathway (GO:1900449)	37	11	2.38	+	4.62	0.000107	0.00519
regulation of positive chemotaxis (GO:0050926)	27	8	1.74	+	4.61	0.000944	0.0316
endothelial cell development (GO:0001885)	45	13	2.89	+	4.49	3.31e-05	0.00199
negative regulation of endothelial cell proliferation (GO:0001937)	35	10	2.25	+	4.44	0.000286	0.0116
metanephros morphogenesis (GO:0003338)	28	8	1.8	+	4.44	0.00115	0.0372
establishment of endothelial barrier (GO:0061028)	28	8	1.8	+	4.44	0.00115	0.0371
regulation of heart rate by cardiac conduction (GO:0086091)	36	10	2.31	+	4.32	0.000346	0.0136
collagen catabolic process (GO:0030574)	65	18	4.18	+	4.31	1.79e-06	0.000155
purine ribonucleotide catabolic process (GO:0009154)	29	8	1.86	+	4.29	0.00139	0.0426
positive regulation of kidney development (GO:0090184)	40	11	2.57	+	4.28	0.000191	0.00823
multicellular organismal catabolic process (GO:0044243)	73	20	4.69	+	4.26	5.6e-07	5.53e-05
sprouting angiogenesis (GO:0002040)	45	12	2.89	+	4.15	0.000126	0.00583
chondroitin sulfate proteoglycan biosynthetic process (GO:0050650)	30	8	1.93	+	4.15	0.00167	0.0488
ribonucleotide catabolic process (GO:0009261)	30	8	1.93	+	4.15	0.00167	0.0487
regulation of neurotransmitter receptor activity (GO:0099601)	42	11	2.7	+	4.07	0.000273	0.0112
multicellular organismal macromolecule metabolic process (GO:0044259)	85	22	5.47	+	4.03	3.54e-07	3.84e-05
regulation of cardiac muscle cell contraction (GO:0086004)	35	9	2.25	+	4	0.00108	0.0353
neural crest cell development (GO:0014032)	59	15	3.79	+	3.95	3.01e-05	0.0019
regulation of cell adhesion mediated by integrin (GO:0033628)	40	10	2.57	+	3.89	0.0007	0.0246
regulation of actin filament-based movement (GO:1903115)	40	10	2.57	+	3.89	0.0007	0.0245
regulation of endothelial cell proliferation (GO:0001936)	108	27	6.94	+	3.89	3.17e-08	4.24e-06
collagen metabolic process (GO:0032963)	80	20	5.14	+	3.89	1.88e-06	0.000162
regulation of myoblast differentiation (GO:0045661)	52	13	3.34	+	3.89	0.000116	0.00549
ureteric bud morphogenesis (GO:0060675)	52	13	3.34	+	3.89	0.000116	0.00548
endothelial cell differentiation (GO:0045446)	73	18	4.69	+	3.83	7.15e-06	0.000525
mesonephric tubule morphogenesis (GO:0072171)	53	13	3.41	+	3.81	0.000137	0.00627
positive regulation of endothelial cell proliferation (GO:0001938)	78	19	5.02	+	3.79	4.67e-06	0.000364
renal tubule morphogenesis (GO:0061333)	67	16	4.31	+	3.71	3.18e-05	0.00196
purine nucleotide catabolic process (GO:0006195)	42	10	2.7	+	3.7	0.000966	0.0321
nephron tubule morphogenesis (GO:0072078)	63	15	4.05	+	3.7	5.74e-05	0.00324
mesenchymal cell development (GO:0014031)	63	15	4.05	+	3.7	5.74e-05	0.00322
stem cell development (GO:0048864)	63	15	4.05	+	3.7	5.74e-05	0.00321
renal tubule development (GO:0061326)	80	19	5.14	+	3.69	6.39e-06	0.000476
nephron tubule development (GO:0072080)	76	18	4.89	+	3.68	1.15e-05	0.000809
nephron epithelium morphogenesis (GO:0072088)	65	15	4.18	+	3.59	7.78e-05	0.00405
endothelium development (GO:0003158)	87	20	5.59	+	3.58	5.6e-06	0.000426
nephron development (GO:0072006)	122	28	7.84	+	3.57	8.38e-08	1.02e-05
retina morphogenesis in camera-type eye (GO:0060042)	48	11	3.09	+	3.56	0.000719	0.0249
metanephros development (GO:0001656)	83	19	5.34	+	3.56	1e-05	0.000714
negative regulation of cytokine secretion (GO:0050710)	57	13	3.67	+	3.55	0.000254	0.0106
branching involved in ureteric bud morphogenesis (GO:0001658)	44	10	2.83	+	3.53	0.00131	0.0406
nephron morphogenesis (GO:0072028)	66	15	4.24	+	3.53	9.03e-05	0.00454
glomerulus development (GO:0032835)	53	12	3.41	+	3.52	0.000459	0.0173
neuromuscular process controlling balance (GO:0050885)	53	12	3.41	+	3.52	0.000459	0.0172
purine-containing compound catabolic process (GO:0072523)	49	11	3.15	+	3.49	0.000833	0.0283
neural crest cell differentiation (GO:0014033)	67	15	4.31	+	3.48	0.000104	0.00509
regulation of smooth muscle cell migration (GO:0014910)	59	13	3.79	+	3.43	0.000339	0.0134
sulfur compound catabolic process (GO:0044273)	50	11	3.21	+	3.42	0.000961	0.0321
multicellular organism metabolic process (GO:0044236)	105	23	6.75	+	3.41	2.32e-06	0.000196
epithelial cell proliferation (GO:0050673)	83	18	5.34	+	3.37	3.18e-05	0.00197
nerve development (GO:0021675)	74	16	4.76	+	3.36	8.87e-05	0.00448
extracellular matrix disassembly (GO:0022617)	79	17	5.08	+	3.35	5.69e-05	0.00322
stem cell proliferation (GO:0072089)	52	11	3.34	+	3.29	0.00127	0.0398
positive regulation of epithelial cell proliferation (GO:0050679)	171	36	11	+	3.27	8.92e-09	1.4e-06
kidney morphogenesis (GO:0060993)	81	17	5.21	+	3.26	7.44e-05	0.00394
synapse assembly (GO:0007416)	82	17	5.27	+	3.22	8.48e-05	0.00434
cardiac conduction (GO:0061337)	87	18	5.59	+	3.22	5.43e-05	0.00312
positive regulation of leukocyte migration (GO:0002687)	121	25	7.78	+	3.21	2.15e-06	0.000182
regulation of kidney development (GO:0090183)	54	11	3.47	+	3.17	0.00165	0.0484
ventricular cardiac muscle tissue development (GO:0003229)	54	11	3.47	+	3.17	0.00165	0.0483
artery morphogenesis (GO:0048844)	59	12	3.79	+	3.16	0.00105	0.0343
cellular response to retinoic acid (GO:0071300)	69	14	4.44	+	3.16	0.000422	0.0162
mesonephros development (GO:0001823)	90	18	5.79	+	3.11	7.95e-05	0.00411
ureteric bud development (GO:0001657)	85	17	5.47	+	3.11	0.000124	0.00579
nephron epithelium development (GO:0072009)	96	19	6.17	+	3.08	5.76e-05	0.00321
mesonephric tubule development (GO:0072164)	86	17	5.53	+	3.07	0.000141	0.00638
mesonephric epithelium development (GO:0072163)	86	17	5.53	+	3.07	0.000141	0.00636
kidney development (GO:0001822)	254	50	16.33	+	3.06	9.63e-11	2.33e-08
response to cAMP (GO:0051591)	97	19	6.24	+	3.05	6.5e-05	0.00354
multicellular organismal signaling (GO:0035637)	128	25	8.23	+	3.04	5.13e-06	0.000392
renal system development (GO:0072001)	272	53	17.49	+	3.03	3.67e-11	9.82e-09
extracellular structure organization (GO:0043062)	315	61	20.25	+	3.01	1.53e-12	7.66e-10
positive regulation of endothelial cell migration (GO:0010595)	78	15	5.02	+	2.99	0.000439	0.0166
negative regulation of protein binding (GO:0032091)	99	19	6.37	+	2.98	8.25e-05	0.00425
extracellular matrix organization (GO:0030198)	314	60	20.19	+	2.97	3.8e-12	1.55e-09
adult locomotory behavior (GO:0008344)	84	16	5.4	+	2.96	0.000315	0.0126
urogenital system development (GO:0001655)	306	58	19.68	+	2.95	1.15e-11	3.81e-09
positive regulation of smooth muscle cell proliferation (GO:0048661)	74	14	4.76	+	2.94	0.000775	0.0266
ovulation cycle (GO:0042698)	101	19	6.49	+	2.93	0.000104	0.00509
regulation of calcium-mediated signaling (GO:0050848)	75	14	4.82	+	2.9	0.000869	0.0294
central nervous system neuron development (GO:0021954)	70	13	4.5	+	2.89	0.00137	0.0419
anatomical structure maturation (GO:0071695)	124	23	7.97	+	2.88	2.48e-05	0.00159
heart process (GO:0003015)	92	17	5.92	+	2.87	0.000284	0.0115
positive regulation of chemotaxis (GO:0050921)	130	24	8.36	+	2.87	1.79e-05	0.0012
response to transforming growth factor beta (GO:0071559)	147	27	9.45	+	2.86	5.96e-06	0.000449
cellular response to transforming growth factor beta stimulus (GO:0071560)	142	26	9.13	+	2.85	9.24e-06	0.000663
angiogenesis (GO:0001525)	297	54	19.1	+	2.83	2.27e-10	4.89e-08
regulation of leukocyte migration (GO:0002685)	171	31	11	+	2.82	1.6e-06	0.000141
morphogenesis of a branching epithelium (GO:0061138)	160	29	10.29	+	2.82	3.44e-06	0.000278
regulation of smooth muscle cell proliferation (GO:0048660)	116	21	7.46	+	2.82	7.47e-05	0.00392
negative regulation of blood vessel morphogenesis (GO:2000181)	89	16	5.72	+	2.8	0.000552	0.0201
kidney epithelium development (GO:0072073)	128	23	8.23	+	2.79	3.84e-05	0.00229
positive regulation of epithelial cell migration (GO:0010634)	117	21	7.52	+	2.79	8.32e-05	0.00427
response to retinoic acid (GO:0032526)	106	19	6.82	+	2.79	0.000181	0.00787
negative regulation of vasculature development (GO:1901343)	95	17	6.11	+	2.78	0.000394	0.0153
retina development in camera-type eye (GO:0060041)	135	24	8.68	+	2.76	3.06e-05	0.00193
morphogenesis of a branching structure (GO:0001763)	169	30	10.87	+	2.76	3.4e-06	0.000276
positive regulation of vasculature development (GO:1904018)	158	28	10.16	+	2.76	7.31e-06	0.000535
adult behavior (GO:0030534)	147	26	9.45	+	2.75	1.58e-05	0.00108
neurotransmitter secretion (GO:0007269)	102	18	6.56	+	2.74	0.000313	0.0125
signal release from synapse (GO:0099643)	102	18	6.56	+	2.74	0.000313	0.0125
regulation of epithelial cell proliferation (GO:0050678)	306	54	19.68	+	2.74	7.37e-10	1.31e-07
blood vessel morphogenesis (GO:0048514)	386	68	24.82	+	2.74	4.06e-12	1.57e-09
neuron migration (GO:0001764)	114	20	7.33	+	2.73	0.000159	0.00704
positive regulation of leukocyte chemotaxis (GO:0002690)	86	15	5.53	+	2.71	0.00106	0.0349
regulation of chemotaxis (GO:0050920)	179	31	11.51	+	2.69	5.62e-06	0.000425
negative regulation of angiogenesis (GO:0016525)	87	15	5.59	+	2.68	0.00118	0.0379
tissue remodeling (GO:0048771)	93	16	5.98	+	2.68	0.000839	0.0285
regulation of endothelial cell migration (GO:0010594)	128	22	8.23	+	2.67	9.99e-05	0.00495
sensory perception of mechanical stimulus (GO:0050954)	163	28	10.48	+	2.67	1.86e-05	0.00124
regulation of cation channel activity (GO:2001257)	146	25	9.39	+	2.66	5.92e-05	0.00328
negative regulation of epithelial cell proliferation (GO:0050680)	123	21	7.91	+	2.66	0.000154	0.00692
sensory perception of sound (GO:0007605)	147	25	9.45	+	2.64	6.16e-05	0.0034
blood vessel development (GO:0001568)	466	79	29.96	+	2.64	4.13e-13	2.29e-10
regulation of potassium ion transport (GO:0043266)	89	15	5.72	+	2.62	0.00144	0.0438
presynaptic process involved in chemical synaptic transmission (GO:0099531)	107	18	6.88	+	2.62	0.000518	0.019
axon guidance (GO:0007411)	226	38	14.53	+	2.61	6.53e-07	6.29e-05
mesenchymal cell differentiation (GO:0048762)	131	22	8.42	+	2.61	0.000204	0.00873
neuron projection guidance (GO:0097485)	228	38	14.66	+	2.59	7.69e-07	7.19e-05
bone morphogenesis (GO:0060349)	90	15	5.79	+	2.59	0.00159	0.0473
cellular response to interferon-gamma (GO:0071346)	139	23	8.94	+	2.57	0.000156	0.00697
branching morphogenesis of an epithelial tube (GO:0048754)	133	22	8.55	+	2.57	0.000224	0.00954
gland morphogenesis (GO:0022612)	97	16	6.24	+	2.57	0.00124	0.0393
regulation of osteoblast differentiation (GO:0045667)	110	18	7.07	+	2.54	0.00103	0.0339
neuromuscular process (GO:0050905)	104	17	6.69	+	2.54	0.00149	0.0448
vasculature development (GO:0001944)	490	80	31.51	+	2.54	1.63e-12	7.91e-10
inner ear development (GO:0048839)	184	30	11.83	+	2.54	1.63e-05	0.00111
ear development (GO:0043583)	209	34	13.44	+	2.53	4.54e-06	0.000357
epithelial cell development (GO:0002064)	185	30	11.9	+	2.52	1.77e-05	0.00119
response to purine-containing compound (GO:0014074)	149	24	9.58	+	2.51	0.000141	0.00639
ear morphogenesis (GO:0042471)	118	19	7.59	+	2.5	0.000784	0.0268
developmental maturation (GO:0021700)	218	35	14.02	+	2.5	6.31e-06	0.000473
fat cell differentiation (GO:0045444)	106	17	6.82	+	2.49	0.00163	0.0482
cardiovascular system development (GO:0072358)	500	80	32.15	+	2.49	4.86e-12	1.75e-09
lung development (GO:0030324)	169	27	10.87	+	2.48	5.77e-05	0.00321
regulation of ossification (GO:0030278)	182	29	11.7	+	2.48	3.16e-05	0.00197
regulation of vasculature development (GO:1901342)	270	43	17.36	+	2.48	4.7e-07	4.86e-05
regulation of leukocyte chemotaxis (GO:0002688)	107	17	6.88	+	2.47	0.00171	0.0497
connective tissue development (GO:0061448)	202	32	12.99	+	2.46	2.01e-05	0.00132
stem cell differentiation (GO:0048863)	133	21	8.55	+	2.46	0.000461	0.0173
negative regulation of protein secretion (GO:0050709)	114	18	7.33	+	2.46	0.00126	0.0396
axon development (GO:0061564)	380	60	24.43	+	2.46	3.33e-09	5.67e-07
response to organophosphorus (GO:0046683)	133	21	8.55	+	2.46	0.000461	0.0172
gliogenesis (GO:0042063)	198	31	12.73	+	2.43	3.11e-05	0.00194
respiratory tube development (GO:0030323)	173	27	11.12	+	2.43	7.9e-05	0.0041
response to glucocorticoid (GO:0051384)	141	22	9.07	+	2.43	0.000374	0.0146
regulation of epithelial cell migration (GO:0010632)	186	29	11.96	+	2.42	6.35e-05	0.00349
positive regulation of ERK1 and ERK2 cascade (GO:0070374)	195	30	12.54	+	2.39	5.1e-05	0.00297
locomotory behavior (GO:0007626)	195	30	12.54	+	2.39	5.1e-05	0.00296
response to mechanical stimulus (GO:0009612)	215	33	13.82	+	2.39	2.02e-05	0.00133
ossification (GO:0001503)	248	38	15.95	+	2.38	4.55e-06	0.000357
response to corticosteroid (GO:0031960)	157	24	10.1	+	2.38	0.000396	0.0153
female gamete generation (GO:0007292)	125	19	8.04	+	2.36	0.00122	0.0388
cardiac muscle tissue development (GO:0048738)	158	24	10.16	+	2.36	0.000409	0.0157
axonogenesis (GO:0007409)	349	53	22.44	+	2.36	1.11e-07	1.31e-05
cellular response to lipopolysaccharide (GO:0071222)	145	22	9.32	+	2.36	0.000502	0.0186
learning (GO:0007612)	139	21	8.94	+	2.35	0.000706	0.0247
synapse organization (GO:0050808)	192	29	12.35	+	2.35	8.49e-05	0.00432
cellular response to molecule of bacterial origin (GO:0071219)	153	23	9.84	+	2.34	0.000605	0.0216
cartilage development (GO:0051216)	153	23	9.84	+	2.34	0.000605	0.0215
chemotaxis (GO:0006935)	499	75	32.09	+	2.34	3.6e-10	6.98e-08
tissue morphogenesis (GO:0048729)	526	79	33.82	+	2.34	1.01e-10	2.36e-08
taxis (GO:0042330)	500	75	32.15	+	2.33	3.72e-10	7.12e-08
response to interferon-gamma (GO:0034341)	160	24	10.29	+	2.33	0.00044	0.0167
regulation of muscle tissue development (GO:1901861)	127	19	8.17	+	2.33	0.0014	0.0428
cell morphogenesis involved in differentiation (GO:0000904)	508	76	32.66	+	2.33	2.84e-10	5.8e-08
cell morphogenesis involved in neuron differentiation (GO:0048667)	408	61	26.23	+	2.33	1.94e-08	2.82e-06
regulation of cell size (GO:0008361)	154	23	9.9	+	2.32	0.000627	0.0222
regulation of ERK1 and ERK2 cascade (GO:0070372)	268	40	17.23	+	2.32	5.12e-06	0.000393
positive regulation of angiogenesis (GO:0045766)	141	21	9.07	+	2.32	0.00124	0.0393
respiratory system development (GO:0060541)	195	29	12.54	+	2.31	0.000102	0.005
epithelial tube morphogenesis (GO:0060562)	303	45	19.48	+	2.31	1.94e-06	0.000166
morphogenesis of an epithelium (GO:0002009)	419	62	26.94	+	2.3	1.73e-08	2.54e-06
regulation of blood pressure (GO:0008217)	176	26	11.32	+	2.3	0.000267	0.0111
mammary gland development (GO:0030879)	129	19	8.29	+	2.29	0.00162	0.048
regulation of reactive oxygen species metabolic process (GO:2000377)	163	24	10.48	+	2.29	0.000505	0.0186
regulation of heart contraction (GO:0008016)	231	34	14.85	+	2.29	3.8e-05	0.00227
positive regulation of cell migration (GO:0030335)	429	63	27.58	+	2.28	1.57e-08	2.36e-06
tube morphogenesis (GO:0035239)	341	50	21.93	+	2.28	5.13e-07	5.17e-05
muscle tissue development (GO:0060537)	295	43	18.97	+	2.27	4.44e-06	0.000352
cellular response to acid chemical (GO:0071229)	199	29	12.8	+	2.27	0.000201	0.0086
circulatory system process (GO:0003013)	380	55	24.43	+	2.25	2.16e-07	2.41e-05
neuron projection morphogenesis (GO:0048812)	456	66	29.32	+	2.25	1.27e-08	1.97e-06
positive regulation of developmental growth (GO:0048639)	166	24	10.67	+	2.25	0.000592	0.0213
cell-substrate adhesion (GO:0031589)	166	24	10.67	+	2.25	0.000592	0.0212
regulation of cellular component movement (GO:0051270)	858	124	55.17	+	2.25	4.72e-15	4.06e-12
positive regulation of cellular component movement (GO:0051272)	457	66	29.39	+	2.25	1.34e-08	2.04e-06
regulation of ion transmembrane transport (GO:0034765)	423	61	27.2	+	2.24	6.01e-08	7.7e-06
positive regulation of cell-cell adhesion (GO:0022409)	257	37	16.53	+	2.24	2.14e-05	0.0014
positive regulation of protein kinase B signaling (GO:0051897)	146	21	9.39	+	2.24	0.0015	0.045
positive regulation of cell motility (GO:2000147)	445	64	28.61	+	2.24	2.62e-08	3.7e-06
blood circulation (GO:0008015)	376	54	24.18	+	2.23	3.35e-07	3.66e-05
regulation of protein kinase B signaling (GO:0051896)	195	28	12.54	+	2.23	0.000301	0.0121
plasma membrane bounded cell projection morphogenesis (GO:0120039)	460	66	29.58	+	2.23	1.59e-08	2.36e-06
negative regulation of cell migration (GO:0030336)	230	33	14.79	+	2.23	6.8e-05	0.00366
cell projection morphogenesis (GO:0048858)	463	66	29.77	+	2.22	2.69e-08	3.76e-06
circulatory system development (GO:0072359)	808	115	51.95	+	2.21	1.22e-13	7.9e-11
regulation of transmembrane transport (GO:0034762)	436	62	28.03	+	2.21	6e-08	7.76e-06
cell morphogenesis (GO:0000902)	640	91	41.15	+	2.21	4.4e-11	1.14e-08
peptidyl-tyrosine phosphorylation (GO:0018108)	190	27	12.22	+	2.21	0.000438	0.0167
glial cell differentiation (GO:0010001)	155	22	9.97	+	2.21	0.00124	0.0392
striated muscle tissue development (GO:0014706)	282	40	18.13	+	2.21	1.53e-05	0.00106
regulation of angiogenesis (GO:0045765)	247	35	15.88	+	2.2	6.82e-05	0.00366
neuron projection development (GO:0031175)	601	85	38.64	+	2.2	2.86e-10	5.75e-08
regulation of ion transport (GO:0043269)	610	86	39.22	+	2.19	2.34e-10	4.98e-08
regulation of ion transmembrane transporter activity (GO:0032412)	220	31	14.15	+	2.19	0.000148	0.00664
cell adhesion (GO:0007155)	873	123	56.13	+	2.19	2.42e-14	1.88e-11
skeletal system development (GO:0001501)	469	66	30.16	+	2.19	3.41e-08	4.53e-06
regulation of cellular response to growth factor stimulus (GO:0090287)	249	35	16.01	+	2.19	7.24e-05	0.00385
regulation of cell migration (GO:0030334)	733	103	47.13	+	2.19	4.17e-12	1.58e-09
positive regulation of ion transport (GO:0043270)	242	34	15.56	+	2.19	9.84e-05	0.00489
positive regulation of locomotion (GO:0040017)	477	67	30.67	+	2.18	2.71e-08	3.76e-06
negative regulation of secretion by cell (GO:1903531)	178	25	11.45	+	2.18	0.000871	0.0294
heart morphogenesis (GO:0003007)	228	32	14.66	+	2.18	0.000119	0.00558
positive regulation of peptidyl-tyrosine phosphorylation (GO:0050731)	171	24	11	+	2.18	0.0012	0.0382
regulation of cytokine secretion (GO:0050707)	171	24	11	+	2.18	0.0012	0.0382
biological adhesion (GO:0022610)	878	123	56.46	+	2.18	4.73e-14	3.34e-11
peptidyl-tyrosine modification (GO:0018212)	193	27	12.41	+	2.18	0.00049	0.0182
negative regulation of binding (GO:0051100)	158	22	10.16	+	2.17	0.00147	0.0444
muscle contraction (GO:0006936)	245	34	15.75	+	2.16	0.000109	0.00527
tube development (GO:0035295)	563	78	36.2	+	2.15	3.51e-09	5.85e-07
rhythmic process (GO:0048511)	289	40	18.58	+	2.15	3.18e-05	0.00197
cellular response to biotic stimulus (GO:0071216)	174	24	11.19	+	2.15	0.0013	0.0407
regulation of transmembrane transporter activity (GO:0022898)	226	31	14.53	+	2.13	0.000287	0.0116
regulation of cation transmembrane transport (GO:1904062)	285	39	18.33	+	2.13	4.7e-05	0.00276
regulation of blood circulation (GO:1903522)	278	38	17.88	+	2.13	6.36e-05	0.00348
regulation of cell motility (GO:2000145)	784	107	50.41	+	2.12	7.36e-12	2.59e-09
cell part morphogenesis (GO:0032990)	484	66	31.12	+	2.12	9.5e-08	1.14e-05
cell-cell adhesion (GO:0098609)	442	60	28.42	+	2.11	5.35e-07	5.35e-05
response to ketone (GO:1901654)	185	25	11.9	+	2.1	0.00114	0.0369
animal organ morphogenesis (GO:0009887)	881	119	56.65	+	2.1	1.14e-12	5.88e-10
regulation of transmembrane receptor protein serine/threonine kinase signaling pathway (GO:0090092)	215	29	13.82	+	2.1	0.000575	0.0208
regulation of peptidyl-tyrosine phosphorylation (GO:0050730)	230	31	14.79	+	2.1	0.00033	0.0131
cellular component morphogenesis (GO:0032989)	735	99	47.26	+	2.09	9.75e-11	2.33e-08
negative regulation of cell motility (GO:2000146)	245	33	15.75	+	2.09	0.000197	0.00845
anatomical structure formation involved in morphogenesis (GO:0048646)	840	113	54.01	+	2.09	4.53e-12	1.67e-09
positive regulation of cell adhesion (GO:0045785)	395	53	25.4	+	2.09	2.89e-06	0.000235
positive regulation of response to external stimulus (GO:0032103)	276	37	17.75	+	2.08	0.000101	0.00495
regulation of transporter activity (GO:0032409)	239	32	15.37	+	2.08	0.000272	0.0112
transmembrane receptor protein tyrosine kinase signaling pathway (GO:0007169)	518	69	33.31	+	2.07	1.41e-07	1.6e-05
cellular response to growth factor stimulus (GO:0071363)	470	62	30.22	+	2.05	7.23e-07	6.87e-05
neuron differentiation (GO:0030182)	925	122	59.48	+	2.05	2.25e-12	1.06e-09
neuron development (GO:0048666)	744	98	47.84	+	2.05	3.45e-10	6.78e-08
positive regulation of MAPK cascade (GO:0043410)	502	66	32.28	+	2.04	3.9e-07	4.17e-05
negative regulation of cytokine production (GO:0001818)	244	32	15.69	+	2.04	0.000479	0.0179
regulation of locomotion (GO:0040012)	855	112	54.98	+	2.04	2.83e-11	8.13e-09
regulation of protein binding (GO:0043393)	207	27	13.31	+	2.03	0.00127	0.0398
negative regulation of cellular component movement (GO:0051271)	261	34	16.78	+	2.03	0.000297	0.012
regulation of muscle system process (GO:0090257)	215	28	13.82	+	2.03	0.000992	0.0328
positive regulation of leukocyte cell-cell adhesion (GO:1903039)	223	29	14.34	+	2.02	0.000786	0.0268
sensory organ morphogenesis (GO:0090596)	254	33	16.33	+	2.02	0.000394	0.0153
response to acid chemical (GO:0001101)	332	43	21.35	+	2.01	6.42e-05	0.0035
cellular response to drug (GO:0035690)	309	40	19.87	+	2.01	9.69e-05	0.00483
regulation of organ morphogenesis (GO:2000027)	255	33	16.4	+	2.01	0.000409	0.0158
muscle system process (GO:0003012)	294	38	18.9	+	2.01	0.000163	0.00717
response to growth factor (GO:0070848)	497	64	31.96	+	2	9.35e-07	8.58e-05
enzyme linked receptor protein signaling pathway (GO:0007167)	715	92	45.97	+	2	4.19e-09	6.84e-07
cellular response to organonitrogen compound (GO:0071417)	491	63	31.57	+	2	1.28e-06	0.000114
regulation of neurotransmitter levels (GO:0001505)	297	38	19.1	+	1.99	0.000182	0.00788
regulation of calcium ion transport (GO:0051924)	228	29	14.66	+	1.98	0.00132	0.041
sensory organ development (GO:0007423)	519	66	33.37	+	1.98	9.76e-07	8.85e-05
regulation of metal ion transport (GO:0010959)	354	45	22.76	+	1.98	6.89e-05	0.00369
heart development (GO:0007507)	481	61	30.93	+	1.97	2.58e-06	0.000213
regulation of receptor activity (GO:0010469)	547	69	35.17	+	1.96	7.43e-07	6.98e-05
embryonic morphogenesis (GO:0048598)	563	71	36.2	+	1.96	4.65e-07	4.84e-05
learning or memory (GO:0007611)	238	30	15.3	+	1.96	0.0011	0.0357
cellular response to oxygen-containing compound (GO:1901701)	905	114	58.19	+	1.96	1.48e-10	3.28e-08
regulation of MAPK cascade (GO:0043408)	700	88	45.01	+	1.96	2.81e-08	3.85e-06
epithelium development (GO:0060429)	1074	135	69.06	+	1.95	2.96e-12	1.27e-09
response to peptide (GO:1901652)	446	56	28.68	+	1.95	1.01e-05	0.000714
regulation of system process (GO:0044057)	505	63	32.47	+	1.94	4.07e-06	0.000323
response to metal ion (GO:0010038)	330	41	21.22	+	1.93	0.000238	0.01
embryonic organ morphogenesis (GO:0048562)	290	36	18.65	+	1.93	0.000573	0.0208
negative regulation of peptidase activity (GO:0010466)	258	32	16.59	+	1.93	0.00107	0.0351
trans-synaptic signaling (GO:0099537)	420	52	27.01	+	1.93	3.26e-05	0.002
synaptic signaling (GO:0099536)	420	52	27.01	+	1.93	3.26e-05	0.00199
anatomical structure morphogenesis (GO:0009653)	2021	250	129.95	+	1.92	7.71e-22	1.99e-18
locomotion (GO:0040011)	1205	149	77.48	+	1.92	5.68e-13	3.04e-10
regulation of anatomical structure morphogenesis (GO:0022603)	980	121	63.01	+	1.92	1.24e-10	2.83e-08
cellular response to lipid (GO:0071396)	486	60	31.25	+	1.92	6.85e-06	0.000506
muscle cell differentiation (GO:0042692)	235	29	15.11	+	1.92	0.00168	0.0488
response to inorganic substance (GO:0010035)	480	59	30.86	+	1.91	9.27e-06	0.000662
negative regulation of locomotion (GO:0040013)	277	34	17.81	+	1.91	0.00104	0.0342
regulation of developmental growth (GO:0048638)	303	37	19.48	+	1.9	0.00051	0.0188
embryonic organ development (GO:0048568)	426	52	27.39	+	1.9	3.86e-05	0.00229
regulation of cellular component size (GO:0032535)	336	41	21.6	+	1.9	0.000274	0.0112
negative regulation of developmental process (GO:0051093)	862	105	55.43	+	1.89	4.56e-09	7.3e-07
cellular response to peptide (GO:1901653)	304	37	19.55	+	1.89	0.000528	0.0193
regulation of cell morphogenesis involved in differentiation (GO:0010769)	263	32	16.91	+	1.89	0.00125	0.0396
chemical synaptic transmission (GO:0007268)	413	50	26.56	+	1.88	6.79e-05	0.00368
anterograde trans-synaptic signaling (GO:0098916)	413	50	26.56	+	1.88	6.79e-05	0.00367
response to hypoxia (GO:0001666)	339	41	21.8	+	1.88	0.000301	0.0121
cellular response to external stimulus (GO:0071496)	298	36	19.16	+	1.88	0.000714	0.0248
negative regulation of cell differentiation (GO:0045596)	639	77	41.09	+	1.87	8.83e-07	8.15e-05
response to steroid hormone (GO:0048545)	332	40	21.35	+	1.87	0.000393	0.0153
regulation of membrane potential (GO:0042391)	400	48	25.72	+	1.87	0.00012	0.0056
cell development (GO:0048468)	1486	178	95.55	+	1.86	3.67e-14	2.71e-11
negative regulation of multicellular organismal process (GO:0051241)	1044	125	67.13	+	1.86	4.17e-10	7.8e-08
positive regulation of cell proliferation (GO:0008284)	871	104	56.01	+	1.86	1.28e-08	1.96e-06
regulation of cell morphogenesis (GO:0022604)	436	52	28.03	+	1.85	6.98e-05	0.00372
positive regulation of developmental process (GO:0051094)	1241	148	79.8	+	1.85	9.14e-12	3.08e-09
regulation of cell adhesion (GO:0030155)	671	80	43.15	+	1.85	7.28e-07	6.88e-05
regulation of peptidase activity (GO:0052547)	421	50	27.07	+	1.85	0.000116	0.00551
response to peptide hormone (GO:0043434)	379	45	24.37	+	1.85	0.000269	0.0111
tissue development (GO:0009888)	1658	196	106.61	+	1.84	3.58e-15	3.47e-12
response to decreased oxygen levels (GO:0036293)	347	41	22.31	+	1.84	0.000511	0.0188
negative regulation of immune system process (GO:0002683)	398	47	25.59	+	1.84	0.000181	0.00786
regulation of protein secretion (GO:0050708)	424	50	27.26	+	1.83	0.000125	0.00581
response to toxic substance (GO:0009636)	501	59	32.21	+	1.83	3.08e-05	0.00193
cell-cell signaling (GO:0007267)	1142	134	73.43	+	1.82	3.06e-10	6.08e-08
cellular response to organic cyclic compound (GO:0071407)	503	59	32.34	+	1.82	3.27e-05	0.00198
regulation of cell-cell adhesion (GO:0022407)	418	49	26.88	+	1.82	0.000167	0.00733
positive regulation of cell differentiation (GO:0045597)	862	101	55.43	+	1.82	5.24e-08	6.83e-06
cell migration (GO:0016477)	872	102	56.07	+	1.82	6.05e-08	7.69e-06
response to lipopolysaccharide (GO:0032496)	300	35	19.29	+	1.81	0.00163	0.0482
muscle structure development (GO:0061061)	463	54	29.77	+	1.81	0.000109	0.00528
regulation of secretion by cell (GO:1903530)	670	78	43.08	+	1.81	2.33e-06	0.000195
response to molecule of bacterial origin (GO:0002237)	318	37	20.45	+	1.81	0.00148	0.0445
cellular response to nitrogen compound (GO:1901699)	577	67	37.1	+	1.81	1.54e-05	0.00106
regulation of anatomical structure size (GO:0090066)	466	54	29.96	+	1.8	0.000115	0.00549
reproductive structure development (GO:0048608)	423	49	27.2	+	1.8	0.000262	0.0109
regulation of cytokine production (GO:0001817)	623	72	40.06	+	1.8	7.33e-06	0.000534
neurogenesis (GO:0022008)	1471	170	94.59	+	1.8	2.35e-12	1.07e-09
eye development (GO:0001654)	338	39	21.73	+	1.79	0.00099	0.0329
cell proliferation (GO:0008283)	678	78	43.6	+	1.79	3.78e-06	0.000304
generation of neurons (GO:0048699)	1374	158	88.35	+	1.79	1.8e-11	5.35e-09
gland development (GO:0048732)	409	47	26.3	+	1.79	0.000323	0.0128
reproductive system development (GO:0061458)	427	49	27.46	+	1.78	0.000282	0.0115
regulation of secretion (GO:0051046)	725	83	46.62	+	1.78	2.52e-06	0.000209
positive regulation of protein phosphorylation (GO:0001934)	936	107	60.18	+	1.78	7.71e-08	9.57e-06
forebrain development (GO:0030900)	377	43	24.24	+	1.77	0.000832	0.0283
response to endogenous stimulus (GO:0009719)	1368	156	87.96	+	1.77	4.88e-11	1.24e-08
response to lipid (GO:0033993)	834	95	53.63	+	1.77	4.7e-07	4.83e-05
cell projection organization (GO:0030030)	1050	119	67.51	+	1.76	1.59e-08	2.37e-06
regulation of lipid metabolic process (GO:0019216)	371	42	23.86	+	1.76	0.0011	0.0357
response to oxygen levels (GO:0070482)	371	42	23.86	+	1.76	0.0011	0.0357
response to wounding (GO:0009611)	557	63	35.82	+	1.76	5.16e-05	0.00299
positive regulation of phosphorylation (GO:0042327)	983	111	63.21	+	1.76	7.36e-08	9.28e-06
movement of cell or subcellular component (GO:0006928)	1462	165	94.01	+	1.76	2.9e-11	8.19e-09
localization of cell (GO:0051674)	969	109	62.31	+	1.75	1.24e-07	1.45e-05
cell motility (GO:0048870)	969	109	62.31	+	1.75	1.24e-07	1.44e-05
epithelial cell differentiation (GO:0030855)	667	75	42.89	+	1.75	1.38e-05	0.000952
regulation of actin filament-based process (GO:0032970)	347	39	22.31	+	1.75	0.00164	0.0482
response to oxygen-containing compound (GO:1901700)	1445	162	92.91	+	1.74	6.9e-11	1.7e-08
response to organonitrogen compound (GO:0010243)	884	99	56.84	+	1.74	4.84e-07	4.94e-05
negative regulation of cell proliferation (GO:0008285)	661	74	42.5	+	1.74	1.81e-05	0.00121
behavior (GO:0007610)	555	62	35.69	+	1.74	0.0001	0.00496
regulation of neuron projection development (GO:0010975)	385	43	24.76	+	1.74	0.000991	0.0329
regulation of neuron differentiation (GO:0045664)	538	60	34.59	+	1.73	0.000115	0.00549
nervous system development (GO:0007399)	2206	246	141.85	+	1.73	3.37e-16	4.02e-13
cellular response to endogenous stimulus (GO:0071495)	1113	124	71.57	+	1.73	2.53e-08	3.6e-06
central nervous system development (GO:0007417)	899	100	57.81	+	1.73	5.86e-07	5.71e-05
positive regulation of phosphorus metabolic process (GO:0010562)	1098	122	70.6	+	1.73	3.03e-08	4.12e-06
positive regulation of phosphate metabolic process (GO:0045937)	1098	122	70.6	+	1.73	3.03e-08	4.09e-06
response to drug (GO:0042493)	911	101	58.58	+	1.72	6.72e-07	6.44e-05
regulation of cell proliferation (GO:0042127)	1588	176	102.11	+	1.72	1.86e-11	5.46e-09
supramolecular fiber organization (GO:0097435)	388	43	24.95	+	1.72	0.00141	0.0428
plasma membrane bounded cell projection organization (GO:0120036)	1021	113	65.65	+	1.72	1.27e-07	1.46e-05
regulation of peptide secretion (GO:0002791)	452	50	29.06	+	1.72	0.00058	0.0209
MAPK cascade (GO:0000165)	371	41	23.86	+	1.72	0.00163	0.0481
embryo development (GO:0009790)	924	102	59.41	+	1.72	5.89e-07	5.7e-05
response to organic cyclic compound (GO:0014070)	879	97	56.52	+	1.72	1.27e-06	0.000113
regulation of body fluid levels (GO:0050878)	499	55	32.09	+	1.71	0.00028	0.0115
regulation of multicellular organismal process (GO:0051239)	2777	305	178.56	+	1.71	1.59e-19	3.09e-16
positive regulation of intracellular signal transduction (GO:1902533)	968	106	62.24	+	1.7	5.13e-07	5.19e-05
signal transduction by protein phosphorylation (GO:0023014)	411	45	26.43	+	1.7	0.00135	0.0416
regulation of multicellular organismal development (GO:2000026)	1805	197	116.06	+	1.7	4.01e-12	1.59e-09
system development (GO:0048731)	4173	454	268.32	+	1.69	3.58e-30	5.55e-26
positive regulation of multicellular organismal process (GO:0051240)	1493	162	96	+	1.69	5.5e-10	1.01e-07
regulation of developmental process (GO:0050793)	2379	258	152.97	+	1.69	1e-15	1.04e-12
animal organ development (GO:0048513)	2988	323	192.13	+	1.68	7.31e-20	1.62e-16
head development (GO:0060322)	734	79	47.2	+	1.67	3.26e-05	0.00198
brain development (GO:0007420)	697	75	44.82	+	1.67	5.65e-05	0.00322
cellular metal ion homeostasis (GO:0006875)	493	53	31.7	+	1.67	0.000701	0.0245
regulation of cell projection organization (GO:0031344)	550	59	35.36	+	1.67	0.000369	0.0145
response to hormone (GO:0009725)	877	94	56.39	+	1.67	6.54e-06	0.000485
regulation of localization (GO:0032879)	2595	278	166.86	+	1.67	2.38e-16	3.08e-13
regulation of cell differentiation (GO:0045595)	1643	176	105.64	+	1.67	2.81e-10	5.89e-08
positive regulation of cell communication (GO:0010647)	1643	176	105.64	+	1.67	2.81e-10	5.81e-08
regulation of neurogenesis (GO:0050767)	675	72	43.4	+	1.66	8.58e-05	0.00435
positive regulation of nervous system development (GO:0051962)	460	49	29.58	+	1.66	0.00128	0.0402
regulation of nervous system development (GO:0051960)	770	82	49.51	+	1.66	2.69e-05	0.00172
negative regulation of response to stimulus (GO:0048585)	1477	157	94.97	+	1.65	4.53e-09	7.33e-07
regulation of response to external stimulus (GO:0032101)	782	83	50.28	+	1.65	2.98e-05	0.00189
positive regulation of signaling (GO:0023056)	1650	175	106.09	+	1.65	5.87e-10	1.07e-07
positive regulation of cell development (GO:0010720)	462	49	29.71	+	1.65	0.00133	0.0412
positive regulation of signal transduction (GO:0009967)	1510	160	97.09	+	1.65	3.48e-09	5.86e-07
negative regulation of signal transduction (GO:0009968)	1176	124	75.62	+	1.64	3.95e-07	4.19e-05
regulation of plasma membrane bounded cell projection organization (GO:0120035)	541	57	34.79	+	1.64	0.000647	0.0228
positive regulation of kinase activity (GO:0033674)	551	58	35.43	+	1.64	0.000708	0.0247
negative regulation of transport (GO:0051051)	475	50	30.54	+	1.64	0.00151	0.0452
negative regulation of signaling (GO:0023057)	1277	134	82.11	+	1.63	1.3e-07	1.48e-05
regulation of transport (GO:0051049)	1849	194	118.89	+	1.63	1.33e-10	2.99e-08
negative regulation of cell communication (GO:0010648)	1273	133	81.85	+	1.62	2.24e-07	2.48e-05
regulation of protein phosphorylation (GO:0001932)	1362	142	87.58	+	1.62	8.5e-08	1.03e-05
multicellular organism development (GO:0007275)	4769	497	306.65	+	1.62	1.65e-29	1.28e-25
regulation of cell development (GO:0060284)	794	82	51.05	+	1.61	8.49e-05	0.00433
cellular response to organic substance (GO:0071310)	2150	222	138.24	+	1.61	1.58e-11	4.89e-09
chemical homeostasis (GO:0048878)	969	100	62.31	+	1.6	1.27e-05	0.000888
positive regulation of protein modification process (GO:0031401)	1202	124	77.29	+	1.6	9.69e-07	8.84e-05
regulation of cell death (GO:0010941)	1629	168	104.74	+	1.6	8.29e-09	1.31e-06
metal ion homeostasis (GO:0055065)	555	57	35.69	+	1.6	0.00136	0.0418
negative regulation of cell death (GO:0060548)	946	97	60.83	+	1.59	2.47e-05	0.00159
metal ion transport (GO:0030001)	625	64	40.19	+	1.59	0.00061	0.0216
secretion by cell (GO:0032940)	960	98	61.73	+	1.59	2.15e-05	0.0014
anatomical structure development (GO:0048856)	5137	523	330.31	+	1.58	4.25e-29	2.2e-25
developmental process involved in reproduction (GO:0003006)	649	66	41.73	+	1.58	0.000575	0.0208
cell differentiation (GO:0030154)	3491	355	224.47	+	1.58	5.27e-18	9.08e-15
cellular response to cytokine stimulus (GO:0071345)	827	84	53.18	+	1.58	0.000116	0.00551
response to external stimulus (GO:0009605)	1893	192	121.72	+	1.58	1.81e-09	3.13e-07
positive regulation of cellular protein metabolic process (GO:0032270)	1520	154	97.74	+	1.58	1.12e-07	1.31e-05
response to nitrogen compound (GO:1901698)	998	101	64.17	+	1.57	2.25e-05	0.00146
cellular cation homeostasis (GO:0030003)	575	58	36.97	+	1.57	0.00164	0.0483
secretion (GO:0046903)	1071	108	68.87	+	1.57	1.34e-05	0.000934
negative regulation of apoptotic process (GO:0043066)	853	86	54.85	+	1.57	0.000111	0.00534
cellular developmental process (GO:0048869)	3565	359	229.23	+	1.57	1.34e-17	2.08e-14
cellular chemical homeostasis (GO:0055082)	676	68	43.47	+	1.56	0.000715	0.0248
positive regulation of protein metabolic process (GO:0051247)	1612	162	103.65	+	1.56	7.74e-08	9.52e-06
negative regulation of programmed cell death (GO:0043069)	867	87	55.75	+	1.56	0.000124	0.00578
positive regulation of transport (GO:0051050)	978	98	62.89	+	1.56	4.43e-05	0.00261
regulation of phosphorylation (GO:0042325)	1490	149	95.81	+	1.56	3.7e-07	3.99e-05
regulation of hydrolase activity (GO:0051336)	1194	119	76.77	+	1.55	8.99e-06	0.000648
regulation of programmed cell death (GO:0043067)	1512	150	97.22	+	1.54	5.73e-07	5.62e-05
regulation of apoptotic process (GO:0042981)	1497	148	96.26	+	1.54	8.82e-07	8.19e-05
response to cytokine (GO:0034097)	921	91	59.22	+	1.54	0.000145	0.00655
cellular response to chemical stimulus (GO:0070887)	2624	259	168.72	+	1.54	1.65e-11	5.03e-09
regulation of cell communication (GO:0010646)	3374	333	216.95	+	1.53	5.36e-15	4.37e-12
cation homeostasis (GO:0055080)	639	63	41.09	+	1.53	0.00163	0.0482
regulation of signaling (GO:0023051)	3423	337	220.1	+	1.53	4.28e-15	3.91e-12
cell surface receptor signaling pathway (GO:0007166)	2278	224	146.48	+	1.53	8.8e-10	1.55e-07
developmental process (GO:0032502)	5497	540	353.46	+	1.53	1.43e-26	4.44e-23
regulation of intracellular signal transduction (GO:1902531)	1800	176	115.74	+	1.52	1.09e-07	1.3e-05
regulation of signal transduction (GO:0009966)	3083	298	198.24	+	1.5	3.2e-12	1.34e-09
response to abiotic stimulus (GO:0009628)	1118	108	71.89	+	1.5	7.44e-05	0.00393
regulation of kinase activity (GO:0043549)	849	82	54.59	+	1.5	0.000557	0.0203
response to organic substance (GO:0010033)	2765	267	177.79	+	1.5	5.97e-11	1.49e-08
multicellular organismal reproductive process (GO:0048609)	809	77	52.02	+	1.48	0.00148	0.0445
positive regulation of response to stimulus (GO:0048584)	2187	208	140.62	+	1.48	4.59e-08	6.03e-06
regulation of phosphorus metabolic process (GO:0051174)	1737	165	111.69	+	1.48	1.62e-06	0.000142
positive regulation of catalytic activity (GO:0043085)	1436	136	92.33	+	1.47	1.75e-05	0.00119
cellular homeostasis (GO:0019725)	815	77	52.4	+	1.47	0.00155	0.0463
multicellular organismal process (GO:0032501)	6688	630	430.04	+	1.46	7.96e-28	3.09e-24
regulation of phosphate metabolic process (GO:0019220)	1723	162	110.79	+	1.46	3.95e-06	0.000316
homeostatic process (GO:0042592)	1469	138	94.46	+	1.46	2.15e-05	0.0014
regulation of catalytic activity (GO:0050790)	2317	217	148.98	+	1.46	7.54e-08	9.43e-06
system process (GO:0003008)	1852	173	119.08	+	1.45	2.46e-06	0.000205
negative regulation of molecular function (GO:0044092)	1178	110	75.75	+	1.45	0.000227	0.00958
regulation of molecular function (GO:0065009)	3391	316	218.04	+	1.45	3.32e-11	9.04e-09
positive regulation of molecular function (GO:0044093)	1761	163	113.23	+	1.44	7.91e-06	0.000573
defense response (GO:0006952)	1255	116	80.7	+	1.44	0.000218	0.00928
regulation of biological quality (GO:0065008)	3628	335	233.28	+	1.44	1.49e-11	4.73e-09
reproductive process (GO:0022414)	1371	126	88.16	+	1.43	0.00013	0.00599
protein phosphorylation (GO:0006468)	969	89	62.31	+	1.43	0.00147	0.0444
reproduction (GO:0000003)	1372	126	88.22	+	1.43	0.000131	0.00603
regulation of protein modification process (GO:0031399)	1753	160	112.72	+	1.42	1.91e-05	0.00127
intracellular signal transduction (GO:0035556)	1605	146	103.2	+	1.41	5.55e-05	0.00318
regulation of response to stimulus (GO:0048583)	4078	369	262.22	+	1.41	1.24e-11	4e-09
signaling (GO:0023052)	5349	484	343.94	+	1.41	3.61e-16	4e-13
ion transport (GO:0006811)	1316	119	84.62	+	1.41	0.000375	0.0146
cell communication (GO:0007154)	5447	492	350.24	+	1.4	2.38e-16	3.36e-13
positive regulation of macromolecule metabolic process (GO:0010604)	3034	267	195.09	+	1.37	2.54e-07	2.79e-05
signal transduction (GO:0007165)	4956	436	318.67	+	1.37	2.38e-12	1.05e-09
regulation of cellular protein metabolic process (GO:0032268)	2533	222	162.87	+	1.36	4.71e-06	0.000365
response to chemical (GO:0042221)	4164	364	267.75	+	1.36	1.1e-09	1.92e-07
positive regulation of metabolic process (GO:0009893)	3268	285	210.13	+	1.36	2.04e-07	2.29e-05
positive regulation of nitrogen compound metabolic process (GO:0051173)	2940	256	189.04	+	1.35	1.16e-06	0.000104
negative regulation of cellular process (GO:0048523)	4454	386	286.39	+	1.35	6.26e-10	1.13e-07
regulation of protein metabolic process (GO:0051246)	2778	240	178.63	+	1.34	4.9e-06	0.000378
positive regulation of cellular metabolic process (GO:0031325)	3051	263	196.18	+	1.34	1.67e-06	0.000146
positive regulation of cellular process (GO:0048522)	4978	428	320.09	+	1.34	1.18e-10	2.72e-08
negative regulation of biological process (GO:0048519)	4952	425	318.41	+	1.33	1.69e-10	3.68e-08
positive regulation of biological process (GO:0048518)	5607	479	360.53	+	1.33	8.48e-12	2.92e-09
positive regulation of gene expression (GO:0010628)	1818	152	116.9	+	1.3	0.00151	0.0452
cellular response to stimulus (GO:0051716)	6423	525	413	+	1.27	3.87e-10	7.32e-08
response to stress (GO:0006950)	3358	274	215.92	+	1.27	5.38e-05	0.0031
immune system process (GO:0002376)	2575	209	165.57	+	1.26	0.000772	0.0265
response to stimulus (GO:0050896)	8142	647	523.53	+	1.24	4.34e-11	1.14e-08
cellular component organization (GO:0016043)	5273	419	339.05	+	1.24	2.12e-06	0.000181
regulation of biological process (GO:0050789)	11425	875	734.63	+	1.19	6.88e-14	4.64e-11
cellular component organization or biogenesis (GO:0071840)	5498	420	353.52	+	1.19	9.05e-05	0.00454
regulation of cellular process (GO:0050794)	10764	818	692.12	+	1.18	3.17e-11	8.77e-09
biological regulation (GO:0065007)	12072	913	776.23	+	1.18	1.59e-13	9.84e-11
localization (GO:0051179)	5436	410	349.53	+	1.17	0.000346	0.0136
cellular process (GO:0009987)	15084	1068	969.9	+	1.1	3.81e-09	6.28e-07
biological_process (GO:0008150)	17500	1223	1125.25	+	1.09	2e-13	1.19e-10
cellular nitrogen compound metabolic process (GO:0034641)	5191	280	333.78	-	0.84	0.000866	0.0293
heterocycle metabolic process (GO:0046483)	4740	252	304.78	-	0.83	0.000746	0.0258
nucleobase-containing compound metabolic process (GO:0006139)	4564	239	293.47	-	0.81	0.000427	0.0163
nucleic acid metabolic process (GO:0090304)	4003	200	257.39	-	0.78	7.67e-05	0.004
cellular macromolecule catabolic process (GO:0044265)	854	32	54.91	-	0.58	0.00117	0.0378
Unclassified (UNCLASSIFIED)	3542	130	227.75	-	0.57	2e-13	1.15e-10
cellular response to DNA damage stimulus (GO:0006974)	742	26	47.71	-	0.54	0.000895	0.0301
intracellular protein transport (GO:0006886)	744	26	47.84	-	0.54	0.000895	0.03
DNA metabolic process (GO:0006259)	789	26	50.73	-	0.51	0.000226	0.00959
DNA repair (GO:0006281)	492	13	31.64	-	0.41	0.000422	0.0162
ribonucleoprotein complex biogenesis (GO:0022613)	468	12	30.09	-	0.4	0.000435	0.0166
detection of chemical stimulus (GO:0009593)	507	13	32.6	-	0.4	0.000247	0.0103
RNA processing (GO:0006396)	897	20	57.68	-	0.35	2.41e-08	3.47e-06
mRNA processing (GO:0006397)	465	10	29.9	-	0.33	5.67e-05	0.00322
detection of stimulus involved in sensory perception (GO:0050906)	524	11	33.69	-	0.33	1.31e-05	0.000917
mRNA metabolic process (GO:0016071)	680	14	43.72	-	0.32	3.97e-07	4.18e-05
ncRNA processing (GO:0034470)	405	8	26.04	-	0.31	9.56e-05	0.00478
sensory perception of chemical stimulus (GO:0007606)	533	10	34.27	-	0.29	2.64e-06	0.000216
detection of chemical stimulus involved in sensory perception (GO:0050907)	472	7	30.35	-	0.23	1.37e-06	0.000121
mRNA splicing, via spliceosome (GO:0000398)	285	4	18.33	-	0.22	0.000157	0.007
RNA splicing, via transesterification reactions with bulged adenosine as nucleophile (GO:0000377)	285	4	18.33	-	0.22	0.000157	0.00698
RNA splicing, via transesterification reactions (GO:0000375)	288	4	18.52	-	0.22	0.000162	0.00712
sensory perception of smell (GO:0007608)	458	6	29.45	-	0.2	5.47e-07	5.44e-05
protein folding (GO:0006457)	233	3	14.98	-	0.2	0.000498	0.0185
detection of chemical stimulus involved in sensory perception of smell (GO:0050911)	429	5	27.58	-	0.18	4.12e-07	4.32e-05
protein targeting (GO:0006605)	278	3	17.88	-	0.17	4.34e-05	0.00257
viral transcription (GO:0019083)	114	0	7.33	-	< 0.01	0.00129	0.0404
viral gene expression (GO:0019080)	128	0	8.23	-	< 0.01	0.000583	0.021
protein localization to endoplasmic reticulum (GO:0070972)	126	0	8.1	-	< 0.01	0.000952	0.0318
nuclear-transcribed mRNA catabolic process, nonsense-mediated decay (GO:0000184)	119	0	7.65	-	< 0.01	0.00139	0.0426
cytosolic transport (GO:0016482)	130	0	8.36	-	< 0.01	0.000599	0.0214

## Sheet: SMF_Upregulated_PANTHER
Analysis Type:	PANTHER Overrepresentation Test (Released 20171205)
Annotation Version and Release Date:	GO Ontology database Released 2018-02-02
Analyzed List:	SMF_Up (Homo sapiens)
Reference List:	Homo sapiens (all genes in database)
Test Type:	FISHER
GO biological process complete	Homo sapiens - REFLIST (21042)	SMF_Up (882)	SMF_Up (expected)	SMF_Up (over/under)	SMF_Up (fold Enrichment)	SMF_Up (raw P-value)	SMF_Up (FDR)
axonemal central apparatus assembly (GO:1904158)	3	3	0.13	+	23.86	0.00118	0.0485
regulation of mesenchymal stem cell differentiation (GO:2000739)	6	4	0.25	+	15.9	0.00045	0.0238
metanephric glomerulus vasculature development (GO:0072239)	7	4	0.29	+	13.63	0.000684	0.0319
synaptic transmission, GABAergic (GO:0051932)	7	4	0.29	+	13.63	0.000684	0.0318
metanephric nephron tubule morphogenesis (GO:0072282)	8	4	0.34	+	11.93	0.000994	0.0421
positive regulation of Wnt signaling pathway, planar cell polarity pathway (GO:2000096)	8	4	0.34	+	11.93	0.000994	0.042
metanephric glomerulus development (GO:0072224)	11	5	0.46	+	10.84	0.000314	0.0186
cAMP catabolic process (GO:0006198)	14	6	0.59	+	10.22	9.95e-05	0.00727
glomerulus vasculature development (GO:0072012)	19	8	0.8	+	10.05	7.46e-06	0.00087
cyclic nucleotide catabolic process (GO:0009214)	17	7	0.71	+	9.82	3.16e-05	0.00293
kidney vasculature development (GO:0061440)	21	8	0.88	+	9.09	1.34e-05	0.00142
renal system vasculature development (GO:0061437)	21	8	0.88	+	9.09	1.34e-05	0.00141
regulation of relaxation of muscle (GO:1901077)	14	5	0.59	+	8.52	0.000756	0.034
neuron cell-cell adhesion (GO:0007158)	15	5	0.63	+	7.95	0.000975	0.0414
innervation (GO:0060384)	25	8	1.05	+	7.63	3.77e-05	0.00334
metanephric nephron development (GO:0072210)	33	10	1.38	+	7.23	6.04e-06	0.000738
metanephric nephron morphogenesis (GO:0072273)	21	6	0.88	+	6.82	0.000597	0.0293
regulation of AMPA receptor activity (GO:2000311)	21	6	0.88	+	6.82	0.000597	0.0292
regulation of glutamate receptor signaling pathway (GO:1900449)	37	10	1.55	+	6.45	1.41e-05	0.00147
metanephros morphogenesis (GO:0003338)	28	7	1.17	+	5.96	0.000417	0.0227
purine ribonucleotide catabolic process (GO:0009154)	29	7	1.22	+	5.76	0.0005	0.0256
regulation of neurotransmitter receptor activity (GO:0099601)	42	10	1.76	+	5.68	3.59e-05	0.00324
ribonucleotide catabolic process (GO:0009261)	30	7	1.26	+	5.57	0.000596	0.0293
cranial nerve morphogenesis (GO:0021602)	31	7	1.3	+	5.39	0.000705	0.0323
axonemal dynein complex assembly (GO:0070286)	31	7	1.3	+	5.39	0.000705	0.0322
regulation of heart rate by cardiac conduction (GO:0086091)	36	8	1.51	+	5.3	0.000325	0.0191
purine nucleotide catabolic process (GO:0006195)	42	9	1.76	+	5.11	0.000176	0.0116
retina morphogenesis in camera-type eye (GO:0060042)	48	10	2.01	+	4.97	9.53e-05	0.00707
glomerulus development (GO:0032835)	53	11	2.22	+	4.95	4.43e-05	0.00382
cAMP metabolic process (GO:0046058)	34	7	1.43	+	4.91	0.00113	0.0469
nerve development (GO:0021675)	74	15	3.1	+	4.84	2.46e-06	0.000343
regulation of actin filament-based movement (GO:1903115)	40	8	1.68	+	4.77	0.000601	0.0293
metanephros development (GO:0001656)	83	16	3.48	+	4.6	2.03e-06	0.000295
membrane depolarization during action potential (GO:0086010)	42	8	1.76	+	4.54	0.000796	0.035
cardiac conduction (GO:0061337)	87	16	3.65	+	4.39	3.48e-06	0.000465
smooth muscle contraction (GO:0006939)	49	9	2.05	+	4.38	0.00048	0.0248
purine-containing compound catabolic process (GO:0072523)	49	9	2.05	+	4.38	0.00048	0.0247
multicellular organismal signaling (GO:0035637)	128	23	5.37	+	4.29	3.95e-08	1.02e-05
sprouting angiogenesis (GO:0002040)	45	8	1.89	+	4.24	0.00118	0.0486
regulation of chondrocyte differentiation (GO:0032330)	45	8	1.89	+	4.24	0.00118	0.0485
cranial nerve development (GO:0021545)	51	9	2.14	+	4.21	0.00062	0.0298
intraspecies interaction between organisms (GO:0051703)	51	9	2.14	+	4.21	0.00062	0.0297
social behavior (GO:0035176)	51	9	2.14	+	4.21	0.00062	0.0296
nephron tubule morphogenesis (GO:0072078)	63	11	2.64	+	4.17	0.000173	0.0115
regulation of myoblast differentiation (GO:0045661)	52	9	2.18	+	4.13	0.000702	0.0323
ureteric bud morphogenesis (GO:0060675)	52	9	2.18	+	4.13	0.000702	0.0322
axoneme assembly (GO:0035082)	58	10	2.43	+	4.11	0.00037	0.021
nephron development (GO:0072006)	122	21	5.11	+	4.11	2.87e-07	5.86e-05
response to type I interferon (GO:0034340)	70	12	2.93	+	4.09	0.000103	0.00753
mesonephric tubule morphogenesis (GO:0072171)	53	9	2.22	+	4.05	0.000793	0.035
neuromuscular process controlling balance (GO:0050885)	53	9	2.22	+	4.05	0.000793	0.0349
regulation of smooth muscle cell migration (GO:0014910)	59	10	2.47	+	4.04	0.000417	0.0228
type I interferon signaling pathway (GO:0060337)	65	11	2.72	+	4.04	0.00022	0.014
nephron epithelium morphogenesis (GO:0072088)	65	11	2.72	+	4.04	0.00022	0.0139
cellular response to type I interferon (GO:0071357)	65	11	2.72	+	4.04	0.00022	0.0139
nephron morphogenesis (GO:0072028)	66	11	2.77	+	3.98	0.000248	0.0154
transmission of nerve impulse (GO:0019226)	54	9	2.26	+	3.98	0.000892	0.0384
microtubule bundle formation (GO:0001578)	85	14	3.56	+	3.93	4.15e-05	0.00362
cell fate specification (GO:0001708)	73	12	3.06	+	3.92	0.000147	0.0101
renal tubule morphogenesis (GO:0061333)	67	11	2.81	+	3.92	0.000278	0.017
synapse assembly (GO:0007416)	82	13	3.44	+	3.78	0.000109	0.00788
nephron tubule development (GO:0072080)	76	12	3.19	+	3.77	0.000206	0.0132
regulation of potassium ion transport (GO:0043266)	89	14	3.73	+	3.75	6.48e-05	0.00529
action potential (GO:0001508)	102	16	4.28	+	3.74	2.06e-05	0.00201
epithelial cell proliferation (GO:0050673)	83	13	3.48	+	3.74	0.000122	0.00859
membrane depolarization (GO:0051899)	64	10	2.68	+	3.73	0.000736	0.0333
retina development in camera-type eye (GO:0060041)	135	21	5.66	+	3.71	1.25e-06	0.000194
positive regulation of endothelial cell proliferation (GO:0001938)	78	12	3.27	+	3.67	0.000255	0.0157
heart process (GO:0003015)	92	14	3.86	+	3.63	8.91e-05	0.00668
renal tubule development (GO:0061326)	80	12	3.35	+	3.58	0.000314	0.0187
regulation of bone mineralization (GO:0030500)	67	10	2.81	+	3.56	0.00101	0.0424
cardiac muscle contraction (GO:0060048)	74	11	3.1	+	3.55	0.000591	0.0294
kidney morphogenesis (GO:0060993)	81	12	3.4	+	3.53	0.000348	0.0201
regulation of endothelial cell proliferation (GO:0001936)	108	16	4.53	+	3.53	3.83e-05	0.00338
cellular response to retinoic acid (GO:0071300)	69	10	2.89	+	3.46	0.00123	0.0497
regulation of cardiac conduction (GO:1903779)	69	10	2.89	+	3.46	0.00123	0.0496
regulation of cation channel activity (GO:2001257)	146	21	6.12	+	3.43	3.79e-06	0.000498
adult behavior (GO:0030534)	147	21	6.16	+	3.41	4.17e-06	0.000534
adult locomotory behavior (GO:0008344)	84	12	3.52	+	3.41	0.000467	0.0244
heart contraction (GO:0060047)	85	12	3.56	+	3.37	0.000514	0.0262
neurotransmitter secretion (GO:0007269)	102	14	4.28	+	3.27	0.000236	0.0147
signal release from synapse (GO:0099643)	102	14	4.28	+	3.27	0.000236	0.0147
negative regulation of vasculature development (GO:1901343)	95	13	3.98	+	3.26	0.000399	0.0221
learning (GO:0007612)	139	19	5.83	+	3.26	2.06e-05	0.002
nephron epithelium development (GO:0072009)	96	13	4.02	+	3.23	0.000437	0.0235
negative regulation of blood vessel morphogenesis (GO:2000181)	89	12	3.73	+	3.22	0.000742	0.0336
regulation of heart rate (GO:0002027)	91	12	3.81	+	3.15	0.000885	0.0382
neuron migration (GO:0001764)	114	15	4.78	+	3.14	0.000217	0.0139
presynaptic process involved in chemical synaptic transmission (GO:0099531)	107	14	4.49	+	3.12	0.000366	0.021
memory (GO:0007613)	107	14	4.49	+	3.12	0.000366	0.021
synaptic vesicle localization (GO:0097479)	92	12	3.86	+	3.11	0.000965	0.0411
synaptic vesicle cycle (GO:0099504)	100	13	4.19	+	3.1	0.00062	0.0298
sensory perception of mechanical stimulus (GO:0050954)	163	21	6.83	+	3.07	1.73e-05	0.00174
axon guidance (GO:0007411)	226	29	9.47	+	3.06	5e-07	9.33e-05
neuron projection guidance (GO:0097485)	228	29	9.56	+	3.03	5.88e-07	0.000109
axon development (GO:0061564)	380	48	15.93	+	3.01	1.55e-10	7.28e-08
kidney development (GO:0001822)	254	32	10.65	+	3.01	1.89e-07	4.07e-05
potassium ion transmembrane transport (GO:0071805)	151	19	6.33	+	3	5.72e-05	0.00475
cellular potassium ion transport (GO:0071804)	151	19	6.33	+	3	5.72e-05	0.00472
renal system development (GO:0072001)	272	34	11.4	+	2.98	9.32e-08	2.26e-05
synapse organization (GO:0050808)	192	24	8.05	+	2.98	7.07e-06	0.000836
morphogenesis of a branching epithelium (GO:0061138)	160	20	6.71	+	2.98	4.01e-05	0.00351
positive regulation of synaptic transmission (GO:0050806)	122	15	5.11	+	2.93	0.000418	0.0227
regulation of ion transmembrane transport (GO:0034765)	423	52	17.73	+	2.93	6.43e-11	3.44e-08
positive regulation of epithelial cell proliferation (GO:0050679)	171	21	7.17	+	2.93	3.29e-05	0.003
response to retinoic acid (GO:0032526)	106	13	4.44	+	2.93	0.00101	0.0424
glial cell differentiation (GO:0010001)	155	19	6.5	+	2.92	7.85e-05	0.006
sensory perception of sound (GO:0007605)	147	18	6.16	+	2.92	0.000121	0.0086
gliogenesis (GO:0042063)	198	24	8.3	+	2.89	1.13e-05	0.00124
regulation of heart contraction (GO:0008016)	231	28	9.68	+	2.89	2.15e-06	0.000309
anatomical structure maturation (GO:0071695)	124	15	5.2	+	2.89	0.000488	0.0251
urogenital system development (GO:0001655)	306	37	12.83	+	2.88	5.51e-08	1.38e-05
vesicle-mediated transport in synapse (GO:0099003)	108	13	4.53	+	2.87	0.00118	0.0487
axonogenesis (GO:0007409)	349	42	14.63	+	2.87	7.91e-09	2.36e-06
cell morphogenesis involved in neuron differentiation (GO:0048667)	408	49	17.1	+	2.87	4.73e-10	1.98e-07
inner ear development (GO:0048839)	184	22	7.71	+	2.85	3.12e-05	0.00291
regulation of transmembrane transport (GO:0034762)	436	52	18.28	+	2.85	1.72e-10	7.85e-08
morphogenesis of a branching structure (GO:0001763)	169	20	7.08	+	2.82	8e-05	0.00608
learning or memory (GO:0007611)	238	28	9.98	+	2.81	3.62e-06	0.00048
potassium ion transport (GO:0006813)	171	20	7.17	+	2.79	9.26e-05	0.00691
cell morphogenesis involved in differentiation (GO:0000904)	508	59	21.29	+	2.77	2.59e-11	1.61e-08
muscle contraction (GO:0006936)	245	28	10.27	+	2.73	5.97e-06	0.000735
neuron projection morphogenesis (GO:0048812)	456	52	19.11	+	2.72	7.24e-10	2.74e-07
blood vessel morphogenesis (GO:0048514)	386	44	16.18	+	2.72	1.52e-08	4.2e-06
regulation of ion transmembrane transporter activity (GO:0032412)	220	25	9.22	+	2.71	2.02e-05	0.002
plasma membrane bounded cell projection morphogenesis (GO:0120039)	460	52	19.28	+	2.7	1.53e-09	5.27e-07
locomotory behavior (GO:0007626)	195	22	8.17	+	2.69	6.87e-05	0.00552
cell projection morphogenesis (GO:0048858)	463	52	19.41	+	2.68	1.68e-09	5.65e-07
regulation of blood circulation (GO:1903522)	278	31	11.65	+	2.66	3.06e-06	0.000423
neuron projection development (GO:0031175)	601	67	25.19	+	2.66	6.66e-12	4.92e-09
angiogenesis (GO:0001525)	297	33	12.45	+	2.65	1.59e-06	0.000237
extracellular structure organization (GO:0043062)	315	35	13.2	+	2.65	7.73e-07	0.00013
regulation of transmembrane transporter activity (GO:0022898)	226	25	9.47	+	2.64	3.04e-05	0.00286
ear development (GO:0043583)	209	23	8.76	+	2.63	6.7e-05	0.00541
regulation of ion transport (GO:0043269)	610	67	25.57	+	2.62	1.12e-11	7.92e-09
blood vessel development (GO:0001568)	466	51	19.53	+	2.61	4.22e-09	1.39e-06
regulation of muscle contraction (GO:0006937)	156	17	6.54	+	2.6	0.000634	0.03
regulation of cation transmembrane transport (GO:1904062)	285	31	11.95	+	2.59	6.96e-06	0.00083
extracellular matrix organization (GO:0030198)	314	34	13.16	+	2.58	2.43e-06	0.000342
cell part morphogenesis (GO:0032990)	484	52	20.29	+	2.56	4.87e-09	1.51e-06
positive regulation of ion transport (GO:0043270)	242	26	10.14	+	2.56	4.9e-05	0.00415
regulation of axonogenesis (GO:0050770)	159	17	6.66	+	2.55	0.000771	0.0343
lung development (GO:0030324)	169	18	7.08	+	2.54	0.00057	0.0286
central nervous system neuron differentiation (GO:0021953)	169	18	7.08	+	2.54	0.00057	0.0285
cell morphogenesis (GO:0000902)	640	68	26.83	+	2.53	3.31e-11	1.9e-08
vasculature development (GO:0001944)	490	52	20.54	+	2.53	1.07e-08	3.14e-06
cellular response to acid chemical (GO:0071229)	199	21	8.34	+	2.52	0.000345	0.0201
cognition (GO:0050890)	275	29	11.53	+	2.52	2e-05	0.00199
muscle system process (GO:0003012)	294	31	12.32	+	2.52	1e-05	0.00112
circulatory system process (GO:0003013)	380	40	15.93	+	2.51	4.86e-07	9.19e-05
neuron development (GO:0048666)	744	78	31.19	+	2.5	2.45e-12	2.54e-09
trans-synaptic signaling (GO:0099537)	420	44	17.6	+	2.5	2.29e-07	4.8e-05
synaptic signaling (GO:0099536)	420	44	17.6	+	2.5	2.29e-07	4.73e-05
regulation of transporter activity (GO:0032409)	239	25	10.02	+	2.5	8.82e-05	0.00664
regulation of epithelial cell proliferation (GO:0050678)	306	32	12.83	+	2.49	8.04e-06	0.000917
regulation of ossification (GO:0030278)	182	19	7.63	+	2.49	0.000759	0.034
respiratory tube development (GO:0030323)	173	18	7.25	+	2.48	0.00111	0.0463
cardiovascular system development (GO:0072358)	500	52	20.96	+	2.48	1.52e-08	4.13e-06
connective tissue development (GO:0061448)	202	21	8.47	+	2.48	0.000379	0.0214
blood circulation (GO:0008015)	376	39	15.76	+	2.47	9.25e-07	0.000151
regulation of system process (GO:0044057)	505	52	21.17	+	2.46	1.91e-08	5.11e-06
tissue homeostasis (GO:0001894)	175	18	7.34	+	2.45	0.00118	0.0486
respiratory system development (GO:0060541)	195	20	8.17	+	2.45	0.000591	0.0293
regulation of muscle system process (GO:0090257)	215	22	9.01	+	2.44	0.000303	0.0181
regulation of blood pressure (GO:0008217)	176	18	7.38	+	2.44	0.00121	0.0495
chemical synaptic transmission (GO:0007268)	413	42	17.31	+	2.43	6.79e-07	0.000121
anterograde trans-synaptic signaling (GO:0098916)	413	42	17.31	+	2.43	6.79e-07	0.00012
developmental maturation (GO:0021700)	218	22	9.14	+	2.41	0.000344	0.0201
regulation of vasculature development (GO:1901342)	270	27	11.32	+	2.39	7.82e-05	0.006
regulation of membrane potential (GO:0042391)	400	40	16.77	+	2.39	1.73e-06	0.000256
negative regulation of Wnt signaling pathway (GO:0030178)	200	20	8.38	+	2.39	0.000719	0.0327
tube morphogenesis (GO:0035239)	341	34	14.29	+	2.38	1.26e-05	0.00136
neuron differentiation (GO:0030182)	925	92	38.77	+	2.37	2.87e-13	4.04e-10
epithelial tube morphogenesis (GO:0060562)	303	30	12.7	+	2.36	5.12e-05	0.00431
regulation of metal ion transport (GO:0010959)	354	35	14.84	+	2.36	1.02e-05	0.00112
cell adhesion (GO:0007155)	873	86	36.59	+	2.35	2.93e-12	2.84e-09
cellular component morphogenesis (GO:0032989)	735	72	30.81	+	2.34	2.29e-10	1.01e-07
biological adhesion (GO:0022610)	878	86	36.8	+	2.34	3.64e-12	3.13e-09
tissue morphogenesis (GO:0048729)	526	51	22.05	+	2.31	1.45e-07	3.22e-05
ossification (GO:0001503)	248	24	10.4	+	2.31	0.000448	0.0238
heart morphogenesis (GO:0003007)	228	22	9.56	+	2.3	0.00055	0.0278
chemotaxis (GO:0006935)	499	48	20.92	+	2.29	4.25e-07	8.34e-05
taxis (GO:0042330)	500	48	20.96	+	2.29	4.45e-07	8.62e-05
skeletal system development (GO:0001501)	469	45	19.66	+	2.29	1.09e-06	0.000172
cell fate commitment (GO:0045165)	230	22	9.64	+	2.28	0.000928	0.0399
negative regulation of cell migration (GO:0030336)	230	22	9.64	+	2.28	0.000928	0.0398
morphogenesis of an epithelium (GO:0002009)	419	40	17.56	+	2.28	5.37e-06	0.000667
regulation of cell morphogenesis involved in differentiation (GO:0010769)	263	25	11.02	+	2.27	0.000363	0.0209
sensory organ morphogenesis (GO:0090596)	254	24	10.65	+	2.25	0.000521	0.0265
sensory organ development (GO:0007423)	519	49	21.75	+	2.25	6.32e-07	0.000115
circulatory system development (GO:0072359)	808	76	33.87	+	2.24	4.25e-10	1.83e-07
regulation of angiogenesis (GO:0045765)	247	23	10.35	+	2.22	0.000792	0.0351
animal organ morphogenesis (GO:0009887)	881	82	36.93	+	2.22	1.35e-10	6.55e-08
regulation of cellular response to growth factor stimulus (GO:0090287)	249	23	10.44	+	2.2	0.000845	0.0369
eye development (GO:0001654)	338	31	14.17	+	2.19	0.00013	0.00899
muscle tissue development (GO:0060537)	295	27	12.37	+	2.18	0.000455	0.0239
regulation of cellular component movement (GO:0051270)	858	78	35.96	+	2.17	1.27e-09	4.46e-07
regulation of neurotransmitter levels (GO:0001505)	297	27	12.45	+	2.17	0.000472	0.0245
embryonic morphogenesis (GO:0048598)	563	51	23.6	+	2.16	1.06e-06	0.00017
cell projection organization (GO:0030030)	1050	95	44.01	+	2.16	2.11e-11	1.37e-08
embryonic organ morphogenesis (GO:0048562)	290	26	12.16	+	2.14	0.000697	0.0322
heart development (GO:0007507)	481	43	20.16	+	2.13	1.3e-05	0.00138
regulation of neuron differentiation (GO:0045664)	538	48	22.55	+	2.13	3.22e-06	0.000438
camera-type eye development (GO:0043010)	293	26	12.28	+	2.12	0.000748	0.0337
cell-cell signaling (GO:0007267)	1142	101	47.87	+	2.11	1.62e-11	1.09e-08
cell-cell adhesion (GO:0098609)	442	39	18.53	+	2.11	4.83e-05	0.00414
response to acid chemical (GO:0001101)	332	29	13.92	+	2.08	0.000388	0.0216
generation of neurons (GO:0048699)	1374	120	57.59	+	2.08	3.08e-13	3.98e-10
plasma membrane bounded cell projection organization (GO:0120036)	1021	89	42.8	+	2.08	4.99e-10	2.04e-07
regulation of cell morphogenesis (GO:0022604)	436	38	18.28	+	2.08	7.11e-05	0.00563
tube development (GO:0035295)	563	49	23.6	+	2.08	5.12e-06	0.00064
neurogenesis (GO:0022008)	1471	128	61.66	+	2.08	4.81e-14	8.3e-11
embryonic organ development (GO:0048568)	426	37	17.86	+	2.07	9.79e-05	0.00723
cellular calcium ion homeostasis (GO:0006874)	384	33	16.1	+	2.05	0.000218	0.0139
regulation of developmental growth (GO:0048638)	303	26	12.7	+	2.05	0.00101	0.0424
divalent inorganic cation homeostasis (GO:0072507)	423	36	17.73	+	2.03	0.000154	0.0104
behavior (GO:0007610)	555	47	23.26	+	2.02	1.9e-05	0.0019
regulation of cell migration (GO:0030334)	733	62	30.72	+	2.02	7.44e-07	0.000127
anatomical structure formation involved in morphogenesis (GO:0048646)	840	71	35.21	+	2.02	9.88e-08	2.36e-05
cellular divalent inorganic cation homeostasis (GO:0072503)	403	34	16.89	+	2.01	0.000287	0.0173
regulation of anatomical structure size (GO:0090066)	466	39	19.53	+	2	0.000122	0.00856
negative regulation of developmental process (GO:0051093)	862	72	36.13	+	1.99	1.37e-07	3.08e-05
calcium ion homeostasis (GO:0055074)	396	33	16.6	+	1.99	0.000417	0.0228
cellular metal ion homeostasis (GO:0006875)	493	41	20.66	+	1.98	7.8e-05	0.00602
anatomical structure morphogenesis (GO:0009653)	2021	168	84.71	+	1.98	8.6e-17	1.91e-13
regulation of neuron projection development (GO:0010975)	385	32	16.14	+	1.98	0.000555	0.0279
transmembrane receptor protein tyrosine kinase signaling pathway (GO:0007169)	518	43	21.71	+	1.98	6.91e-05	0.00553
regulation of cell motility (GO:2000145)	784	65	32.86	+	1.98	6.85e-07	0.000119
nervous system development (GO:0007399)	2206	182	92.47	+	1.97	6.29e-18	1.63e-14
positive regulation of MAPK cascade (GO:0043410)	502	41	21.04	+	1.95	0.000136	0.00932
metal ion transport (GO:0030001)	625	51	26.2	+	1.95	1.6e-05	0.00162
positive regulation of cell migration (GO:0030335)	429	35	17.98	+	1.95	0.000438	0.0234
regulation of neurogenesis (GO:0050767)	675	55	28.29	+	1.94	8.21e-06	0.000929
pattern specification process (GO:0007389)	406	33	17.02	+	1.94	0.000774	0.0344
metal ion homeostasis (GO:0055065)	555	45	23.26	+	1.93	7.71e-05	0.00598
positive regulation of cellular component movement (GO:0051272)	457	37	19.16	+	1.93	0.000286	0.0173
monovalent inorganic cation transport (GO:0015672)	420	34	17.6	+	1.93	0.000604	0.0293
cell development (GO:0048468)	1486	120	62.29	+	1.93	3.59e-11	1.99e-08
regulation of anatomical structure morphogenesis (GO:0022603)	980	79	41.08	+	1.92	1.3e-07	3e-05
regulation of nervous system development (GO:0051960)	770	62	32.28	+	1.92	3.36e-06	0.000453
negative regulation of cell differentiation (GO:0045596)	639	51	26.78	+	1.9	2.94e-05	0.0028
positive regulation of cell motility (GO:2000147)	445	35	18.65	+	1.88	0.000859	0.0373
negative regulation of multicellular organismal process (GO:0051241)	1044	82	43.76	+	1.87	1.99e-07	4.24e-05
positive regulation of nervous system development (GO:0051962)	460	36	19.28	+	1.87	0.000693	0.0321
cation transmembrane transport (GO:0098655)	620	48	25.99	+	1.85	0.000121	0.00857
regulation of locomotion (GO:0040012)	855	66	35.84	+	1.84	6.6e-06	0.000794
cation homeostasis (GO:0055080)	639	49	26.78	+	1.83	0.000107	0.00774
positive regulation of cell differentiation (GO:0045597)	862	66	36.13	+	1.83	7.34e-06	0.000862
cellular cation homeostasis (GO:0030003)	575	44	24.1	+	1.83	0.000253	0.0156
regulation of multicellular organismal development (GO:2000026)	1805	138	75.66	+	1.82	2.81e-11	1.68e-08
ion homeostasis (GO:0050801)	681	52	28.54	+	1.82	7.61e-05	0.00593
inorganic ion transmembrane transport (GO:0098660)	642	49	26.91	+	1.82	0.000157	0.0105
cellular ion homeostasis (GO:0006873)	590	45	24.73	+	1.82	0.000285	0.0174
inorganic cation transmembrane transport (GO:0098662)	552	42	23.14	+	1.82	0.000419	0.0227
movement of cell or subcellular component (GO:0006928)	1462	111	61.28	+	1.81	5.03e-09	1.53e-06
embryo development (GO:0009790)	924	70	38.73	+	1.81	6.54e-06	0.000793
positive regulation of developmental process (GO:0051094)	1241	94	52.02	+	1.81	1.15e-07	2.7e-05
central nervous system development (GO:0007417)	899	68	37.68	+	1.8	7.57e-06	0.00087
regulation of cell development (GO:0060284)	794	60	33.28	+	1.8	2.61e-05	0.0025
locomotion (GO:0040011)	1205	91	50.51	+	1.8	1.83e-07	3.99e-05
regulation of cell differentiation (GO:0045595)	1643	124	68.87	+	1.8	9.03e-10	3.26e-07
cellular response to organonitrogen compound (GO:0071417)	491	37	20.58	+	1.8	0.00105	0.044
inorganic ion homeostasis (GO:0098771)	654	49	27.41	+	1.79	0.000187	0.0123
regulation of multicellular organismal process (GO:0051239)	2777	208	116.4	+	1.79	3.35e-16	6.49e-13
enzyme linked receptor protein signaling pathway (GO:0007167)	715	53	29.97	+	1.77	0.000159	0.0106
regulation of developmental process (GO:0050793)	2379	176	99.72	+	1.76	4.1e-13	4.89e-10
system process (GO:0003008)	1852	136	77.63	+	1.75	7.09e-10	2.75e-07
chemical homeostasis (GO:0048878)	969	71	40.62	+	1.75	1.52e-05	0.00157
ion transmembrane transport (GO:0034220)	890	65	37.31	+	1.74	3.28e-05	0.00301
positive regulation of phosphorus metabolic process (GO:0010562)	1098	80	46.02	+	1.74	4.11e-06	0.000536
positive regulation of phosphate metabolic process (GO:0045937)	1098	80	46.02	+	1.74	4.11e-06	0.000532
cellular chemical homeostasis (GO:0055082)	676	49	28.34	+	1.73	0.000478	0.0248
system development (GO:0048731)	4173	302	174.92	+	1.73	1.72e-22	2.67e-18
cellular response to oxygen-containing compound (GO:1901701)	905	65	37.93	+	1.71	5.4e-05	0.00453
regulation of secretion (GO:0051046)	725	52	30.39	+	1.71	0.000367	0.0209
regulation of secretion by cell (GO:1903530)	670	48	28.08	+	1.71	0.000651	0.0306
positive regulation of protein phosphorylation (GO:0001934)	936	67	39.23	+	1.71	4.87e-05	0.00415
cation transport (GO:0006812)	842	60	35.29	+	1.7	0.000129	0.00893
positive regulation of phosphorylation (GO:0042327)	983	70	41.2	+	1.7	3.66e-05	0.00328
positive regulation of cell proliferation (GO:0008284)	871	62	36.51	+	1.7	0.000113	0.0081
regulation of localization (GO:0032879)	2595	184	108.77	+	1.69	4.13e-12	3.37e-09
regulation of MAPK cascade (GO:0043408)	700	49	29.34	+	1.67	0.000857	0.0373
ion transport (GO:0006811)	1316	92	55.16	+	1.67	4.4e-06	0.000554
regulation of transport (GO:0051049)	1849	129	77.5	+	1.66	3.77e-08	9.9e-06
multicellular organism development (GO:0007275)	4769	331	199.9	+	1.66	2.86e-22	2.22e-18
positive regulation of cell communication (GO:0010647)	1643	114	68.87	+	1.66	3.38e-07	6.81e-05
localization of cell (GO:0051674)	969	67	40.62	+	1.65	0.000128	0.00893
cell motility (GO:0048870)	969	67	40.62	+	1.65	0.000128	0.00889
epithelium development (GO:0060429)	1074	74	45.02	+	1.64	7.39e-05	0.00582
cell migration (GO:0016477)	872	60	36.55	+	1.64	0.000323	0.019
response to oxygen-containing compound (GO:1901700)	1445	99	60.57	+	1.63	4.23e-06	0.000538
positive regulation of signaling (GO:0023056)	1650	113	69.16	+	1.63	6.96e-07	0.00012
tissue development (GO:0009888)	1658	113	69.5	+	1.63	1.01e-06	0.000163
anatomical structure development (GO:0048856)	5137	345	215.32	+	1.6	4.54e-21	1.76e-17
transmembrane transport (GO:0055085)	1225	82	51.35	+	1.6	6.01e-05	0.00493
response to organonitrogen compound (GO:0010243)	884	59	37.05	+	1.59	0.000883	0.0383
positive regulation of multicellular organismal process (GO:0051240)	1493	99	62.58	+	1.58	1.49e-05	0.00154
animal organ development (GO:0048513)	2988	198	125.25	+	1.58	1.29e-10	6.47e-08
positive regulation of signal transduction (GO:0009967)	1510	100	63.29	+	1.58	1.25e-05	0.00135
positive regulation of intracellular signal transduction (GO:1902533)	968	64	40.57	+	1.58	0.00061	0.0295
cell differentiation (GO:0030154)	3491	230	146.33	+	1.57	3.43e-12	3.12e-09
response to endogenous stimulus (GO:0009719)	1368	90	57.34	+	1.57	4.42e-05	0.00383
cellular developmental process (GO:0048869)	3565	233	149.43	+	1.56	5.13e-12	3.98e-09
regulation of cell proliferation (GO:0042127)	1588	103	66.56	+	1.55	2.55e-05	0.00246
regulation of hydrolase activity (GO:0051336)	1194	77	50.05	+	1.54	0.000387	0.0216
developmental process (GO:0032502)	5497	353	230.41	+	1.53	1.7e-18	5.27e-15
homeostatic process (GO:0042592)	1469	94	61.57	+	1.53	9.86e-05	0.00725
regulation of biological quality (GO:0065008)	3628	231	152.07	+	1.52	8.5e-11	4.39e-08
response to external stimulus (GO:0009605)	1893	120	79.35	+	1.51	1.26e-05	0.00135
nervous system process (GO:0050877)	1281	81	53.69	+	1.51	0.000455	0.024
cell surface receptor signaling pathway (GO:0007166)	2278	144	95.49	+	1.51	1.27e-06	0.000193
regulation of protein phosphorylation (GO:0001932)	1362	86	57.09	+	1.51	0.0003	0.0179
multicellular organismal process (GO:0032501)	6688	419	280.34	+	1.49	2.49e-21	1.29e-17
negative regulation of response to stimulus (GO:0048585)	1477	91	61.91	+	1.47	0.000391	0.0217
regulation of phosphorylation (GO:0042325)	1490	91	62.46	+	1.46	0.000527	0.0267
regulation of signaling (GO:0023051)	3423	208	143.48	+	1.45	4.33e-08	1.1e-05
signaling (GO:0023052)	5349	325	224.21	+	1.45	2.84e-13	4.4e-10
regulation of cell communication (GO:0010646)	3374	205	141.43	+	1.45	6.06e-08	1.49e-05
cell communication (GO:0007154)	5447	328	228.32	+	1.44	5.37e-13	5.95e-10
positive regulation of response to stimulus (GO:0048584)	2187	131	91.67	+	1.43	5.44e-05	0.00454
regulation of phosphorus metabolic process (GO:0051174)	1737	103	72.81	+	1.41	0.000625	0.0297
regulation of catalytic activity (GO:0050790)	2317	137	97.12	+	1.41	6.57e-05	0.00533
positive regulation of molecular function (GO:0044093)	1761	104	73.81	+	1.41	0.000675	0.0315
regulation of molecular function (GO:0065009)	3391	200	142.14	+	1.41	7.81e-07	0.00013
regulation of phosphate metabolic process (GO:0019220)	1723	101	72.22	+	1.4	0.00095	0.0406
cellular response to organic substance (GO:0071310)	2150	126	90.12	+	1.4	0.000194	0.0126
regulation of signal transduction (GO:0009966)	3083	177	129.23	+	1.37	2.03e-05	0.00199
signal transduction (GO:0007165)	4956	284	207.74	+	1.37	1.18e-08	3.33e-06
cellular response to chemical stimulus (GO:0070887)	2624	149	109.99	+	1.35	0.000191	0.0125
regulation of response to stimulus (GO:0048583)	4078	231	170.93	+	1.35	1.48e-06	0.000223
response to organic substance (GO:0010033)	2765	154	115.9	+	1.33	0.000386	0.0217
positive regulation of biological process (GO:0048518)	5607	302	235.02	+	1.28	1.22e-06	0.00019
positive regulation of cellular process (GO:0048522)	4978	268	208.66	+	1.28	7.5e-06	0.000868
response to chemical (GO:0042221)	4164	222	174.54	+	1.27	0.000152	0.0103
negative regulation of cellular process (GO:0048523)	4454	235	186.69	+	1.26	0.000158	0.0105
cellular component organization (GO:0016043)	5273	277	221.02	+	1.25	3.24e-05	0.00299
negative regulation of biological process (GO:0048519)	4952	260	207.57	+	1.25	7.4e-05	0.0058
cellular response to stimulus (GO:0051716)	6423	336	269.23	+	1.25	3.14e-06	0.00043
response to stimulus (GO:0050896)	8142	417	341.28	+	1.22	4.45e-07	8.52e-05
localization (GO:0051179)	5436	274	227.86	+	1.2	0.00065	0.0307
cellular component organization or biogenesis (GO:0071840)	5498	277	230.46	+	1.2	0.000592	0.0292
regulation of biological process (GO:0050789)	11425	572	478.89	+	1.19	5.64e-10	2.24e-07
biological regulation (GO:0065007)	12072	597	506.01	+	1.18	8.13e-10	3e-07
regulation of cellular process (GO:0050794)	10764	531	451.19	+	1.18	1.35e-07	3.07e-05
cellular process (GO:0009987)	15084	691	632.26	+	1.09	1.24e-05	0.00136
biological_process (GO:0008150)	17500	796	733.53	+	1.09	4.78e-09	1.54e-06
organic cyclic compound metabolic process (GO:1901360)	4997	166	209.46	-	0.79	0.000658	0.0308
heterocycle metabolic process (GO:0046483)	4740	153	198.68	-	0.77	0.000235	0.0147
cellular nitrogen compound metabolic process (GO:0034641)	5191	165	217.59	-	0.76	3.7e-05	0.0033
nucleobase-containing compound metabolic process (GO:0006139)	4564	144	191.31	-	0.75	0.000115	0.00819
gene expression (GO:0010467)	3782	118	158.53	-	0.74	0.000376	0.0213
RNA metabolic process (GO:0016070)	3476	108	145.7	-	0.74	0.000575	0.0287
nucleic acid metabolic process (GO:0090304)	4003	118	167.79	-	0.7	1.55e-05	0.00158
Unclassified (UNCLASSIFIED)	3542	86	148.47	-	0.58	4.78e-09	1.51e-06
cell cycle (GO:0007049)	1361	32	57.05	-	0.56	0.000402	0.0222
cell cycle process (GO:0022402)	1027	21	43.05	-	0.49	0.00027	0.0166
cellular macromolecule catabolic process (GO:0044265)	854	17	35.8	-	0.47	0.000768	0.0343
cellular response to DNA damage stimulus (GO:0006974)	742	13	31.1	-	0.42	0.000441	0.0235
mitotic cell cycle (GO:0000278)	711	12	29.8	-	0.4	0.000344	0.0201
mitotic cell cycle process (GO:1903047)	653	11	27.37	-	0.4	0.000836	0.0366
protein localization to organelle (GO:0033365)	618	10	25.9	-	0.39	0.000626	0.0297
intracellular protein transport (GO:0006886)	744	12	31.19	-	0.38	0.000149	0.0101
DNA repair (GO:0006281)	492	7	20.62	-	0.34	0.00112	0.0464
detection of stimulus involved in sensory perception (GO:0050906)	524	7	21.96	-	0.32	0.000456	0.0239
amide biosynthetic process (GO:0043604)	480	6	20.12	-	0.3	0.000602	0.0292
sensory perception of chemical stimulus (GO:0007606)	533	6	22.34	-	0.27	8.74e-05	0.00661
mRNA processing (GO:0006397)	465	5	19.49	-	0.26	0.000203	0.0131
RNA processing (GO:0006396)	897	8	37.6	-	0.21	1.13e-08	3.24e-06
mRNA metabolic process (GO:0016071)	680	6	28.5	-	0.21	8.7e-07	0.000144
peptide biosynthetic process (GO:0043043)	410	3	17.19	-	0.17	6.95e-05	0.00553
mRNA splicing, via spliceosome (GO:0000398)	285	2	11.95	-	0.17	0.00123	0.0499
RNA splicing, via transesterification reactions with bulged adenosine as nucleophile (GO:0000377)	285	2	11.95	-	0.17	0.00123	0.0498
detection of chemical stimulus involved in sensory perception (GO:0050907)	472	3	19.78	-	0.15	8.49e-06	0.000955
ncRNA metabolic process (GO:0034660)	563	3	23.6	-	0.13	3.4e-07	6.76e-05
translation (GO:0006412)	383	2	16.05	-	0.12	3.46e-05	0.00314
sensory perception of smell (GO:0007608)	458	2	19.2	-	0.1	1.83e-06	0.000267
protein folding (GO:0006457)	233	1	9.77	-	0.1	0.00123	0.0499
ribonucleoprotein complex biogenesis (GO:0022613)	468	2	19.62	-	0.1	1.26e-06	0.000194
rRNA processing (GO:0006364)	261	1	10.94	-	0.09	0.000403	0.0221
protein targeting (GO:0006605)	278	1	11.65	-	0.09	0.000294	0.0177
rRNA metabolic process (GO:0016072)	285	1	11.95	-	0.08	0.000196	0.0127
ribosome biogenesis (GO:0042254)	334	1	14	-	0.07	3.02e-05	0.00286
ncRNA processing (GO:0034470)	405	1	16.98	-	0.06	2.26e-06	0.000321
detection of chemical stimulus involved in sensory perception of smell (GO:0050911)	429	1	17.98	-	0.06	6.68e-07	0.000121
nuclear-transcribed mRNA catabolic process (GO:0000956)	199	0	8.34	-	< 0.01	0.000435	0.0234

## Sheet: SMF_Downregulated_PANTHER
Analysis Type:	PANTHER Overrepresentation Test (Released 20171205)
Annotation Version and Release Date:	GO Ontology database Released 2018-02-02
Analyzed List:	SMF_Down (Homo sapiens)
Reference List:	Homo sapiens (all genes in database)
Test Type:	FISHER
GO biological process complete	Homo sapiens - REFLIST (21042)	SMF_Down (472)	SMF_Down (expected)	SMF_Down (over/under)	SMF_Down (fold Enrichment)	SMF_Down (raw P-value)	SMF_Down (FDR)
negative regulation of membrane permeability (GO:1905709)	6	3	0.13	+	22.29	0.000799	0.0476
negative regulation of mitochondrial membrane permeability (GO:0035795)	6	3	0.13	+	22.29	0.000799	0.0475
regulation of epithelial to mesenchymal transition involved in endocardial cushion formation (GO:1905005)	6	3	0.13	+	22.29	0.000799	0.0473
ovulation (GO:0030728)	20	5	0.45	+	11.15	0.000184	0.0155
establishment of endothelial barrier (GO:0061028)	28	7	0.63	+	11.15	9.24e-06	0.00158
regulation of alpha-beta T cell proliferation (GO:0046640)	23	5	0.52	+	9.69	0.000322	0.0243
endothelial cell development (GO:0001885)	45	9	1.01	+	8.92	2.42e-06	0.000595
ribosomal large subunit assembly (GO:0000027)	30	6	0.67	+	8.92	0.00012	0.0109
regulation of cell adhesion mediated by integrin (GO:0033628)	40	7	0.9	+	7.8	6.89e-05	0.00722
collagen catabolic process (GO:0030574)	65	10	1.46	+	6.86	5.44e-06	0.00107
regulation of protein autophosphorylation (GO:0031952)	40	6	0.9	+	6.69	0.000481	0.0321
oocyte differentiation (GO:0009994)	40	6	0.9	+	6.69	0.000481	0.032
response to dexamethasone (GO:0071548)	42	6	0.94	+	6.37	0.000607	0.0383
negative regulation of cytokine secretion (GO:0050710)	57	8	1.28	+	6.26	8.53e-05	0.00854
extracellular matrix disassembly (GO:0022617)	79	11	1.77	+	6.21	4.41e-06	0.000937
collagen metabolic process (GO:0032963)	80	11	1.79	+	6.13	4.92e-06	0.001
endothelial cell differentiation (GO:0045446)	73	10	1.64	+	6.11	1.37e-05	0.00214
multicellular organismal catabolic process (GO:0044243)	73	10	1.64	+	6.11	1.37e-05	0.00212
multicellular organismal macromolecule metabolic process (GO:0044259)	85	11	1.91	+	5.77	8.31e-06	0.00148
neural crest cell development (GO:0014032)	59	7	1.32	+	5.29	0.000597	0.0378
positive regulation of leukocyte migration (GO:0002687)	121	14	2.71	+	5.16	1.67e-06	0.000433
ovulation cycle process (GO:0022602)	78	9	1.75	+	5.14	0.000123	0.011
endothelium development (GO:0003158)	87	10	1.95	+	5.12	5.37e-05	0.00591
ribosomal large subunit biogenesis (GO:0042273)	70	8	1.57	+	5.09	0.000309	0.0234
cellular response to transforming growth factor beta stimulus (GO:0071560)	142	16	3.19	+	5.02	4.23e-07	0.000156
mesenchymal cell development (GO:0014031)	63	7	1.41	+	4.95	0.000852	0.05
stem cell development (GO:0048864)	63	7	1.41	+	4.95	0.000852	0.0499
ovulation cycle (GO:0042698)	101	11	2.27	+	4.86	3.61e-05	0.00438
response to transforming growth factor beta (GO:0071559)	147	16	3.3	+	4.85	6.46e-07	0.000209
positive regulation of smooth muscle cell proliferation (GO:0048661)	74	8	1.66	+	4.82	0.000436	0.0299
transforming growth factor beta receptor signaling pathway (GO:0007179)	93	10	2.09	+	4.79	8.97e-05	0.00886
response to estrogen (GO:0043627)	76	8	1.7	+	4.69	0.000513	0.0333
multicellular organism metabolic process (GO:0044236)	105	11	2.36	+	4.67	5e-05	0.0057
response to cAMP (GO:0051591)	97	10	2.18	+	4.6	0.000124	0.011
regulation of endothelial cell proliferation (GO:0001936)	108	11	2.42	+	4.54	6.33e-05	0.00672
cellular response to mechanical stimulus (GO:0071260)	79	8	1.77	+	4.51	0.00065	0.0401
positive regulation of chemotaxis (GO:0050921)	130	13	2.92	+	4.46	1.66e-05	0.00246
regulation of leukocyte migration (GO:0002685)	171	17	3.84	+	4.43	9.26e-07	0.000266
viral entry into host cell (GO:0046718)	92	9	2.06	+	4.36	0.000383	0.027
cornification (GO:0070268)	113	11	2.53	+	4.34	9.2e-05	0.00898
entry into other organism involved in symbiotic interaction (GO:0051828)	104	10	2.33	+	4.29	0.000209	0.0174
entry into cell of other organism involved in symbiotic interaction (GO:0051806)	104	10	2.33	+	4.29	0.000209	0.0173
entry into host (GO:0044409)	104	10	2.33	+	4.29	0.000209	0.0172
entry into host cell (GO:0030260)	104	10	2.33	+	4.29	0.000209	0.0171
female gamete generation (GO:0007292)	125	12	2.8	+	4.28	5.05e-05	0.00571
response to glucocorticoid (GO:0051384)	141	13	3.16	+	4.11	3.65e-05	0.00439
negative regulation of protein binding (GO:0032091)	99	9	2.22	+	4.05	0.000626	0.0392
response to corticosteroid (GO:0031960)	157	14	3.52	+	3.98	2.6e-05	0.00339
positive regulation of epithelial cell proliferation (GO:0050679)	171	15	3.84	+	3.91	1.62e-05	0.00243
regulation of smooth muscle cell proliferation (GO:0048660)	116	10	2.6	+	3.84	0.000469	0.0315
regulation of chemotaxis (GO:0050920)	179	15	4.02	+	3.74	2.66e-05	0.0034
extracellular matrix organization (GO:0030198)	314	26	7.04	+	3.69	4e-08	3.27e-05
cellular response to lipopolysaccharide (GO:0071222)	145	12	3.25	+	3.69	0.000186	0.0156
extracellular structure organization (GO:0043062)	315	26	7.07	+	3.68	4.25e-08	3.14e-05
response to purine-containing compound (GO:0014074)	149	12	3.34	+	3.59	0.000236	0.0191
regulation of reactive oxygen species metabolic process (GO:2000377)	163	13	3.66	+	3.56	0.000143	0.0125
cellular response to molecule of bacterial origin (GO:0071219)	153	12	3.43	+	3.5	0.000296	0.0228
regulation of cytokine secretion (GO:0050707)	171	13	3.84	+	3.39	0.000223	0.0182
positive regulation of vasculature development (GO:1904018)	158	12	3.54	+	3.39	0.000388	0.0272
epithelial cell development (GO:0002064)	185	14	4.15	+	3.37	0.000135	0.0119
response to ketone (GO:1901654)	185	14	4.15	+	3.37	0.000135	0.0118
cellular response to biotic stimulus (GO:0071216)	174	13	3.9	+	3.33	0.000261	0.0208
interaction with host (GO:0051701)	161	12	3.61	+	3.32	0.000455	0.0309
response to mechanical stimulus (GO:0009612)	215	16	4.82	+	3.32	5.52e-05	0.00598
regulation of epithelial cell proliferation (GO:0050678)	306	22	6.86	+	3.21	3.92e-06	0.000882
regulation of ERK1 and ERK2 cascade (GO:0070372)	268	19	6.01	+	3.16	2.13e-05	0.00295
kidney development (GO:0001822)	254	18	5.7	+	3.16	3.52e-05	0.00429
angiogenesis (GO:0001525)	297	21	6.66	+	3.15	8.24e-06	0.00149
response to reactive oxygen species (GO:0000302)	184	13	4.13	+	3.15	0.000431	0.0297
renal system development (GO:0072001)	272	19	6.1	+	3.11	2.58e-05	0.00339
response to steroid hormone (GO:0048545)	332	23	7.45	+	3.09	4.23e-06	0.000911
urogenital system development (GO:0001655)	306	21	6.86	+	3.06	1.26e-05	0.00206
apoptotic signaling pathway (GO:0097190)	294	20	6.59	+	3.03	2.27e-05	0.00312
cellular response to external stimulus (GO:0071496)	298	20	6.68	+	2.99	2.72e-05	0.00343
cellular response to growth factor stimulus (GO:0071363)	470	31	10.54	+	2.94	2.5e-07	0.000114
positive regulation of cell migration (GO:0030335)	429	28	9.62	+	2.91	1.17e-06	0.000323
regulation of peptidyl-tyrosine phosphorylation (GO:0050730)	230	15	5.16	+	2.91	0.000359	0.0265
positive regulation of cell motility (GO:2000147)	445	29	9.98	+	2.91	7.73e-07	0.00024
positive regulation of locomotion (GO:0040017)	477	31	10.7	+	2.9	3.38e-07	0.000142
positive regulation of cellular component movement (GO:0051272)	457	29	10.25	+	2.83	1.28e-06	0.000342
negative regulation of cell adhesion (GO:0007162)	238	15	5.34	+	2.81	0.000504	0.0329
cellular response to peptide (GO:1901653)	304	19	6.82	+	2.79	0.000105	0.00967
response to growth factor (GO:0070848)	497	31	11.15	+	2.78	7.75e-07	0.000231
positive regulation of cell-cell adhesion (GO:0022409)	257	16	5.76	+	2.78	0.000376	0.0274
blood vessel morphogenesis (GO:0048514)	386	24	8.66	+	2.77	1.45e-05	0.00223
positive regulation of response to external stimulus (GO:0032103)	276	17	6.19	+	2.75	0.000281	0.022
cellular response to drug (GO:0035690)	309	19	6.93	+	2.74	0.000128	0.0113
negative regulation of cytokine production (GO:0001818)	244	15	5.47	+	2.74	0.000642	0.04
skin development (GO:0043588)	376	23	8.43	+	2.73	2.78e-05	0.00347
blood vessel development (GO:0001568)	466	28	10.45	+	2.68	5.21e-06	0.00105
regulation of vasculature development (GO:1901342)	270	16	6.06	+	2.64	0.000624	0.0392
rhythmic process (GO:0048511)	289	17	6.48	+	2.62	0.000462	0.0312
regulation of receptor activity (GO:0010469)	547	32	12.27	+	2.61	1.88e-06	0.000479
positive regulation of cell adhesion (GO:0045785)	395	23	8.86	+	2.6	5.68e-05	0.00612
cellular response to lipid (GO:0071396)	486	28	10.9	+	2.57	1.09e-05	0.00183
regulation of cell-cell adhesion (GO:0022407)	418	24	9.38	+	2.56	4.85e-05	0.00557
vasculature development (GO:0001944)	490	28	10.99	+	2.55	1.25e-05	0.00207
epithelium development (GO:0060429)	1074	61	24.09	+	2.53	9.65e-11	4.99e-07
response to lipopolysaccharide (GO:0032496)	300	17	6.73	+	2.53	0.000688	0.042
response to oxidative stress (GO:0006979)	371	21	8.32	+	2.52	0.000171	0.0147
response to peptide (GO:1901652)	446	25	10	+	2.5	7.48e-05	0.00774
cardiovascular system development (GO:0072358)	500	28	11.22	+	2.5	2.48e-05	0.00329
regulation of cell migration (GO:0030334)	733	41	16.44	+	2.49	2.27e-07	0.000107
regulation of MAPK cascade (GO:0043408)	700	39	15.7	+	2.48	5.01e-07	0.000177
wound healing (GO:0042060)	467	26	10.48	+	2.48	5.44e-05	0.00594
leukocyte migration (GO:0050900)	360	20	8.08	+	2.48	0.000306	0.0232
response to peptide hormone (GO:0043434)	379	21	8.5	+	2.47	0.000354	0.0263
regulation of cell adhesion (GO:0030155)	671	37	15.05	+	2.46	1.23e-06	0.000336
regulation of apoptotic signaling pathway (GO:2001233)	383	21	8.59	+	2.44	0.000375	0.0274
regulation of cytokine production (GO:0001817)	623	34	13.97	+	2.43	4.18e-06	0.000913
enzyme linked receptor protein signaling pathway (GO:0007167)	715	39	16.04	+	2.43	7.74e-07	0.000235
cellular response to oxygen-containing compound (GO:1901701)	905	49	20.3	+	2.41	4.1e-08	3.18e-05
chemotaxis (GO:0006935)	499	27	11.19	+	2.41	5.13e-05	0.00576
negative regulation of intracellular signal transduction (GO:1902532)	500	27	11.22	+	2.41	5.26e-05	0.00586
taxis (GO:0042330)	500	27	11.22	+	2.41	5.26e-05	0.00582
regulation of locomotion (GO:0040012)	855	46	19.18	+	2.4	1.33e-07	7.35e-05
gland development (GO:0048732)	409	22	9.17	+	2.4	0.000302	0.0231
regulation of cellular component movement (GO:0051270)	858	46	19.25	+	2.39	1.41e-07	7.3e-05
regulation of cell motility (GO:2000145)	784	42	17.59	+	2.39	5.79e-07	0.000195
tissue morphogenesis (GO:0048729)	526	28	11.8	+	2.37	4.56e-05	0.00528
cellular response to organonitrogen compound (GO:0071417)	491	26	11.01	+	2.36	9.38e-05	0.00892
negative regulation of cell proliferation (GO:0008285)	661	35	14.83	+	2.36	7.75e-06	0.00143
positive regulation of cytokine production (GO:0001819)	398	21	8.93	+	2.35	0.000502	0.0331
negative regulation of immune system process (GO:0002683)	398	21	8.93	+	2.35	0.000502	0.033
morphogenesis of an epithelium (GO:0002009)	419	22	9.4	+	2.34	0.000378	0.0273
cellular component disassembly (GO:0022411)	419	22	9.4	+	2.34	0.000378	0.0271
epithelial cell differentiation (GO:0030855)	667	35	14.96	+	2.34	8.49e-06	0.00148
regulation of peptidase activity (GO:0052547)	421	22	9.44	+	2.33	0.000397	0.0277
positive regulation of cell death (GO:0010942)	653	34	14.65	+	2.32	1.3e-05	0.0021
regulation of protein secretion (GO:0050708)	424	22	9.51	+	2.31	0.000427	0.0296
tube development (GO:0035295)	563	29	12.63	+	2.3	7.75e-05	0.0079
negative regulation of phosphorylation (GO:0042326)	448	23	10.05	+	2.29	0.000352	0.0263
negative regulation of protein phosphorylation (GO:0001933)	410	21	9.2	+	2.28	0.000667	0.041
positive regulation of programmed cell death (GO:0043068)	607	31	13.62	+	2.28	4.35e-05	0.00512
response to lipid (GO:0033993)	834	42	18.71	+	2.25	2.49e-06	0.000604
transmembrane receptor protein tyrosine kinase signaling pathway (GO:0007169)	518	26	11.62	+	2.24	0.000257	0.0205
regulation of body fluid levels (GO:0050878)	499	25	11.19	+	2.23	0.00036	0.0264
tissue development (GO:0009888)	1658	83	37.19	+	2.23	1.58e-11	1.23e-07
anatomical structure formation involved in morphogenesis (GO:0048646)	840	42	18.84	+	2.23	2.79e-06	0.000647
positive regulation of apoptotic process (GO:0043065)	601	30	13.48	+	2.23	7.88e-05	0.00794
positive regulation of MAPK cascade (GO:0043410)	502	25	11.26	+	2.22	0.000377	0.0273
cellular response to endogenous stimulus (GO:0071495)	1113	55	24.97	+	2.2	9.11e-08	5.65e-05
response to wounding (GO:0009611)	557	27	12.49	+	2.16	0.000274	0.0215
circulatory system development (GO:0072359)	808	39	18.12	+	2.15	1.87e-05	0.00266
response to endogenous stimulus (GO:0009719)	1368	66	30.69	+	2.15	1.07e-08	1.11e-05
positive regulation of cell proliferation (GO:0008284)	871	42	19.54	+	2.15	7.34e-06	0.00141
cell migration (GO:0016477)	872	42	19.56	+	2.15	7.45e-06	0.00141
locomotion (GO:0040011)	1205	58	27.03	+	2.15	9.25e-08	5.52e-05
response to toxic substance (GO:0009636)	501	24	11.24	+	2.14	0.000726	0.0441
response to organic cyclic compound (GO:0014070)	879	42	19.72	+	2.13	8.35e-06	0.00147
cellular response to organic cyclic compound (GO:0071407)	503	24	11.28	+	2.13	0.000756	0.0456
regulation of response to external stimulus (GO:0032101)	782	37	17.54	+	2.11	4.17e-05	0.00493
response to drug (GO:0042493)	911	43	20.43	+	2.1	7.78e-06	0.00142
cellular response to cytokine stimulus (GO:0071345)	827	39	18.55	+	2.1	2.41e-05	0.00322
cellular response to nitrogen compound (GO:1901699)	577	27	12.94	+	2.09	0.000555	0.0355
negative regulation of signal transduction (GO:0009968)	1176	55	26.38	+	2.08	5.65e-07	0.000195
negative regulation of phosphate metabolic process (GO:0045936)	578	27	12.97	+	2.08	0.000563	0.0359
response to cytokine (GO:0034097)	921	43	20.66	+	2.08	1.3e-05	0.00208
negative regulation of phosphorus metabolic process (GO:0010563)	579	27	12.99	+	2.08	0.000571	0.0363
cell death (GO:0008219)	1074	50	24.09	+	2.08	2.72e-06	0.00064
programmed cell death (GO:0012501)	1039	48	23.31	+	2.06	5.45e-06	0.00106
regulation of cell proliferation (GO:0042127)	1588	73	35.62	+	2.05	1.3e-08	1.19e-05
cell proliferation (GO:0008283)	678	31	15.21	+	2.04	0.000333	0.0249
regulation of cell death (GO:0010941)	1629	74	36.54	+	2.03	1.27e-08	1.23e-05
negative regulation of signaling (GO:0023057)	1277	58	28.64	+	2.02	6.06e-07	0.0002
response to organonitrogen compound (GO:0010243)	884	40	19.83	+	2.02	4.52e-05	0.00527
cellular response to hormone stimulus (GO:0032870)	598	27	13.41	+	2.01	0.000789	0.0473
regulation of programmed cell death (GO:0043067)	1512	68	33.92	+	2	8.77e-08	5.66e-05
regulation of secretion by cell (GO:1903530)	670	30	15.03	+	2	0.000527	0.034
negative regulation of cell communication (GO:0010648)	1273	57	28.56	+	2	1.47e-06	0.000386
negative regulation of response to stimulus (GO:0048585)	1477	66	33.13	+	1.99	1.76e-07	8.52e-05
positive regulation of protein metabolic process (GO:0051247)	1612	72	36.16	+	1.99	4.7e-08	3.31e-05
cellular response to organic substance (GO:0071310)	2150	96	48.23	+	1.99	1.3e-10	5.06e-07
response to hormone (GO:0009725)	877	39	19.67	+	1.98	0.000111	0.0101
regulation of apoptotic process (GO:0042981)	1497	66	33.58	+	1.97	3.36e-07	0.000145
response to oxygen-containing compound (GO:1901700)	1445	63	32.41	+	1.94	9.29e-07	0.000262
positive regulation of developmental process (GO:0051094)	1241	54	27.84	+	1.94	5.33e-06	0.00106
positive regulation of cellular protein metabolic process (GO:0032270)	1520	66	34.1	+	1.94	4.44e-07	0.00016
positive regulation of intracellular signal transduction (GO:1902533)	968	42	21.71	+	1.93	9.22e-05	0.00894
localization of cell (GO:0051674)	969	42	21.74	+	1.93	9.29e-05	0.00895
cell motility (GO:0048870)	969	42	21.74	+	1.93	9.29e-05	0.00889
regulation of anatomical structure morphogenesis (GO:0022603)	980	42	21.98	+	1.91	0.000103	0.00959
positive regulation of protein phosphorylation (GO:0001934)	936	40	21	+	1.91	0.00018	0.0153
positive regulation of protein modification process (GO:0031401)	1202	51	26.96	+	1.89	2.32e-05	0.00316
cell adhesion (GO:0007155)	873	37	19.58	+	1.89	0.0003	0.0231
positive regulation of multicellular organismal process (GO:0051240)	1493	63	33.49	+	1.88	2.27e-06	0.000567
biological adhesion (GO:0022610)	878	37	19.69	+	1.88	0.00045	0.0307
multicellular organismal reproductive process (GO:0048609)	809	34	18.15	+	1.87	0.000675	0.0414
secretion (GO:0046903)	1071	45	24.02	+	1.87	8.54e-05	0.00849
animal organ morphogenesis (GO:0009887)	881	37	19.76	+	1.87	0.00046	0.0311
cellular response to chemical stimulus (GO:0070887)	2624	110	58.86	+	1.87	1.75e-10	5.42e-07
animal organ development (GO:0048513)	2988	125	67.02	+	1.86	5.01e-12	7.77e-08
positive regulation of phosphorylation (GO:0042327)	983	41	22.05	+	1.86	0.000256	0.0206
regulation of intracellular signal transduction (GO:1902531)	1800	75	40.38	+	1.86	3.45e-07	0.000141
negative regulation of programmed cell death (GO:0043069)	867	36	19.45	+	1.85	0.000647	0.0401
negative regulation of multicellular organismal process (GO:0051241)	1044	43	23.42	+	1.84	0.000178	0.0152
regulation of protein phosphorylation (GO:0001932)	1362	56	30.55	+	1.83	1.96e-05	0.00277
response to nitrogen compound (GO:1901698)	998	41	22.39	+	1.83	0.000292	0.0227
response to organic substance (GO:0010033)	2765	113	62.02	+	1.82	4.49e-10	7.74e-07
negative regulation of molecular function (GO:0044092)	1178	48	26.42	+	1.82	0.000113	0.0103
secretion by cell (GO:0032940)	960	39	21.53	+	1.81	0.000527	0.0339
anatomical structure morphogenesis (GO:0009653)	2021	82	45.33	+	1.81	2.56e-07	0.000113
positive regulation of cellular component organization (GO:0051130)	1167	47	26.18	+	1.8	0.000162	0.014
negative regulation of cell death (GO:0060548)	946	38	21.22	+	1.79	0.000742	0.0449
positive regulation of signal transduction (GO:0009967)	1510	60	33.87	+	1.77	3.18e-05	0.00394
regulation of signal transduction (GO:0009966)	3083	121	69.16	+	1.75	7.81e-10	1.21e-06
defense response (GO:0006952)	1255	49	28.15	+	1.74	0.000266	0.0211
cell development (GO:0048468)	1486	58	33.33	+	1.74	6.17e-05	0.0066
regulation of phosphorylation (GO:0042325)	1490	58	33.42	+	1.74	6.37e-05	0.00672
regulation of protein modification process (GO:0031399)	1753	68	39.32	+	1.73	1.66e-05	0.00247
response to external stimulus (GO:0009605)	1893	72	42.46	+	1.7	1.56e-05	0.00237
intracellular signal transduction (GO:0035556)	1605	61	36	+	1.69	7.81e-05	0.00791
regulation of cell communication (GO:0010646)	3374	128	75.68	+	1.69	1.53e-09	1.98e-06
positive regulation of cell communication (GO:0010647)	1643	62	36.85	+	1.68	9.17e-05	0.009
regulation of signaling (GO:0023051)	3423	129	76.78	+	1.68	2.63e-09	3.14e-06
positive regulation of signaling (GO:0023056)	1650	62	37.01	+	1.68	9.57e-05	0.00905
movement of cell or subcellular component (GO:0006928)	1462	54	32.79	+	1.65	0.000494	0.0327
system development (GO:0048731)	4173	152	93.61	+	1.62	3.66e-10	7.1e-07
regulation of localization (GO:0032879)	2595	94	58.21	+	1.61	4.06e-06	0.000899
positive regulation of macromolecule metabolic process (GO:0010604)	3034	109	68.06	+	1.6	6.6e-07	0.000209
regulation of cellular protein metabolic process (GO:0032268)	2533	91	56.82	+	1.6	8.92e-06	0.00154
cell differentiation (GO:0030154)	3491	125	78.31	+	1.6	9.65e-08	5.54e-05
regulation of phosphorus metabolic process (GO:0051174)	1737	62	38.96	+	1.59	0.000381	0.0271
response to stress (GO:0006950)	3358	119	75.32	+	1.58	3.52e-07	0.00014
regulation of phosphate metabolic process (GO:0019220)	1723	61	38.65	+	1.58	0.000506	0.033
cellular developmental process (GO:0048869)	3565	126	79.97	+	1.58	1.74e-07	8.7e-05
regulation of protein metabolic process (GO:0051246)	2778	98	62.31	+	1.57	7.61e-06	0.00142
positive regulation of response to stimulus (GO:0048584)	2187	77	49.06	+	1.57	9.94e-05	0.00934
regulation of transport (GO:0051049)	1849	65	41.48	+	1.57	0.000407	0.0283
cell surface receptor signaling pathway (GO:0007166)	2278	80	51.1	+	1.57	7.19e-05	0.00749
positive regulation of macromolecule biosynthetic process (GO:0010557)	1687	59	37.84	+	1.56	0.000845	0.0498
regulation of multicellular organismal process (GO:0051239)	2777	97	62.29	+	1.56	1.09e-05	0.00182
multicellular organism development (GO:0007275)	4769	166	106.98	+	1.55	1.18e-09	1.67e-06
anatomical structure development (GO:0048856)	5137	178	115.23	+	1.54	2.73e-10	7.06e-07
positive regulation of metabolic process (GO:0009893)	3268	113	73.31	+	1.54	2.65e-06	0.000632
regulation of catalytic activity (GO:0050790)	2317	80	51.97	+	1.54	0.000147	0.0128
multi-organism process (GO:0051704)	2348	81	52.67	+	1.54	0.000121	0.0109
regulation of developmental process (GO:0050793)	2379	82	53.36	+	1.54	0.000101	0.00941
positive regulation of nitrogen compound metabolic process (GO:0051173)	2940	101	65.95	+	1.53	1.69e-05	0.00245
regulation of molecular function (GO:0065009)	3391	116	76.06	+	1.53	2.82e-06	0.000644
response to chemical (GO:0042221)	4164	142	93.4	+	1.52	1.39e-07	7.43e-05
positive regulation of cellular metabolic process (GO:0031325)	3051	104	68.44	+	1.52	1.69e-05	0.00243
developmental process (GO:0032502)	5497	187	123.31	+	1.52	3.39e-10	7.51e-07
negative regulation of cellular process (GO:0048523)	4454	151	99.91	+	1.51	5.94e-08	4.01e-05
regulation of response to stimulus (GO:0048583)	4078	138	91.47	+	1.51	3.91e-07	0.000151
negative regulation of cellular metabolic process (GO:0031324)	2516	84	56.44	+	1.49	0.000255	0.0206
negative regulation of biological process (GO:0048519)	4952	165	111.08	+	1.49	3.74e-08	3.22e-05
immune system process (GO:0002376)	2575	85	57.76	+	1.47	0.000382	0.027
positive regulation of cellular process (GO:0048522)	4978	160	111.66	+	1.43	7.85e-07	0.00023
negative regulation of metabolic process (GO:0009892)	2795	89	62.7	+	1.42	0.000782	0.047
positive regulation of biological process (GO:0048518)	5607	177	125.77	+	1.41	4.08e-07	0.000154
multicellular organismal process (GO:0032501)	6688	211	150.02	+	1.41	7.95e-09	8.81e-06
signal transduction (GO:0007165)	4956	152	111.17	+	1.37	2.38e-05	0.00322
cell communication (GO:0007154)	5447	164	122.18	+	1.34	2.65e-05	0.00343
signaling (GO:0023052)	5349	159	119.99	+	1.33	7.61e-05	0.00781
cellular response to stimulus (GO:0051716)	6423	189	144.08	+	1.31	1.69e-05	0.00247
regulation of cellular metabolic process (GO:0031323)	6187	176	138.78	+	1.27	0.000285	0.0222
response to stimulus (GO:0050896)	8142	230	182.64	+	1.26	1.32e-05	0.00209
regulation of metabolic process (GO:0019222)	6672	187	149.66	+	1.25	0.00038	0.0271
regulation of cellular process (GO:0050794)	10764	287	241.45	+	1.19	3.29e-05	0.00405
regulation of biological process (GO:0050789)	11425	303	256.28	+	1.18	2e-05	0.00279
biological regulation (GO:0065007)	12072	316	270.79	+	1.17	2.68e-05	0.0034
cellular process (GO:0009987)	15084	378	338.35	+	1.12	4.11e-05	0.00491
biological_process (GO:0008150)	17500	428	392.55	+	1.09	4.64e-06	0.000959
Unclassified (UNCLASSIFIED)	3542	44	79.45	-	0.55	4.64e-06	0.000972

## Sheet: SMN_DAVID
GO term	P-Value	Fold Enrichment	Benjamini P-Value
extracellular matrix organization	1.8e-05	5.3	0.025

## Sheet: SETMAR_ChIPexo_PANTHER
Analysis Type:	PANTHER Overrepresentation Test (release 20170413)
Annotation Version and Release Date:	GO Ontology database Released 2017-10-24
Analyzed List:	SETMAR (Homo sapiens)
Reference List:	Homo sapiens (all genes in database)
Bonferroni correction:	TRUE
Bonferroni count:	8637
GO biological process complete	Homo sapiens - REFLIST (21002)	SETMAR (276)	SETMAR (expected)	SETMAR (over/under)	SETMAR (fold Enrichment)	SETMAR (P-value)
trans-synaptic signaling (GO:0099537)	413	19	5.43	+	3.5	0.0278
synaptic signaling (GO:0099536)	413	19	5.43	+	3.5	0.0278
cell adhesion (GO:0007155)	869	29	11.42	+	2.54	0.045
Unclassified (UNCLASSIFIED)	3579	33	47.03	-	0.7	0

## Sheet: SETMAR bound and genes DE >2 
Analysis Type:	PANTHER Overrepresentation Test (release 20170413)
Annotation Version and Release Date:	GO Ontology database Released 2017-10-24
Analyzed List:	SMF>2 & bound (Homo sapiens)
Reference List:	Homo sapiens (all genes in database)
Bonferroni correction:	TRUE
Bonferroni count:	8637
GO biological process complete	Homo sapiens - REFLIST (21002)	SMF>2 & bound (22)	SMF>2 & bound (expected)	SMF>2 & bound (over/under)	SMF>2 & bound (fold Enrichment)	SMF>2 & bound (P-value)
vocalization behavior (GO:0071625)	19	3	0.02	+	> 100	0.00972
synapse assembly (GO:0007416)	81	4	0.08	+	47.14	0.0132
synapse organization (GO:0050808)	172	5	0.18	+	27.75	0.00746
regulation of neurotransmitter levels (GO:0001505)	186	5	0.19	+	25.66	0.0109
second-messenger-mediated signaling (GO:0019932)	225	5	0.24	+	21.21	0.0276
learning or memory (GO:0007611)	232	5	0.24	+	20.57	0.032
trans-synaptic signaling (GO:0099537)	413	6	0.43	+	13.87	0.0284
synaptic signaling (GO:0099536)	413	6	0.43	+	13.87	0.0284
system process (GO:0003008)	1843	11	1.93	+	5.7	0.00577
regulation of biological quality (GO:0065008)	3554	16	3.72	+	4.3	0.000103
multicellular organismal process (GO:0032501)	6697	18	7.02	+	2.57	0.0175
biological regulation (GO:0065007)	11993	22	12.56	+	1.75	0.0383
