# Supplementary material for: Human SETMAR is a DNA sequence-specific histone-methylase with a broad effect on the transcriptome
Source: Nucleic Acids Res. 2018 Oct 17;47(1):122–33. doi: 10.1093/nar/gky937 (PMC6326780; doi:10.1093/nar/gky937)
Supplement: Supplementary Data [file gky937_supplemental_files.zip › Supplementary_Table_4_Primers_List.xlsx]

## Sheet: Sheet1
Name	Sequence of forward primer	Sequence of reverse primer	Amplified region compared to ITR (bp)	Technique
Endogenous SETMAR	TGGAGGAAAGTATGCAGAGC	CCTTTCTGGACCACTCTGTTTC	/	qRT-PCR
Exogenous SETMAR	ACCCCAAGAAAGTGATGGTC	TGCAGCTTCTGGTTCATCTC	/	qRT-PCR
7SK	CTGATCTGGCTGGCTAGGCGGG	GAAGACCGGTCCTCCTCTATCGG	/	qRT-PCR
TUBB	ATATGTTCCTCGTGCCATCC	TTTGGCCCAGTTGTTACCTG	/	qRT-PCR
PBX1	CGGAGCTGGAGAAATACGAG	CTGTCGCTTGCTTGTTGAAA	/	qRT-PCR
KIF26B	AATAAACCAGCGACCCCAAC	AGGGCAAGGTTTCTTCAGC	/	qRT-PCR
HLA-DMB	AGCAGAGCATGATCACATTCCT	AACAGACAGGTGCTTTCCACAT	/	qRT-PCR
LRRC55	TGGCAATCCCTGGGTGTG	AGCCAGCTGAGAATCTGCTGTAC	/	qRT-PCR
PLEKHB1	AAAGATCGGCCCAGAGTGC	GGAGTTTGCCTCCAGCAGTG	/	qRT-PCR
CXCL12	GTGGTCGTGCTGGTCCTC	GAAGGGCACAGTTTGGAGTG	/	qRT-PCR
Negative (Neg)	TGGTACAACCACAGCTCAGTG	AAGCTGGACATGGTTGTGTG	/	ChIP-qPCR
PBX1 Promoter	TCTCCTTTCTCCCGATCAATGC	AGGTTTTTCAGTCCGGTCTCC	/	ChIP-qPCR
PBX1 ITR 1	TCTGCTTCATCCTGCTACCAC	AAAAGTTCCCACCCACACAG	0	ChIP-qPCR
PBX1 ITR 2	TGTTCCCCAACTTCACATGG	GGCAATGTCATCTGCTAGAAGG	0	ChIP-qPCR
KIF26B Upstream	GCGGTTTCTTCCAACTTTCC	TGACACCAGGTCTGAAAAGG	-668	ChIP-qPCR
KIF26B ITR	ACCGCAATGACTTTTGCAC	ATGGCCTGGGTAAAAGGATG	0	ChIP-qPCR
KIF26B Downstream	AAACCCTGGTTCCTGTCCTG	GCATCTCTTCACCTCTGCAC	+530	ChIP-qPCR
HLA-DMB Upstream	ATGATGCTGGGACTCCAAAG	GGACATTCGCCAAGCTATTC	-1770	ChIP-qPCR
HLA-DMB ITR	GCAGATGGATGGAATTAGGG	TTCCCCATTCTGGTCCTAAG	0	ChIP-qPCR
HLA-DMB Downstream	GGACGAGGGTTTGATTTGAG	CCATTTATTGCAGCCACCTC	+1325	ChIP-qPCR
LRRC55 Upstream 1	AGCTGCTTCCTCCCTTTTTC	TGACAAAACCCCCTGGTAAG	-6180	ChIP-qPCR
LRRC55 Upstream 2	CCATTCAGGGAAACTGCATC	TCATGAACTATCCGGTGCTG	-1842	ChIP-qPCR
LRRC55 ITR	TGGAATCCCACCAGGTTTAG	GCCTCTGCCACAGATTTTTC	0	ChIP-qPCR
PLEKHB1 GB	AATGCTGGGCACTCTTCAAC	TTCTCAAGGGGTTCAGGAAG	/	ChIP-qPCR
CXCL12 GB	TCCTGGTTTTCAGGGAGTTG	CCACCAAGTTGCAGGAAAAG	/	ChIP-qPCR
